# Supplementary material for: Systematic discovery and functional interrogation of SARS-CoV-2 viral RNA-host protein interactions during infection
Source: bioRxiv. 2020 Oct 6:2020.10.06.327445. Preprint. [Version 1] doi: 10.1101/2020.10.06.327445 (PMC7553159; doi:10.1101/2020.10.06.327445)
Supplement: Supplement 2 [file media-2.xlsx]

## Sheet: Key
	Columns (both sheets)	Content
	A - E	Information about protein
	F - N	LFQ values for each sample
	O - V	Indicated log2 enrichment (relative to mock)

## Sheet: SARS-CoV-2-ChIRP_huh7.5
name	majority.protein	uniprot	species	gene	CoV.D1.1	CoV.D1.2	CoV.D1.3	CoV.D2.1	CoV.D2.2	CoV.D2.3	Mock1	Mock2	Mock3	huhcov.d1.enrich.1	huhcov.d1.enrich.2	huhcov.d1.enrich.3	huhcov.d2.enrich.1	huhcov.d2.enrich.2	huhcov.d2.enrich.3	huhcov.d2.enrich.mean	huhcov.d1.enrich.mean
IGHV3-53	sp|P01767|HV353_HUMAN;sp|A0A0C4DH42|HV366_HUMAN;tr|A0A0J9YY99|A0A0J9YY99_HUMAN;tr|A0A075B7E8|A0A075B7E8_HUMAN;tr|A0A075B7B8|A0A075B7B8_HUMAN;sp|P0DP03|HVC05_HUMAN;sp|P0DP02|HVC33_HUMAN;sp|P01772|HV333_HUMAN;sp|P01768|HV330_HUMAN;sp|P01764|HV323_HUMAN;sp|A0A0B4J1X5|HV374_HUMAN	HV353_HUMAN	HUMAN	IGHV3-53	22.1865	22.452	19.9499	19.0369	20.03	18.1895	21.7435	21.9273	13.0543	3.27812	3.54359	1.04154	0.128518	1.12161	-0.718884	0.177081	2.62108
GATD3A	sp|P0DPI2|GAL3A_HUMAN;sp|A0A0B4J2D5|GAL3B_HUMAN	GAL3A_HUMAN	HUMAN	GATD3A C21orf33	15.5932	15.3777	18.6511	17.4401	13.8657	14.9868	14.7511	14.5411	13.8603	1.20908	0.993573	4.26693	3.05597	-0.518472	0.602655	1.04672	2.15653
RBM47	sp|A0AV96|RBM47_HUMAN	RBM47_HUMAN	HUMAN	RBM47	14.5196	14.8011	19.5707	19.012	20.3987	19.3743	14.8727	15.628	13.4261	-0.1227	0.158867	4.92841	4.36972	5.75649	4.73205	4.95275	1.65486
CNOT1	sp|A5YKK6|CNOT1_HUMAN	CNOT1_HUMAN	HUMAN	CNOT1 CDC39 KIAA1007 NOT1 AD-005	13.8429	14.6291	18.5213	19.2051	16.7047	20.0811	14.7338	15.7554	13.9183	-0.959612	-0.173418	3.71882	4.4026	1.90221	5.27861	3.86114	0.86193
METTL15	sp|A6NJ78|MET15_HUMAN	MET15_HUMAN	HUMAN	METTL15 METT5D1	14.7019	16.461	14.9338	16.0191	13.8894	15.6284	13.8428	15.1829	11.8948	1.06176	2.82085	1.29364	2.37896	0.249215	1.98828	1.53882	1.72542
ZSWIM8	sp|A7E2V4|ZSWM8_HUMAN	ZSWM8_HUMAN	HUMAN	ZSWIM8 KIAA0913	14.6582	15.7099	14.2973	15.8032	16.3897	15.6976	14.1645	14.6438	14.6357	0.176885	1.22859	-0.184011	1.32185	1.9083	1.21621	1.48212	0.407153
NACA	sp|E9PAV3|NACAM_HUMAN	NACAM_HUMAN	HUMAN	NACA	14.2842	19.8325	19.7811	19.6247	18.8935	20.6617	15.2571	18.6358	18.7411	-3.26042	2.28788	2.23645	2.08005	1.34885	3.11705	2.18198	0.421301
KIF2A	sp|O00139|KIF2A_HUMAN	KIF2A_HUMAN	HUMAN	KIF2A KIF2 KNS2	15.1353	16.03	14.7106	15.0953	15.2085	14.7466	14.4771	14.3416	12.5688	1.33942	2.23413	0.914806	1.29948	1.41266	0.950761	1.22096	1.49612
DDX39A	sp|O00148|DX39A_HUMAN	DX39A_HUMAN	HUMAN	DDX39A DDX39	19.2908	16.6994	20.0903	20.1453	21.6121	19.0938	14.739	16.37	15.0864	3.89233	1.30094	4.69183	4.74685	6.21365	3.69534	4.88528	3.29503
PDLIM1	sp|O00151|PDLI1_HUMAN	PDLI1_HUMAN	HUMAN	PDLIM1 CLIM1 CLP36	18.1705	18.5873	19.5757	20.0815	20.5919	22.985	16.7974	16.3701	19.1975	0.715507	1.13226	2.12074	2.62648	3.13686	5.53002	3.76445	1.32284
AIP	sp|O00170|AIP_HUMAN	AIP_HUMAN	HUMAN	AIP XAP2	19.2384	18.8581	19.9061	19.5823	20.2125	20.092	14.4305	14.9995	18.2576	3.34251	2.96219	4.01028	3.68647	4.31667	4.19611	4.06642	3.43833
SULT2B1	sp|O00204|ST2B1_HUMAN	ST2B1_HUMAN	HUMAN	SULT2B1 HSST2	13.6595	16.4081	18.8852	14.6783	15.1415	15.1948	14.6177	13.852	14.4772	-0.656121	2.09244	4.56952	0.362699	0.825882	0.879156	0.689246	2.00195
NDUFS8	sp|O00217|NDUS8_HUMAN	NDUS8_HUMAN	HUMAN	NDUFS8	14.4866	15.1904	14.1547	15.9115	14.7255	15.1122	12.9264	13.8711	14.7364	0.641925	1.34579	0.310059	2.06683	0.880839	1.26756	1.40507	0.765924
PSMD11	sp|O00231|PSD11_HUMAN	PSD11_HUMAN	HUMAN	PSMD11	14.7064	15.0592	18.583	21.2771	18.2026	21.5797	16.6151	17.1537	17.4336	-2.36111	-2.00828	1.51549	4.20961	1.1351	4.5122	3.28564	-0.951298
PSMD12	sp|O00232|PSD12_HUMAN	PSD12_HUMAN	HUMAN	PSMD12	16.3222	14.132	13.4191	18.4036	13.5201	18.367	13.7751	14.2153	13.6925	2.42794	0.237698	-0.475174	4.50927	-0.374168	4.47266	2.86926	0.730155
PGRMC1	sp|O00264|PGRC1_HUMAN	PGRC1_HUMAN	HUMAN	PGRMC1 HPR6.6 PGRMC	14.6372	15.3724	16.3805	17.0329	14.4422	15.3886	13.5308	13.9125	13.575	0.964451	1.69965	2.70776	3.36011	0.769371	1.71585	1.94844	1.79062
DFFA	sp|O00273|DFFA_HUMAN	DFFA_HUMAN	HUMAN	DFFA DFF1 DFF45 H13	15.6313	14.9781	15.4401	14.9456	15.3401	17.2456	13.9171	14.6945	14.575	1.23577	0.582624	1.04455	0.550102	0.944603	2.8501	1.44827	0.954314
CLIC1	sp|O00299|CLIC1_HUMAN	CLIC1_HUMAN	HUMAN	CLIC1 G6 NCC27	20.8681	19.7159	21.2193	22.3265	22.9747	22.655	14.7592	20.4086	20.2041	2.41078	1.25861	2.76197	3.86919	4.5174	4.19767	4.19475	2.14379
EIF3F	sp|O00303|EIF3F_HUMAN	EIF3F_HUMAN	HUMAN	EIF3F EIF3S5	19.5043	14.6785	19.7968	19.6971	19.6165	21.0924	14.7127	13.5021	12.4438	5.95148	1.1257	6.24397	6.14421	6.06362	7.53958	6.58247	4.44038
SAP18	sp|O00422|SAP18_HUMAN	SAP18_HUMAN	HUMAN	SAP18 GIG38	15.4165	16.185	14.3969	15.7418	14.7825	16.6665	14.0326	14.5988	14.3997	1.07286	1.84133	0.0532023	1.39816	0.438785	2.32283	1.38659	0.989131
IGF2BP3	sp|O00425|IF2B3_HUMAN	IF2B3_HUMAN	HUMAN	IGF2BP3 IMP3 KOC1 VICKZ3	24.2185	20.8483	24.1585	24.2501	25.0939	25.5597	12.9752	20.1343	14.0824	8.48787	5.11762	8.42789	8.51945	9.36325	9.82902	9.23724	7.34446
RTCA	sp|O00442|RTCA_HUMAN	RTCA_HUMAN	HUMAN	RTCA RPC RPC1 RTC1 RTCD1	15.0709	15.4588	16.3653	18.4452	17.5713	18.0077	13.3216	13.7674	13.5835	1.51343	1.90132	2.80782	4.88766	4.01384	4.45016	4.45056	2.07419
PSMD14	sp|O00487|PSDE_HUMAN	PSDE_HUMAN	HUMAN	PSMD14 POH1	17.7961	15.1465	16.7695	18.6841	17.518	18.5685	13.6879	14.3462	14.0225	3.77725	1.12765	2.75064	4.66522	3.4991	4.54959	4.23797	2.55184
BIN1	sp|O00499|BIN1_HUMAN	BIN1_HUMAN	HUMAN	BIN1 AMPHL	15.4708	14.0873	15.1291	14.9636	15.3119	17.5915	13.3347	14.6805	14.6393	1.2526	-0.130838	0.910906	0.745476	1.09371	3.37333	1.73751	0.677555
DDX3X	sp|O00571|DDX3X_HUMAN;sp|O15523|DDX3Y_HUMAN	DDX3X_HUMAN	HUMAN	DDX3X DBX DDX3	19.0944	19.5545	22.6452	22.476	22.0689	21.8396	16.7925	18.7882	17.2275	1.49174	1.95177	5.04249	4.8733	4.46617	4.23687	4.52544	2.82867
KPNA4	sp|O00629|IMA3_HUMAN	IMA3_HUMAN	HUMAN	KPNA4 QIP1	14.8658	15.2206	14.502	16.3631	14.7458	14.9735	14.3455	13.7845	13.2696	1.06588	1.42071	0.702121	2.56319	0.945951	1.1736	1.56091	1.0629
PPP6C	sp|O00743|PPP6_HUMAN	PPP6_HUMAN	HUMAN	PPP6C PPP6	15.2188	14.7097	15.1656	17.641	16.0245	18.9939	13.1083	16.6208	15.5572	0.123365	-0.385705	0.0701624	2.54558	0.929082	3.89849	2.45772	-0.0640593
COPE	sp|O14579|COPE_HUMAN	COPE_HUMAN	HUMAN	COPE	14.5516	16.0682	18.3973	20.1614	18.4433	19.63	14.5101	15.0457	14.8922	-0.264377	1.25218	3.5813	5.34542	3.62736	4.81404	4.59561	1.52304
EIF1AX	sp|P47813|IF1AX_HUMAN;sp|O14602|IF1AY_HUMAN	IF1AX_HUMAN	HUMAN	EIF1AX EIF1A EIF4C	14.9868	16.6705	17.9254	17.7128	16.607	17.865	14.1151	13.6787	14.9915	0.72508	2.40872	3.66363	3.45108	2.34525	3.60327	3.1332	2.26581
CCS	sp|O14618|CCS_HUMAN	CCS_HUMAN	HUMAN	CCS	15.1473	14.4415	17.2195	17.4329	17.3505	16.8492	14.0364	13.7297	13.8145	1.2871	0.581279	3.35932	3.57273	3.49035	2.98899	3.35069	1.74256
CHD2	sp|O14647|CHD2_HUMAN	CHD2_HUMAN	HUMAN	CHD2	14.5019	16.0345	14.7645	15.2254	15.0656	16.1326	13.5067	12.6674	13.9864	1.11506	2.64764	1.37767	1.8386	1.67878	2.74572	2.0877	1.71346
IMPA2	sp|O14732|IMPA2_HUMAN	IMPA2_HUMAN	HUMAN	IMPA2 IMP.18P	15.2008	16.5263	15.5775	17.2574	16.0664	17.2827	16.4443	13.6882	15.8706	-0.133578	1.19191	0.243105	1.92299	0.732001	1.94827	1.53442	0.433812
SLC9A3R1	sp|O14745|NHRF1_HUMAN	NHRF1_HUMAN	HUMAN	SLC9A3R1 NHERF NHERF1	18.8337	18.4894	19.5511	20.6811	20.7969	21.2415	14.0263	18.5216	17.2757	2.22591	1.88159	2.94329	4.07331	4.1891	4.63366	4.29869	2.35026
TCERG1	sp|O14776|TCRG1_HUMAN	TCRG1_HUMAN	HUMAN	TCERG1 CA150 TAF2S	14.9887	15.8027	15.658	15.0625	13.7575	14.6799	14.0001	13.933	12.8205	1.40422	2.2182	2.07351	1.47796	0.172932	1.09533	0.915407	1.89864
PSMA7	sp|O14818|PSA7_HUMAN;sp|Q8TAA3|PSMA8_HUMAN	PSA7_HUMAN	HUMAN	PSMA7 HSPC	18.0625	17.9631	17.83	20.5347	17.1694	19.0106	13.962	14.7694	13.5741	3.96065	3.86123	3.72818	6.43284	3.06753	4.90876	4.80304	3.85002
GIPC1	sp|O14908|GIPC1_HUMAN	GIPC1_HUMAN	HUMAN	GIPC1 C19orf3 GIPC RGS19IP1	13.989	14.6876	18.2937	18.725	19.4354	19.8641	14.6119	14.2036	14.0922	-0.313531	0.38503	3.99111	4.4225	5.13288	5.5616	5.03899	1.3542
HAT1	sp|O14929|HAT1_HUMAN	HAT1_HUMAN	HUMAN	HAT1 KAT1	15.264	17.8036	18.3922	18.5913	19.2137	20.1507	14.2181	13.2616	13.1154	1.73229	4.2719	4.86048	5.05958	5.68197	6.61896	5.78683	3.62156
HNRNPDL	sp|O14979|HNRDL_HUMAN	HNRDL_HUMAN	HUMAN	HNRNPDL HNRPDL JKTBP	21.4015	16.2584	24.5267	24.6544	25.7567	24.1932	17.0007	15.5218	16.9016	4.92673	-0.216291	8.05193	8.17964	9.282	7.71853	8.39339	4.25413
ATP2A1	sp|O14983|AT2A1_HUMAN	AT2A1_HUMAN	HUMAN	ATP2A1	18.6154	13.7981	16.0303	15.1306	13.607	13.1965	15.0306	14.4848	13.6218	4.23634	-0.580959	1.65116	0.751467	-0.772101	-1.18263	-0.401088	1.76885
U2SURP	sp|O15042|SR140_HUMAN	SR140_HUMAN	HUMAN	U2SURP KIAA0332 SR140	14.7125	15.0992	16.3396	16.8436	16.0432	14.4995	14.5537	14.9351	14.4812	0.0558271	0.442564	1.68295	2.1869	1.38656	-0.157169	1.13876	0.727115
CEP290	sp|O15078|CE290_HUMAN	CE290_HUMAN	HUMAN	CEP290 BBS14 KIAA0373 NPHP6	16.3803	15.5909	13.7264	16.7586	14.9396	15.5792	14.2311	14.8657	13.8003	2.08128	1.29187	-0.572617	2.45958	0.640553	1.28017	1.4601	0.933509
ARPC2	sp|O15144|ARPC2_HUMAN	ARPC2_HUMAN	HUMAN	ARPC2 ARC34 PRO2446	13.9553	18.6696	16.4222	18.0505	17.3416	18.842	14.6861	14.7176	15.0163	-0.851405	3.86294	1.61552	3.24386	2.53493	4.03532	3.27137	1.54235
SURF4	sp|O15260|SURF4_HUMAN	SURF4_HUMAN	HUMAN	SURF4 SURF-4	14.6129	15.3556	18.9088	19.3971	14.7342	18.3254	13.8585	13.7033	16.1291	0.0493017	0.791998	4.3452	4.83345	0.170558	3.76182	2.92194	1.72883
SPTLC1	sp|O15269|SPTC1_HUMAN	SPTC1_HUMAN	HUMAN	SPTLC1 LCB1	15.6254	15.8271	14.0835	16.6054	13.6553	16.2748	15.3344	13.923	13.9679	1.21701	1.41872	-0.324869	2.19698	-0.753138	1.86638	1.10341	0.770287
EIF3H	sp|O15372|EIF3H_HUMAN	EIF3H_HUMAN	HUMAN	EIF3H EIF3S3	14.2848	16.15	17.6512	17.4766	18.2944	18.7718	14.3806	13.3398	13.1054	0.67624	2.54139	4.04256	3.86798	4.68576	5.16318	4.57231	2.42006
BCAT2	sp|O15382|BCAT2_HUMAN	BCAT2_HUMAN	HUMAN	BCAT2 BCATM BCT2 ECA40	13.8719	15.2082	14.9137	15.2193	19.4322	15.3878	13.8944	13.6168	14.7185	-0.204694	1.13169	0.837144	1.14273	5.35564	1.31129	2.60322	0.588047
STX7	sp|O15400|STX7_HUMAN	STX7_HUMAN	HUMAN	STX7	15.5945	14.6255	14.0853	17.9115	17.5085	18.021	14.9596	14.0019	14.7171	1.03499	0.0659269	-0.474298	3.35197	2.94895	3.4614	3.25411	0.208873
MAGEB2	sp|O15479|MAGB2_HUMAN	MAGB2_HUMAN	HUMAN	MAGEB2	14.7668	16.7871	15.0239	17.4998	13.6295	17.2693	15.4498	15.0608	13.623	0.0555853	2.07585	0.312653	2.7886	-1.08168	2.55807	1.42166	0.814698
DHX15	sp|O43143|DHX15_HUMAN	DHX15_HUMAN	HUMAN	DHX15 DBP1 DDX15	13.6628	18.1029	17.7307	19.7636	18.5897	17.9598	13.4297	15.0583	13.7568	-0.418807	4.02129	3.64906	5.682	4.50815	3.87821	4.68945	2.41718
RNMT	sp|O43148|MCES_HUMAN	MCES_HUMAN	HUMAN	RNMT KIAA0398	15.1085	16.2374	19.8528	19.3072	20.9271	17.8004	13.9171	18.3995	13.5341	-0.175102	0.953775	4.56915	4.02361	5.64348	2.51677	4.06129	1.78261
CYB5B	sp|O43169|CYB5B_HUMAN	CYB5B_HUMAN	HUMAN	CYB5B CYB5M OMB5	13.372	16.4187	14.543	15.6176	13.8586	15.1042	14.4054	13.6383	12.7292	-0.218964	2.82766	0.951983	2.02659	0.267566	1.51324	1.26913	1.18689
PHGDH	sp|O43175|SERA_HUMAN	SERA_HUMAN	HUMAN	PHGDH PGDH3	21.1	21.009	20.8143	21.8289	22.0162	23.4144	14.0211	19.5202	20.6013	3.05242	2.96148	2.76679	3.78139	3.96867	5.36688	4.37231	2.92689
PSMD3	sp|O43242|PSMD3_HUMAN	PSMD3_HUMAN	HUMAN	PSMD3	16.847	15.8993	14.7587	18.3514	12.6664	16.5947	14.6574	14.8903	14.1551	2.27933	1.33171	0.191088	3.78376	-1.90122	2.02712	1.30322	1.26738
RBFOX2	sp|O43251|RFOX2_HUMAN;sp|Q9NWB1|RFOX1_HUMAN;sp|A6NFN3|RFOX3_HUMAN	RFOX2_HUMAN	HUMAN	RBFOX2 FOX2 HRNBP2 RBM9 RTA	16.0145	14.899	19.9171	17.8733	19.4866	17.9652	14.825	14.5725	14.97	1.22537	0.109893	5.12793	3.08418	4.69745	3.17601	3.65255	2.1544
PAPSS1	sp|O43252|PAPS1_HUMAN	PAPS1_HUMAN	HUMAN	PAPSS1 ATPSK1 PAPSS	13.6738	14.5651	15.2698	17.5406	14.563	14.5696	15.1978	13.487	13.8941	-0.519171	0.3721	1.07687	3.34762	0.370073	0.376607	1.36477	0.309934
EEF1E1	sp|O43324|MCA3_HUMAN	MCA3_HUMAN	HUMAN	EEF1E1 AIMP3 P18	14.7148	14.6926	16.3472	17.737	15.6327	17.3435	13.6917	14.6688	14.0033	0.593447	0.571313	2.22585	3.6157	1.51135	3.22221	2.78309	1.1302
MSI1	sp|O43347|MSI1H_HUMAN	MSI1H_HUMAN	HUMAN	MSI1	15.1378	15.1012	18.8536	18.8727	19.4559	19.3959	14.8139	14.4988	14.1174	0.661099	0.624544	4.3769	4.39602	4.97917	4.91926	4.76481	1.88751
ZNF749	sp|O43361|ZN749_HUMAN	ZN749_HUMAN	HUMAN	ZNF749	14.4849	15.2956	15.1563	14.6642	15.1072	15.4064	13.8259	14.1019	13.5354	0.663814	1.47452	1.33526	0.843119	1.28612	1.58539	1.23821	1.15786
HNRNPR	sp|O43390|HNRPR_HUMAN	HNRPR_HUMAN	HUMAN	HNRNPR HNRPR	21.8945	17.5983	23.5118	23.6123	23.8266	22.6843	15.1571	15.6383	14.4527	6.81183	2.51565	8.42914	8.52965	8.74389	7.6016	8.29171	5.91887
TXNL1	sp|O43396|TXNL1_HUMAN	TXNL1_HUMAN	HUMAN	TXNL1 TRP32 TXL TXNL	17.9294	15.0012	17.5543	18.4675	18.1952	18.6931	13.6762	16.7602	13.3258	3.34201	0.41377	2.96692	3.88004	3.6078	4.10563	3.86449	2.2409
EIF4G3	sp|O43432|IF4G3_HUMAN	IF4G3_HUMAN	HUMAN	EIF4G3	15.0728	15.3721	14.0788	16.2382	17.9865	15.0303	15.4052	14.346	13.1623	0.768323	1.06757	-0.225746	1.93374	3.68198	0.725813	2.11384	0.536716
AKR7A2	sp|O43488|ARK72_HUMAN;sp|Q8NHP1|ARK74_HUMAN	ARK72_HUMAN	HUMAN	AKR7A2 AFAR AFAR1 AKR7	14.6148	14.9349	15.0968	17.9033	14.5076	15.074	14.2016	14.0707	14.8077	0.254831	0.574905	0.7368	3.54331	0.147651	0.713993	1.46832	0.522178
CHMP2A	sp|O43633|CHM2A_HUMAN	CHM2A_HUMAN	HUMAN	CHMP2A BC2 CHMP2	16.2681	14.6523	15.1806	15.6317	16.4533	16.4973	14.1684	14.8458	15.3131	1.49235	-0.123489	0.40478	0.855932	1.67755	1.7215	1.41833	0.591215
PLRG1	sp|O43660|PLRG1_HUMAN	PLRG1_HUMAN	HUMAN	PLRG1	16.3403	16.5358	14.5726	15.4947	14.9128	14.2302	14.952	14.9262	12.9643	2.0595	2.25501	0.291772	1.2139	0.631943	-0.0506341	0.598404	1.53543
BUB3	sp|O43684|BUB3_HUMAN	BUB3_HUMAN	HUMAN	BUB3	15.8532	21.6925	18.8195	18.3114	19.9071	18.9024	13.733	14.792	14.9959	1.3462	7.18553	4.31252	3.80438	5.40016	4.39538	4.53331	4.28141
ACTN4	sp|O43707|ACTN4_HUMAN	ACTN4_HUMAN	HUMAN	ACTN4	17.6584	14.6557	17.6638	19.693	18.6821	21.0782	13.886	14.6493	14.9207	3.17312	0.170428	3.17848	5.20766	4.19678	6.59291	5.33245	2.17401
AP1G1	sp|O43747|AP1G1_HUMAN	AP1G1_HUMAN	HUMAN	AP1G1 ADTG CLAPG1	14.1027	15.409	13.9336	15.8742	14.3576	16.2944	13.1764	15.0236	14.695	-0.19566	1.11067	-0.364715	1.5758	0.0592017	1.99601	1.21034	0.183433
LIAS	sp|O43766|LIAS_HUMAN	LIAS_HUMAN	HUMAN	LIAS LAS HUSSY-01	14.7012	15.9245	16.3351	16.9146	16.0475	16.5029	12.1899	13.488	13.6327	1.59769	2.82094	3.23151	3.81107	2.94392	3.39932	3.38477	2.55005
NARS1	sp|O43776|SYNC_HUMAN	SYNC_HUMAN	HUMAN	NARS1 NARS NRS	14.9825	13.5671	15.5591	16.1198	16.6907	13.7794	14.4492	14.3745	14.463	0.5536	-0.861867	1.13015	1.69086	2.26177	-0.649538	1.10103	0.273959
NUDT21	sp|O43809|CPSF5_HUMAN	CPSF5_HUMAN	HUMAN	NUDT21 CFIM25 CPSF25 CPSF5	13.7939	15.696	21.1615	20.5406	19.3492	19.4686	19.257	14.3499	14.4905	-2.23854	-0.336443	5.12907	4.50811	3.31675	3.43614	3.75367	0.851365
IDH3B	sp|O43837|IDH3B_HUMAN	IDH3B_HUMAN	HUMAN	IDH3B	15.6543	16.3091	19.3441	19.736	19.8279	20.7188	15.0931	20.9021	18.7512	-2.59446	-1.9397	1.09534	1.48724	1.57915	2.47007	1.84549	-1.14627
CALU	sp|O43852|CALU_HUMAN	CALU_HUMAN	HUMAN	CALU	15.6146	15.645	14.3048	15.1663	14.6389	15.8106	16.4621	13.9797	12.0743	1.44257	1.47292	0.132735	0.99424	0.466896	1.63859	1.03324	1.01608
AQR	sp|O60306|AQR_HUMAN	AQR_HUMAN	HUMAN	AQR KIAA0560	13.7651	15.9433	15.0122	16.6412	16.7563	14.7728	13.8138	15.4441	15.0648	-1.00916	1.16904	0.237987	1.86695	1.98204	-0.00142808	1.28252	0.132621
KIF1B	sp|O60333|KIF1B_HUMAN	KIF1B_HUMAN	HUMAN	KIF1B KIAA0591 KIAA1448	13.9678	16.6199	16.2692	16.8077	14.6118	15.1023	15.5726	12.9051	14.3705	-0.314924	2.33714	1.98651	2.52501	0.329071	0.819611	1.22457	1.33624
ACSL4	sp|O60488|ACSL4_HUMAN	ACSL4_HUMAN	HUMAN	ACSL4 ACS4 FACL4 LACS4	14.6632	15.521	19.4478	15.1417	22.056	17.8194	15.3387	14.1245	21.3864	-2.28667	-1.42886	2.49791	-1.80812	5.10617	0.869547	1.3892	-0.405874
SYNCRIP	sp|O60506|HNRPQ_HUMAN	HNRPQ_HUMAN	HUMAN	SYNCRIP HNRPQ NSAP1	18.0791	16.8585	23.8598	24.0152	25.2578	25.0356	17.5067	15.4919	16.6694	1.52305	0.302534	7.30384	7.4592	8.70178	8.47961	8.21353	3.04314
CDC40	sp|O60508|PRP17_HUMAN	PRP17_HUMAN	HUMAN	CDC40 EHB3 PRP17 PRPF17	15.5613	15.2464	14.8066	15.1297	13.0017	13.4958	14.5043	13.8348	12.7887	1.852	1.53711	1.09728	1.42045	-0.707568	-0.213463	0.166472	1.49546
KLHL41	sp|O60662|KLH41_HUMAN	KLH41_HUMAN	HUMAN	KLHL41 KBTBD10 KRP1	18.8369	14.4821	14.9574	14.9607	13.793	15.2912	13.8196	12.7939	15.8261	4.69039	0.335558	0.810868	0.814141	-0.353572	1.14471	0.535092	1.9456
PLIN3	sp|O60664|PLIN3_HUMAN	PLIN3_HUMAN	HUMAN	PLIN3 M6PRBP1 TIP47	13.8872	14.9527	15.3574	17.5846	18.2471	19.5708	14.8117	12.6785	14.8658	-0.231519	0.834028	1.23873	3.46593	4.12843	5.45212	4.34883	0.613747
UGDH	sp|O60701|UGDH_HUMAN	UGDH_HUMAN	HUMAN	UGDH	14.4427	18.8604	14.6325	20.9495	18.5278	20.7979	15.4015	18.0834	13.9283	-1.36169	3.05595	-1.17187	5.14508	2.72342	4.99347	4.28732	0.174129
USO1	sp|O60763|USO1_HUMAN	USO1_HUMAN	HUMAN	USO1 VDP	14.8487	15.5529	18.967	19.9905	21.8298	21.6328	14.6126	13.05	13.35	1.17779	1.88198	5.29608	6.31962	8.15893	7.96188	7.48014	2.78529
PQBP1	sp|O60828|PQBP1_HUMAN	PQBP1_HUMAN	HUMAN	PQBP1 NPW38 JM26	14.8207	14.8757	17.921	17.2848	13.2372	14.8434	14.2556	14.0255	13.2899	0.963687	1.01869	4.06396	3.42782	-0.619781	0.986418	1.26482	2.01545
EIF5B	sp|O60841|IF2P_HUMAN	IF2P_HUMAN	HUMAN	EIF5B IF2 KIAA0741	15.173	15.5974	18.0971	18.3405	14.5837	17.5048	14.4279	14.8029	14.4831	0.601687	1.02611	3.52583	3.76918	0.0124065	2.93349	2.23836	1.71787
EDF1	sp|O60869|EDF1_HUMAN	EDF1_HUMAN	HUMAN	EDF1	15.173	16.6344	19.6644	18.532	17.0009	18.3627	14.6349	15.0792	13.0213	0.927907	2.38928	5.41922	4.28682	2.75573	4.1176	3.72005	2.91213
DNAJA2	sp|O60884|DNJA2_HUMAN	DNJA2_HUMAN	HUMAN	DNAJA2 CPR3 HIRIP4	14.218	15.6362	14.6003	15.6477	13.9967	17.8452	14.3679	14.4858	13.8932	-0.0309834	1.38722	0.351281	1.39871	-0.25223	3.59621	1.58089	0.569172
WDR1	sp|O75083|WDR1_HUMAN	WDR1_HUMAN	HUMAN	WDR1	19.5805	16.7911	19.5428	20.9785	19.6163	21.2685	14.953	16.9866	18.4693	2.77756	-0.0118173	2.73982	4.17559	2.81334	4.46558	3.81817	1.83519
CPNE3	sp|O75131|CPNE3_HUMAN	CPNE3_HUMAN	HUMAN	CPNE3 CPN3 KIAA0636	13.7311	16.1249	17.1673	17.3973	17.5775	17.6806	14.1184	15.3011	14.3618	-0.862669	1.53117	2.57358	2.80358	2.9838	3.0869	2.95809	1.08069
NDUFS2	sp|O75306|NDUS2_HUMAN	NDUS2_HUMAN	HUMAN	NDUFS2	18.5079	15.1278	13.7888	14.8009	14.4203	15.5332	14.6405	13.6623	13.1801	4.68029	1.30014	-0.0388629	0.973266	0.592638	1.7056	1.0905	1.98052
NIPSNAP2	sp|O75323|NIPS2_HUMAN	NIPS2_HUMAN	HUMAN	NIPSNAP2 GBAS	19.9976	14.9981	19.0633	18.0915	15.5459	15.0302	15.161	15.3731	18.9108	3.5159	-1.48354	2.58161	1.60985	-0.935728	-1.45148	-0.259119	1.53799
PDCD6	sp|O75340|PDCD6_HUMAN	PDCD6_HUMAN	HUMAN	PDCD6 ALG2	15.8086	14.4361	14.3166	16.2276	15.32	14.5313	14.4493	13.7564	14.4462	1.59135	0.218791	0.0993348	2.01028	1.10268	0.313999	1.14232	0.636493
SEC22B	sp|O75396|SC22B_HUMAN	SC22B_HUMAN	HUMAN	SEC22B SEC22L1	18.3333	15.6053	18.5956	20.2869	19.1065	20.4732	14.5134	14.9222	13.542	4.00743	1.27943	4.26975	5.96106	4.78063	6.14732	5.62967	3.18554
NME6	sp|O75414|NDK6_HUMAN	NDK6_HUMAN	HUMAN	NME6	15.3683	17.1251	15.816	13.883	15.0938	14.7546	14.7556	14.1846	14.1137	1.01703	2.77375	1.46471	-0.46828	0.742517	0.403312	0.22585	1.75183
SRSF10	sp|O75494|SRS10_HUMAN	SRS10_HUMAN	HUMAN	SRSF10 FUSIP1 FUSIP2 SFRS13A TASR	20.5239	18.6685	22.612	22.5479	22.7864	20.8709	15.5324	13.7883	13.2298	6.34044	4.48507	8.4285	8.3644	8.6029	6.68747	7.88492	6.418
SF3B1	sp|O75533|SF3B1_HUMAN	SF3B1_HUMAN	HUMAN	SF3B1 SAP155	15.5566	20.4708	14.765	13.2783	19.5872	18.8562	14.7052	15.5028	13.7756	0.895351	5.8096	0.103842	-1.38289	4.92603	4.19497	2.57937	2.2696
CSDE1	sp|O75534|CSDE1_HUMAN	CSDE1_HUMAN	HUMAN	CSDE1 D1S155E KIAA0885 NRU UNR	18.0955	16.7867	19.8011	20.5922	21.8234	21.3877	16.9028	14.0564	14.4685	2.95296	1.64415	4.65852	5.44965	6.68084	6.24512	6.1252	3.08521
PRKRA	sp|O75569|PRKRA_HUMAN	PRKRA_HUMAN	HUMAN	PRKRA PACT RAX HSD-14 HSD14	14.5731	15.4057	15.5434	15.551	15.0404	13.5773	13.4281	13.961	13.542	0.929392	1.76197	1.89971	1.90734	1.39664	-0.0664406	1.07918	1.53036
SNRNP200	sp|O75643|U520_HUMAN	U520_HUMAN	HUMAN	SNRNP200 ASCC3L1 HELIC2 KIAA0788	18.1039	17.9669	16.1266	15.2098	16.2419	14.2042	15.0815	15.0566	15.5612	2.87078	2.73373	0.893524	-0.0232863	1.00873	-1.02889	-0.0144826	2.16601
TRMU	sp|O75648|MTU1_HUMAN	MTU1_HUMAN	HUMAN	TRMU MTU1 TRMT1	14.2459	16.3499	18.1451	14.8831	14.1872	14.0769	12.8443	15.1752	14.79	-0.0239198	2.08005	3.87527	0.613308	-0.0826432	-0.192943	0.112574	1.97713
TIPRL	sp|O75663|TIPRL_HUMAN	TIPRL_HUMAN	HUMAN	TIPRL	15.3257	16.7322	15.4365	15.3497	15.7834	16.2497	14.3907	15.6412	12.6734	1.09055	2.4971	1.20134	1.11464	1.54827	2.01461	1.55917	1.59633
EIF3G	sp|O75821|EIF3G_HUMAN	EIF3G_HUMAN	HUMAN	EIF3G EIF3S4	14.917	14.8278	19.0006	17.6807	19.0261	19.5153	17.7776	14.6364	13.3992	-0.354082	-0.443278	3.7295	2.40961	3.755	4.24419	3.4696	0.977382
EIF3J	sp|O75822|EIF3J_HUMAN	EIF3J_HUMAN	HUMAN	EIF3J EIF3S1 PRO0391	15.7078	14.3854	16.8026	14.4942	12.5288	18.1529	15.203	14.0539	12.8122	1.6848	0.362359	2.77956	0.471129	-1.49425	4.12986	1.03558	1.60891
IDH1	sp|O75874|IDHC_HUMAN	IDHC_HUMAN	HUMAN	IDH1 PICD	20.1575	21.4096	21.8424	23.2785	23.2458	25.1443	17.9844	18.192	19.6877	1.5361	2.78825	3.22106	4.65717	4.62446	6.5229	5.26818	2.51514
GATB	sp|O75879|GATB_HUMAN	GATB_HUMAN	HUMAN	GATB PET112 PET112L HSPC199	16.6824	15.0701	17.1029	13.9753	12.3539	15.7974	15.6273	13.2129	16.0421	1.72167	0.109287	2.14211	-0.985453	-2.60684	0.836596	-0.918566	1.32436
BCAS2	sp|O75934|SPF27_HUMAN	SPF27_HUMAN	HUMAN	BCAS2 DAM1	16.0483	14.8421	17.3109	17.1538	16.3501	15.9852	15.0255	14.9326	14.7867	1.13339	-0.0728585	2.39596	2.23891	1.43519	1.07025	1.58145	1.15216
DNAJC8	sp|O75937|DNJC8_HUMAN	DNJC8_HUMAN	HUMAN	DNAJC8 SPF31 HSPC315 HSPC331	14.0255	15.8715	18.4471	18.8599	19.6135	18.8089	14.538	13.6484	15.2044	-0.438106	1.40788	3.98354	4.39627	5.14988	4.34532	4.63049	1.6511
ATP5PD	sp|O75947|ATP5H_HUMAN	ATP5H_HUMAN	HUMAN	ATP5PD ATP5H My032	15.9318	14.1553	19.9696	18.5024	16.9115	17.2021	14.2911	14.7394	14.9288	1.27868	-0.497822	5.3165	3.8493	2.25838	2.549	2.88556	2.03245
GLRX3	sp|O76003|GLRX3_HUMAN	GLRX3_HUMAN	HUMAN	GLRX3 PICOT TXNL2 HUSSY-22	15.2478	18.068	14.9953	17.6296	15.6143	18.0599	15.4384	15.1839	13.7799	0.447087	3.26725	0.194553	2.82883	0.81361	3.25914	2.30053	1.30296
SRP72	sp|O76094|SRP72_HUMAN	SRP72_HUMAN	HUMAN	SRP72	13.8469	15.7653	15.1191	15.3244	18.1433	16.6766	15.2929	13.9335	13.2762	-0.320588	1.59782	0.951536	1.1569	3.97578	2.50907	2.54725	0.742922
TOMM70	sp|O94826|TOM70_HUMAN	TOM70_HUMAN	HUMAN	TOMM70 KIAA0719 TOM70 TOMM70A	15.1122	15.6841	14.1045	17.2712	14.8999	14.7579	14.6428	14.2505	13.4345	1.00297	1.57485	-0.00481204	3.16194	0.790678	0.648671	1.53376	0.857667
ELP1	sp|O95163|ELP1_HUMAN	ELP1_HUMAN	HUMAN	ELP1 IKAP IKBKAP	14.593	14.4705	16.067	15.6039	14.0503	19.2325	14.3536	14.9847	13.8406	0.199966	0.0775458	1.67406	1.21088	-0.342642	4.83956	1.9026	0.650524
LETM1	sp|O95202|LETM1_HUMAN	LETM1_HUMAN	HUMAN	LETM1	14.3123	14.492	15.7874	14.7315	13.5724	10.9716	15.3083	12.7362	13.4339	0.486141	0.66593	1.9613	0.9054	-0.253749	-2.8545	-0.734283	1.03779
FARS2	sp|O95363|SYFM_HUMAN	SYFM_HUMAN	HUMAN	FARS2 FARS1 HSPC320	14.9964	15.1421	16.7173	14.8677	16.0628	18.5422	14.346	14.2484	14.1086	0.76209	0.907807	2.48299	0.633392	1.82847	4.3079	2.25659	1.3843
LYPLA2	sp|O95372|LYPA2_HUMAN	LYPA2_HUMAN	HUMAN	LYPLA2 APT2	13.0391	15.2545	14.569	15.9245	14.5742	14.6903	14.4231	14.3638	12.8505	-0.84006	1.37537	0.689827	2.04539	0.695087	0.81113	1.18387	0.40838
ARIH2	sp|O95376|ARI2_HUMAN	ARI2_HUMAN	HUMAN	ARIH2 ARI2 TRIAD1 HT005	15.2549	15.7989	14.7539	14.8815	14.3263	15.4804	13.6257	12.6173	12.7979	2.24124	2.78523	1.74023	1.86789	1.31269	2.46674	1.88244	2.25557
BAG4	sp|O95429|BAG4_HUMAN	BAG4_HUMAN	HUMAN	BAG4 SODD	14.5345	15.2696	13.6023	14.1047	14.882	13.563	13.8868	13.4476	12.7214	1.18258	1.91769	0.250408	0.752839	1.53005	0.211074	0.831321	1.11689
AHSA1	sp|O95433|AHSA1_HUMAN	AHSA1_HUMAN	HUMAN	AHSA1 C14orf3 HSPC322	18.4021	14.6135	15.2723	18.5867	18.698	19.8772	18.356	15.2661	13.8995	2.56152	-1.22708	-0.568293	2.74618	2.85743	4.03662	3.21341	0.255384
PSMG1	sp|O95456|PSMG1_HUMAN	PSMG1_HUMAN	HUMAN	PSMG1 C21LRP DSCR2 PAC1	13.0567	14.1882	15.1595	16.324	15.8228	16.65	14.4351	16.0917	14.817	-2.05794	-0.926359	0.0449332	1.20934	0.708161	1.53543	1.15098	-0.979788
CPSF4	sp|O95639|CPSF4_HUMAN	CPSF4_HUMAN	HUMAN	CPSF4 CPSF30 NAR NEB1	15.8347	14.8368	16.3168	16.1849	13.7449	12.9682	14.6971	14.672	14.0899	1.34838	0.350431	1.83041	1.69855	-0.741413	-1.51817	-0.187014	1.17641
PTBP3	sp|O95758|PTBP3_HUMAN	PTBP3_HUMAN	HUMAN	PTBP3 ROD1	20.75	14.5332	21.9462	21.8317	21.8893	21.4914	15.5421	15.6699	12.754	6.09466	-0.122182	7.29082	7.17632	7.23398	6.83605	7.08212	4.4211
STAU1	sp|O95793|STAU1_HUMAN	STAU1_HUMAN	HUMAN	STAU1 STAU	20.2645	16.8012	19.156	18.0414	19.0491	18.4837	14.8071	17.4893	14.4673	4.67662	1.21331	3.56804	2.45351	3.46122	2.89582	2.93685	3.15266
BPNT1	sp|O95861|BPNT1_HUMAN	BPNT1_HUMAN	HUMAN	BPNT1	17.0738	15.5432	20.2875	20.0837	20.7326	20.8166	17.6486	17.4354	18.2205	-0.694396	-2.22503	2.5193	2.3155	2.96438	3.04841	2.7761	-0.133372
AGR2	sp|O95994|AGR2_HUMAN;sp|Q8TD06|AGR3_HUMAN	AGR2_HUMAN	HUMAN	AGR2 AG2 UNQ515/PRO1030	15.4376	16.0655	15.2458	14.205	14.2848	14.9254	14.9523	14.5938	13.548	1.07286	1.70077	0.881133	-0.159671	-0.0798629	0.560744	0.10707	1.21826
LDHA	sp|P00338|LDHA_HUMAN	LDHA_HUMAN	HUMAN	LDHA PIG19	26.1648	22.6134	23.2883	25.0701	24.562	25.4882	20.8461	21.9101	21.9053	4.61102	1.05955	1.73445	3.51627	3.00815	3.93432	3.48625	2.46834
ALDH1A1	sp|P00352|AL1A1_HUMAN	AL1A1_HUMAN	HUMAN	ALDH1A1 ALDC ALDH1 PUMB1	20.5856	20.6074	21.4614	23.7988	22.4581	24.2415	18.3475	20.3901	20.5232	0.832051	0.853798	1.7078	4.04519	2.7045	4.48789	3.74586	1.13122
GSR	sp|P00390|GSHR_HUMAN	GSHR_HUMAN	HUMAN	GSR GLUR GRD1	14.7553	18.3605	19.9583	19.8759	20.257	21.1724	13.8949	14.7834	18.6644	-1.02564	2.57964	4.17739	4.09501	4.47605	5.39153	4.6542	1.91047
MT-CO2	sp|P00403|COX2_HUMAN	COX2_HUMAN	HUMAN	MT-CO2 COII COX2 COXII MTCO2	14.6039	15.542	16.3508	18.5827	14.6957	16.2516	14.176	14.5121	14.1929	0.310285	1.24832	2.0572	4.28902	0.402012	1.95797	2.21634	1.20527
PNP	sp|P00491|PNPH_HUMAN	PNPH_HUMAN	HUMAN	PNP NP	14.7016	14.8299	15.1362	16.7918	16.0716	17.3501	15.0916	13.6237	14.4588	0.310163	0.438529	0.744826	2.40042	1.68023	2.95869	2.34645	0.497839
PGK1	sp|P00558|PGK1_HUMAN	PGK1_HUMAN	HUMAN	PGK1 PGKA MIG10 OK/SW-cl.110	25.7328	19.877	20.8938	22.3182	22.3683	22.3366	19.5137	20.0704	19.9563	5.88604	0.0301588	1.04699	2.47137	2.52147	2.48984	2.49423	2.32106
AK1	sp|P00568|KAD1_HUMAN	KAD1_HUMAN	HUMAN	AK1	23.7207	14.9982	15.7297	16.8685	13.7034	15.3701	13.2567	15.1501	14.6036	9.38386	0.66135	1.39288	2.53164	-0.633446	1.03333	0.977175	3.8127
ASS1	sp|P00966|ASSY_HUMAN	ASSY_HUMAN	HUMAN	ASS1 ASS	13.6336	14.0725	13.3837	15.4245	17.3116	17.266	13.6945	13.8183	14.2043	-0.272127	0.166846	-0.522004	1.51877	3.40589	3.3603	2.76165	-0.209095
CSTA	sp|P01040|CYTA_HUMAN	CYTA_HUMAN	HUMAN	CSTA STF1 STFA	16.1557	15.9705	14.439	15.1776	14.9004	15.444	15.6098	12.4348	14.7592	1.88782	1.70256	0.171061	0.909644	0.632506	1.17611	0.906087	1.25381
KRT6A	sp|P02538|K2C6A_HUMAN	K2C6A_HUMAN	HUMAN	KRT6A K6A KRT6D	23.8085	23.6923	23.3556	21.5803	21.2037	25.4259	22.5098	20.9999	21.9717	1.9814	1.86519	1.52842	-0.246867	-0.623479	3.59873	0.90946	1.79167
LMNA	sp|P02545|LMNA_HUMAN	LMNA_HUMAN	HUMAN	LMNA LMN1	14.9836	18.3993	13.5167	18.1808	15.7452	14.8882	13.2668	13.6974	13.753	1.41121	4.82688	-0.0556603	4.60838	2.17278	1.31582	2.69899	2.06081
APOE	sp|P02649|APOE_HUMAN	APOE_HUMAN	HUMAN	APOE	18.9942	18.2786	15.5167	19.1899	15.6253	16.8735	16.1695	14.8965	13.766	4.05022	3.33458	0.572735	4.24588	0.681346	1.92952	2.28558	2.65251
FGG	sp|P02679|FIBG_HUMAN	FIBG_HUMAN	HUMAN	FGG PRO2061	14.0911	14.0929	14.6087	15.9165	14.0383	15.1093	13.8646	15.07	13.1047	0.0780231	0.0798144	0.595613	1.90341	0.0251966	1.09622	1.00828	0.25115
AHSG	sp|P02765|FETUA_HUMAN	FETUA_HUMAN	HUMAN	AHSG FETUA PRO2743	19.8286	19.1572	18.4572	18.1524	18.4729	20.2888	12.2589	13.1419	18.2823	5.2676	4.59615	3.8962	3.59136	3.91187	5.7278	4.41035	4.58665
ALB	sp|P02768|ALBU_HUMAN	ALBU_HUMAN	HUMAN	ALB GIG20 GIG42 PRO0903 PRO1708 PRO2044 PRO2619 PRO2675 UNQ696/PRO1341	21.9708	23.6364	22.0757	20.933	21.1275	21.6011	22.9261	17	21.8046	1.39393	3.05952	1.49883	0.356091	0.550626	1.02422	0.643645	1.98409
CAT	sp|P04040|CATA_HUMAN	CATA_HUMAN	HUMAN	CAT	17.4279	22.2742	16.797	19.8624	15.2296	19.0643	17.58	14.0621	21.7421	-0.366798	4.47943	-0.997689	2.06773	-2.56512	1.26955	0.257386	1.03832
ALDOA	sp|P04075|ALDOA_HUMAN	ALDOA_HUMAN	HUMAN	ALDOA ALDA	29.854	22.1346	22.1792	24.0112	22.8193	23.8137	20.8498	20.4898	22.1913	8.67703	0.957657	1.00217	2.83422	1.64228	2.63674	2.37108	3.54562
ANXA1	sp|P04083|ANXA1_HUMAN	ANXA1_HUMAN	HUMAN	ANXA1 ANX1 LPC1	15.6417	18.0823	16.605	16.5321	16.189	18.593	17.195	15.3325	14.0218	0.125249	2.56583	1.08852	1.01568	0.672507	3.07658	1.58825	1.25987
HSPB1	sp|P04792|HSPB1_HUMAN	HSPB1_HUMAN	HUMAN	HSPB1 HSP27 HSP28	20.2869	20.1597	21.7958	22.4132	21.7709	22.7533	14.3928	18.2676	19.839	2.78712	2.65988	4.29602	4.91343	4.27112	5.25348	4.81268	3.24767
RPN1	sp|P04843|RPN1_HUMAN	RPN1_HUMAN	HUMAN	RPN1	15.4974	16.6733	19.4154	22.4827	18.5852	16.6493	16.9338	15.6283	16.2245	-0.764851	0.411078	3.15318	6.22049	2.32296	0.387137	2.97686	0.933137
RPN2	sp|P04844|RPN2_HUMAN	RPN2_HUMAN	HUMAN	RPN2	15.6636	15.9453	14.881	21.276	16.0623	18.5319	14.9092	14.488	15.7632	0.610147	0.891766	-0.17251	6.2225	1.00876	3.47838	3.56988	0.443134
ARG1	sp|P05089|ARGI1_HUMAN	ARGI1_HUMAN	HUMAN	ARG1	15.5079	15.2546	18.2549	19.9015	13.2643	19.4822	15.2844	13.0977	15.9718	0.723309	0.469978	3.47025	5.11691	-1.52031	4.69754	2.76471	1.55451
HMGN1	sp|P05114|HMGN1_HUMAN	HMGN1_HUMAN	HUMAN	HMGN1 HMG14	17.1639	15.0234	16.5297	16.4681	16.3853	15.831	13.2581	14.7661	13.6917	3.25857	1.11805	2.62435	2.56283	2.47998	1.92565	2.32282	2.33366
SLC25A5	sp|P05141|ADT2_HUMAN	ADT2_HUMAN	HUMAN	SLC25A5 ANT2	18.8695	19.6828	19.5699	23.8521	17.6315	20.7889	19.3906	17.154	19.0372	0.34218	1.15554	1.04255	5.32484	-0.89583	2.26161	2.23021	0.846756
EIF2S1	sp|P05198|IF2A_HUMAN	IF2A_HUMAN	HUMAN	EIF2S1 EIF2A	16.0644	18.8233	19.1423	20.3639	19.9164	21.4174	13.2528	14.2367	17.9349	0.922954	3.6818	4.00081	5.22241	4.77493	6.27588	5.42441	2.86852
RPLP0	sp|P05388|RLA0_HUMAN;sp|Q8NHW5|RLA0L_HUMAN	RLA0_HUMAN	HUMAN	RPLP0	18.6392	19.9947	18.9397	22.331	19.4783	22.1684	18.0133	18.9431	19.1245	-0.0544361	1.30102	0.246076	3.63735	0.784712	3.47476	2.63227	0.497554
SSB	sp|P05455|LA_HUMAN	LA_HUMAN	HUMAN	SSB	16.6864	15.2826	20.2591	22.0652	20.8827	21.1243	13.9416	14.627	13.7629	2.5759	1.17212	6.14864	7.95473	6.77221	7.01377	7.2469	3.29889
KRT18	sp|P05783|K1C18_HUMAN	K1C18_HUMAN	HUMAN	KRT18 CYK18 PIG46	22.8129	23.4816	23.5144	23.9215	23.93	25.5579	22.1888	22.0165	23.4855	0.249323	0.91799	0.950748	1.35791	1.36642	2.99433	1.90622	0.70602
KRT8	sp|P05787|K2C8_HUMAN	K2C8_HUMAN	HUMAN	KRT8 CYK8	21.7624	23.5181	22.985	23.631	23.618	25.6307	22.8631	22.7131	22.5276	-0.93884	0.816821	0.283755	0.929737	0.916684	2.92943	1.59195	0.0539118
MYL1	sp|P05976|MYL1_HUMAN	MYL1_HUMAN	HUMAN	MYL1	21.2087	14.9558	14.7339	15.256	14.8695	15.3375	14.9613	15.6958	14.9737	5.99847	-0.25448	-0.476363	0.0457759	-0.340715	0.127204	-0.0559118	1.75588
CDK1	sp|P06493|CDK1_HUMAN	CDK1_HUMAN	HUMAN	CDK1 CDC2 CDC28A CDKN1 P34CDC2	19.5961	18.0668	19.6326	20.3414	19.5389	19.9448	14.0851	17.6167	17.1916	3.2983	1.76901	3.33481	4.04356	3.24106	3.64698	3.64387	2.80071
CKM	sp|P06732|KCRM_HUMAN	KCRM_HUMAN	HUMAN	CKM CKMM	28.8138	17.9397	13.8698	15.5378	15.2177	16.6413	13.7229	14.0925	13.8823	14.9146	4.04046	-0.0294347	1.63856	1.31852	2.7421	1.89973	6.30853
ENO1	sp|P06733|ENOA_HUMAN	ENOA_HUMAN	HUMAN	ENO1 ENO1L1 MBPB1 MPB1	28.1391	23.5207	24.9088	25.7595	25.8251	26.6312	22.3708	22.9685	23.4488	5.20973	0.591344	1.97946	2.83015	2.89569	3.70179	3.14254	2.59351
PYGL	sp|P06737|PYGL_HUMAN	PYGL_HUMAN	HUMAN	PYGL	16.5455	16.2622	14.1257	14.3366	15.0224	15.7292	15.493	13.279	14.6537	2.07024	1.78694	-0.349584	-0.138661	0.547164	1.25396	0.554154	1.1692
GPI	sp|P06744|G6PI_HUMAN	G6PI_HUMAN	HUMAN	GPI	23.4009	18.152	19.3799	21.8241	20.1246	22.0789	15.652	17.1462	16.5889	6.93859	1.6897	2.91754	5.36173	3.6623	5.61653	4.88019	3.84861
NPM1	sp|P06748|NPM_HUMAN	NPM_HUMAN	HUMAN	NPM1 NPM	19.2128	19.2035	20.5617	22.3279	21.063	23.9023	19.4221	20.7103	20.3952	-0.963016	-0.972306	0.385844	2.1521	0.887176	3.72648	2.25525	-0.516493
TPM3	sp|P06753|TPM3_HUMAN	TPM3_HUMAN	HUMAN	TPM3	21.4633	17.693	16.8887	19.274	16.8712	18.5331	14.0821	15.107	17.324	5.95899	2.18861	1.38435	3.76962	1.36688	3.02878	2.72176	3.17731
DBI	sp|P07108|ACBP_HUMAN	ACBP_HUMAN	HUMAN	DBI	13.8483	15.918	16.7888	18.1269	16.7729	16.4376	14.6714	15.4383	13.3483	-0.637686	1.43196	2.30276	3.64091	2.28687	1.95155	2.62644	1.03234
FABP1	sp|P07148|FABPL_HUMAN	FABPL_HUMAN	HUMAN	FABP1 FABPL	17.9044	15.1407	19.2528	20.4543	19.9339	19.3194	16.3183	14.3415	15.0937	2.65326	-0.110463	4.00166	5.20316	4.68271	4.06823	4.65137	2.18148
LDHB	sp|P07195|LDHB_HUMAN	LDHB_HUMAN	HUMAN	LDHB	21.0098	17.2264	14.6808	14.6941	13.9922	13.9711	16.6321	14.5147	14.3008	5.86065	2.07719	-0.468344	-0.455091	-1.15699	-1.17809	-0.93006	2.48983
P4HB	sp|P07237|PDIA1_HUMAN	PDIA1_HUMAN	HUMAN	P4HB ERBA2L PDI PDIA1 PO4DB	19.5066	17.4559	18.4832	21.9373	16.822	20.8496	17.5766	17.7427	18.5397	1.55364	-0.497102	0.530243	3.98428	-1.13095	2.8966	1.91664	0.528925
CTSD	sp|P07339|CATD_HUMAN	CATD_HUMAN	HUMAN	CTSD CPSD	16.9582	17.7058	16.8858	20.5454	17.4307	16.5433	17.4988	14.4059	18.3121	0.219263	0.966817	0.146889	3.80643	0.691747	-0.195662	1.43417	0.444323
ANXA2	sp|P07355|ANXA2_HUMAN;sp|A6NMY6|AXA2L_HUMAN	ANXA2_HUMAN	HUMAN	ANXA2 ANX2 ANX2L4 CAL1H LPC2D	23.8397	22.8476	23.8521	24.7318	24.2502	25.7153	22.8854	22.191	22.7106	1.24402	0.251881	1.25637	2.13611	1.65449	3.11957	2.30339	0.917424
TUBB	sp|P07437|TBB5_HUMAN	TBB5_HUMAN	HUMAN	TUBB TUBB5 OK/SW-cl.56	22.3056	24.8509	23.2521	24.5034	23.7648	24.6138	14.2311	23.2191	22.9456	2.1737	4.71895	3.12023	4.37146	3.63285	4.4819	4.16207	3.33763
CA3	sp|P07451|CAH3_HUMAN	CAH3_HUMAN	HUMAN	CA3	24.3733	14.341	14.8739	15.1999	13.4585	13.7652	17.8682	12.4746	13.5054	9.75726	-0.275093	0.257873	0.583843	-1.15757	-0.850822	-0.474848	3.24668
PRSS3P2	sp|Q8NHM4|TRY6_HUMAN;sp|P07478|TRY2_HUMAN;sp|P07477|TRY1_HUMAN	TRY6_HUMAN	HUMAN	PRSS3P2 T6 TRY6	19.9428	14.2816	20.1739	21.6949	22.9384	22.4425	14.4941	15.0048	14.1676	5.38728	-0.273859	5.6184	7.13944	8.38291	7.88701	7.80312	3.57727
PFN1	sp|P07737|PROF1_HUMAN	PROF1_HUMAN	HUMAN	PFN1	21.2292	16.2445	22.9815	22.2038	21.876	21.8657	14.0067	19.6607	19.6098	3.47012	-1.51456	5.22241	4.44472	4.11692	4.10669	4.22278	2.39265
APRT	sp|P07741|APT_HUMAN	APT_HUMAN	HUMAN	APRT	14.4839	17.8228	16.4834	17.7813	14.4834	17.7285	14.7267	13.553	13.9351	0.412302	3.75125	2.41181	3.70971	0.411771	3.65695	2.59281	2.19179
EPRS1	sp|P07814|SYEP_HUMAN	SYEP_HUMAN	HUMAN	EPRS1 EPRS GLNS PARS QARS QPRS PIG32	17.4744	16.1144	14.5436	15.6202	14.5931	15.4605	14.8068	16.2822	13.7026	2.54384	1.18386	-0.386979	0.689718	-0.337478	0.529936	0.294058	1.11357
LDHC	sp|P07864|LDHC_HUMAN	LDHC_HUMAN	HUMAN	LDHC LDH3 LDHX	26.081	15.4974	15.6348	15.5996	14.9623	15.1365	12.6307	15.1955	13.3669	12.3499	1.76636	1.90377	1.86859	1.23122	1.40545	1.50176	5.34002
HSP90AA1	sp|P07900|HS90A_HUMAN	HS90A_HUMAN	HUMAN	HSP90AA1 HSP90A HSPC1 HSPCA	20.3583	21.3087	20.012	23.5617	21.4747	23.1857	13.2878	20.2633	20.6158	2.30267	3.25311	1.95631	5.5061	3.41908	5.13007	4.68508	2.50403
HNRNPC	sp|P07910|HNRPC_HUMAN	HNRPC_HUMAN	HUMAN	HNRNPC HNRPC	27.241	23.8443	28.0664	27.808	28.6946	26.9066	20.5555	20.2755	21.8333	6.35288	2.9562	7.17829	6.91991	7.8065	6.01844	6.91495	5.49579
TPM2	sp|P07951|TPM2_HUMAN	TPM2_HUMAN	HUMAN	TPM2 TMSB	21.1933	14.9042	15.8759	15.5308	15.0043	14.5275	14.7012	14.905	14.1246	6.61635	0.327257	1.29902	0.953885	0.427368	-0.0494068	0.443949	2.74754
RHOC	sp|P08134|RHOC_HUMAN	RHOC_HUMAN	HUMAN	RHOC ARH9 ARHC	15.8791	15.045	15.8547	17.6663	13.9996	15.839	14.5865	12.2539	13.3539	2.481	1.64693	2.4566	4.26818	0.601472	2.44092	2.43686	2.19484
PFKM	sp|P08237|PFKAM_HUMAN	PFKAM_HUMAN	HUMAN	PFKM PFKX	16.1987	15.4209	15.308	13.6192	16.2185	15.1064	13.9874	12.6514	13.7551	2.73408	1.95631	1.84333	0.154575	2.75392	1.64175	1.51675	2.17791
HSP90AB1	sp|P08238|HS90B_HUMAN	HS90B_HUMAN	HUMAN	HSP90AB1 HSP90B HSPC2 HSPCB	23.6407	24.875	23.6295	25.4934	24.257	25.8695	23.7396	23.7986	24.0593	-0.225086	1.00919	-0.236381	1.62761	0.39112	2.00371	1.34081	0.182573
SNRPB2	sp|P08579|RU2B_HUMAN	RU2B_HUMAN	HUMAN	SNRPB2	15.321	15.196	14.5409	19.3783	18.531	18.5195	14.2769	15.8085	13.3694	0.836101	0.711074	0.0559286	4.89334	4.04605	4.03458	4.32466	0.534368
MYL3	sp|P08590|MYL3_HUMAN	MYL3_HUMAN	HUMAN	MYL3	19.9608	15.7	12.9771	15.723	15.925	13.4389	14.8968	13.5049	14.3429	5.71266	1.45178	-1.27107	1.47483	1.6768	-0.809248	0.780792	1.96446
SNRNP70	sp|P08621|RU17_HUMAN	RU17_HUMAN	HUMAN	SNRNP70 RNPU1Z RPU1 SNRP70 U1AP1	15.5148	15.1375	19.4829	19.9067	20.4922	18.5823	15.4201	14.0113	13.1092	1.33456	0.957316	5.30275	5.72652	6.31199	4.40214	5.48022	2.53154
VIM	sp|P08670|VIME_HUMAN	VIME_HUMAN	HUMAN	VIM	22.2926	21.1482	22.0105	22.9649	22.3646	24.6208	21.3487	20.7208	21.4827	1.10859	-0.0358711	0.826436	1.78084	1.1805	3.43676	2.1327	0.63305
RPS17	sp|P08708|RS17_HUMAN	RS17_HUMAN	HUMAN	RPS17 RPS17L	12.9123	20.0878	21.9002	21.8314	20.8188	21.3464	13.0586	14.7416	13.6204	-0.894591	6.28098	8.09339	8.02458	7.01192	7.5395	7.52533	4.49326
ANXA5	sp|P08758|ANXA5_HUMAN	ANXA5_HUMAN	HUMAN	ANXA5 ANX5 ENX2 PP4	17.7487	18.1035	17.9464	20.0906	19.1207	19.4665	13.2194	14.3221	17.7708	2.64455	2.99945	2.84228	4.98645	4.01661	4.36239	4.45515	2.82876
RPSA	sp|P08865|RSSA_HUMAN	RSSA_HUMAN	HUMAN	RPSA LAMBR LAMR1	23.3943	22.2356	23.5789	24.2435	23.5093	24.0919	21.5549	19.7755	21.1648	2.56256	1.40393	2.74717	3.41179	2.67759	3.26021	3.11653	2.23789
SNRPA	sp|P09012|SNRPA_HUMAN	SNRPA_HUMAN	HUMAN	SNRPA	18.9633	15.4937	19.3048	21.1239	21.5969	20.4383	14.8358	14.7198	18.6909	2.8811	-0.588451	3.22263	5.04169	5.51472	4.35607	4.97083	1.83843
GSTP1	sp|P09211|GSTP1_HUMAN	GSTP1_HUMAN	HUMAN	GSTP1 FAEES3 GST3	23.8816	19.9141	24.4512	24.732	22.6719	25.0106	14.3132	19.5079	19.4152	6.13612	2.16862	6.70579	6.9865	4.92642	7.26512	6.39268	5.00351
SNRPC	sp|P09234|RU1C_HUMAN	RU1C_HUMAN	HUMAN	SNRPC	15.4716	15.1232	15.8309	16.0507	14.8144	15.2375	13.6715	13.4836	14.3126	1.64901	1.30065	2.00833	2.22812	0.991826	1.41493	1.54496	1.65266
VIL1	sp|P09327|VILI_HUMAN	VILI_HUMAN	HUMAN	VIL1 VIL	14.196	18.9523	17.5913	20.1998	16.5435	19.64	15.2587	19.7025	16.7825	-3.05186	1.70444	0.343372	2.95186	-0.704417	2.39213	1.54652	-0.334686
QDPR	sp|P09417|DHPR_HUMAN	DHPR_HUMAN	HUMAN	QDPR DHPR SDR33C1	13.6471	15.8435	17.936	18.1593	15.1334	18.6015	13.541	13.2178	14.6117	-0.143055	2.05335	4.14584	4.36915	1.34322	4.81138	3.50791	2.01871
HMGB1	sp|P09429|HMGB1_HUMAN	HMGB1_HUMAN	HUMAN	HMGB1 HMG1	18.5329	18.1811	20.1996	19.6399	19.5832	19.7919	14.2933	15.4815	18.213	2.53694	2.18515	4.20372	3.644	3.58725	3.79593	3.67572	2.97527
TPM1	sp|P09493|TPM1_HUMAN	TPM1_HUMAN	HUMAN	TPM1 C15orf13 TMSA	25.538	15.2178	17.6253	16.8477	16.2584	22.3987	16.5289	17.0644	14.8205	9.40009	-0.920157	1.48736	0.709768	0.120438	6.26079	2.36367	3.32243
ANXA4	sp|P09525|ANXA4_HUMAN	ANXA4_HUMAN	HUMAN	ANXA4 ANX4	17.359	20.1788	21.8639	22.6384	22.6458	23.0786	16.4205	14.8434	17.2823	1.17689	3.99669	5.68178	6.45629	6.4637	6.89653	6.60551	3.61846
HNRNPA1	sp|P09651|ROA1_HUMAN;tr|A0A2R8Y4L2|A0A2R8Y4L2_HUMAN;sp|Q32P51|RA1L2_HUMAN	ROA1_HUMAN	HUMAN	HNRNPA1 HNRPA1	27.6191	24.0943	27.0002	27.6536	28.1468	27.4425	21.4413	21.1223	22.0242	6.08987	2.56509	5.47099	6.1243	6.61756	5.9132	6.21835	4.70865
SNRPA1	sp|P09661|RU2A_HUMAN	RU2A_HUMAN	HUMAN	SNRPA1	14.5773	14.4268	18.4964	16.664	14.2531	16.5719	15.5158	13.4923	14.8991	-0.0584133	-0.208962	3.86064	2.02826	-0.382617	1.93619	1.19394	1.19775
PARP1	sp|P09874|PARP1_HUMAN	PARP1_HUMAN	HUMAN	PARP1 ADPRT PPOL	17.7569	17.4327	17.0451	20.3617	18.9961	17.1121	16.7289	12.0746	16.3049	2.7208	2.39659	2.0089	5.32559	3.96	2.07592	3.78717	2.37543
UCHL1	sp|P09936|UCHL1_HUMAN	UCHL1_HUMAN	HUMAN	UCHL1	17.853	19.017	20.3018	21.1816	18.5252	21.4455	17.743	17.8013	18.3579	-0.114403	1.04961	2.33444	3.21421	0.557754	3.47806	2.41667	1.08988
ALDOC	sp|P09972|ALDOC_HUMAN	ALDOC_HUMAN	HUMAN	ALDOC ALDC	26.5412	18.3864	16.072	21.7158	20.4997	21.4562	18.0764	13.3328	14.4037	11.2703	3.11545	0.801017	6.44485	5.22873	6.18526	5.95295	5.06225
DERPC	sp|P0CG12|DERPC_HUMAN	DERPC_HUMAN	HUMAN	DERPC	15.0205	16.5319	15.5584	13.83	15.759	13.5962	15.6999	13.5568	14.0984	0.568824	2.08023	1.10666	-0.621738	1.30728	-0.855498	-0.0566525	1.25191
HSPA1B	sp|P0DMV9|HS71B_HUMAN;sp|P0DMV8|HS71A_HUMAN	HS71B_HUMAN	HUMAN	HSPA1B HSP72	21.4261	20.2572	20.1386	21.0983	20.2434	20.7085	18.6198	18.548	18.6834	2.80907	1.64012	1.52152	2.48128	1.62635	2.09145	2.06636	1.99024
U2AF1	sp|Q01081|U2AF1_HUMAN;sp|P0DN76|U2AF5_HUMAN	U2AF1_HUMAN	HUMAN	U2AF1 U2AF35 U2AFBP FP793	13.6325	15.736	19.7819	19.6409	20.7408	18.8524	16.0646	14.6614	16.685	-2.17117	-0.0676373	3.97822	3.83725	4.93714	3.04872	3.94103	0.579804
CALM3	sp|P0DP25|CALM3_HUMAN;sp|P0DP24|CALM2_HUMAN;sp|P0DP23|CALM1_HUMAN	CALM3_HUMAN	HUMAN	CALM3 CALML2 CAM3 CAMC CAMIII	15.4575	16.9584	14.1737	15.9191	13.263	18.305	14.7153	15.4908	14.1222	0.681398	2.18232	-0.60246	1.14296	-1.51314	3.52885	1.05289	0.753754
H1-4	sp|P10412|H14_HUMAN;sp|P16402|H13_HUMAN;sp|Q02539|H11_HUMAN	H14_HUMAN	HUMAN	H1-4 H1F4 HIST1H1E	18.9833	19.0323	18.4821	19.9516	18.2514	19.5661	13.9851	18.2393	18.3483	2.12578	2.17474	1.62455	3.09406	1.39381	2.70854	2.39881	1.97503
TXN	sp|P10599|THIO_HUMAN	THIO_HUMAN	HUMAN	TXN TRDX TRX TRX1	17.6852	14.3998	17.774	20.475	20.9177	15.9714	13.7912	14.2899	21.1147	1.28665	-1.99878	1.37545	4.07637	4.51913	-0.427231	2.72276	0.221105
MGST1	sp|P10620|MGST1_HUMAN	MGST1_HUMAN	HUMAN	MGST1 GST12 MGST	14.5289	15.1517	14.4064	18.9887	17.2921	17.9168	14.8508	14.6134	15.8269	-0.568143	0.0546764	-0.690632	3.89169	2.19508	2.81979	2.96886	-0.401366
PRKAR1A	sp|P10644|KAP0_HUMAN	KAP0_HUMAN	HUMAN	PRKAR1A PKR1 PRKAR1 TSE1	14.8427	15.3253	15.5818	17.5703	14.0186	17.5371	15.3758	14.2047	14.4457	0.167242	0.64993	0.906378	2.89488	-0.65677	2.86166	1.69993	0.574517
HSPA5	sp|P11021|BIP_HUMAN	BIP_HUMAN	HUMAN	HSPA5 GRP78	20.4648	20.2901	20.8797	24.2117	20.7466	22.1678	21.0322	20.0768	20.4184	-0.0443127	-0.219068	0.370575	3.70256	0.237424	1.65861	1.8662	0.0357314
HSPA8	sp|P11142|HSP7C_HUMAN	HSP7C_HUMAN	HUMAN	HSPA8 HSC70 HSP73 HSPA10	25.202	24.2611	24.3983	26.0338	25.2022	26.1156	23.0455	23.0554	23.4269	2.02609	1.08519	1.22239	2.85787	2.02631	2.93966	2.60795	1.44456
UMPS	sp|P11172|UMPS_HUMAN	UMPS_HUMAN	HUMAN	UMPS OK/SW-cl.21	15.968	15.9726	17.004	17.506	17.1889	18.1962	14.4988	14.1984	16.8674	0.779825	0.784348	1.81583	2.31781	2.0007	3.00802	2.44218	1.12667
PYGM	sp|P11217|PYGM_HUMAN	PYGM_HUMAN	HUMAN	PYGM	25.7861	15.3963	13.4438	15.0055	14.5942	14.5846	15.1256	14.5276	16.0202	10.5617	0.171866	-1.7807	-0.219003	-0.630242	-0.639876	-0.496374	2.98428
TOP1	sp|P11387|TOP1_HUMAN	TOP1_HUMAN	HUMAN	TOP1	13.5767	14.7316	14.0915	15.2567	15.4827	15.784	14.6192	14.7603	13.475	-0.708146	0.446752	-0.193358	0.971835	1.19789	1.49919	1.22297	-0.151584
DMD	sp|P11532|DMD_HUMAN	DMD_HUMAN	HUMAN	DMD	14.9284	16.3456	14.2557	16.1035	13.2377	14.7194	13.1698	13.9602	14.024	1.21042	2.62762	0.537691	2.38552	-0.480325	1.00136	0.968854	1.45858
MTHFD1	sp|P11586|C1TC_HUMAN	C1TC_HUMAN	HUMAN	MTHFD1 MTHFC MTHFD	14.9789	16.3354	14.7018	14.0312	14.7211	15.953	14.816	14.2031	13.2322	0.895065	2.25158	0.618016	-0.0526367	0.637256	1.86918	0.817935	1.25489
ADH5	sp|P11766|ADHX_HUMAN	ADHX_HUMAN	HUMAN	ADH5 ADHX FDH	16.3528	15.3657	14.6348	18.6547	17.96	20.3763	14.5693	12.9899	13.4134	2.6953	1.70818	0.97723	4.99713	4.30244	6.71881	5.33946	1.79357
PABPC1	sp|P11940|PABP1_HUMAN	PABP1_HUMAN	HUMAN	PABPC1 PAB1 PABP1 PABPC2	24.0254	22.2162	24.6194	24.7018	25.4645	26.7477	21.309	13.2803	18.8899	6.19896	4.38978	6.79299	6.87534	7.63806	8.92124	7.81155	5.79391
PCNA	sp|P12004|PCNA_HUMAN	PCNA_HUMAN	HUMAN	PCNA	18.565	17.736	18.1186	20.2655	19.0549	19.0227	18.5919	18.3629	16.2701	0.8234	-0.00557206	0.376985	2.52386	1.3133	1.28113	1.7061	0.398271
SLC25A6	sp|P12236|ADT3_HUMAN	ADT3_HUMAN	HUMAN	SLC25A6 ANT3 CDABP0051	18.9913	18.2887	13.7903	18.4024	16.1862	16.3954	13.5938	14.3459	17.9262	3.70266	3	-1.49832	3.11376	0.897571	1.10669	1.70601	1.73478
IMPDH2	sp|P12268|IMDH2_HUMAN	IMDH2_HUMAN	HUMAN	IMPDH2 IMPD2	18.4285	13.6314	15.3372	20.3623	17.8735	20.0633	15.0367	16.5125	17.3559	2.12684	-2.67031	-0.964489	4.06059	1.57176	3.7616	3.13132	-0.502652
PIP	sp|P12273|PIP_HUMAN	PIP_HUMAN	HUMAN	PIP GCDFP15 GPIP4	16.0021	16.2284	14.8335	19.0457	14.6844	14.1582	14.5283	14.3635	13.8403	1.75809	1.98433	0.589517	4.80164	0.44039	-0.0857772	1.71875	1.44398
CKB	sp|P12277|KCRB_HUMAN	KCRB_HUMAN	HUMAN	CKB CKBB	18.1257	19.524	22.7389	23.2441	23.1044	23.7478	17.4985	17.9833	19.8753	-0.326686	1.07169	4.28656	4.79181	4.65203	5.29542	4.91309	1.67719
ANXA3	sp|P12429|ANXA3_HUMAN	ANXA3_HUMAN	HUMAN	ANXA3 ANX3	13.9979	16.5153	18.1638	18.9867	19.5641	20.2194	14.2861	14.8802	16.4121	-1.19491	1.32249	2.97103	3.79387	4.37127	5.02659	4.39725	1.03287
ACTN1	sp|P12814|ACTN1_HUMAN	ACTN1_HUMAN	HUMAN	ACTN1	14.594	17.1294	14.2049	16.6616	14.6682	15.5397	14.8464	14.1878	14.5857	0.0540782	2.58942	-0.335068	2.12167	0.128191	0.999766	1.08321	0.769475
MYH1	sp|P12882|MYH1_HUMAN	MYH1_HUMAN	HUMAN	MYH1	21.1814	14.6844	14.7385	14.8322	15.6827	14.4905	14.9699	14.4586	14.3718	6.58126	0.0842423	0.138424	0.232118	1.08255	-0.109641	0.401676	2.26797
MYH7	sp|P12883|MYH7_HUMAN	MYH7_HUMAN	HUMAN	MYH7 MYHCB	15.7434	14.7096	12.6186	15.2282	15.7747	15.0521	14.6777	15.2236	12.9257	1.46775	0.43393	-1.65707	0.952541	1.49905	0.776424	1.07601	0.0815347
XRCC6	sp|P12956|XRCC6_HUMAN	XRCC6_HUMAN	HUMAN	XRCC6 G22P1	19.4109	15.5794	21.4193	21.0386	21.5462	20.4403	16.8863	17.344	17.4504	2.18398	-1.64753	4.19239	3.81167	4.31931	3.21338	3.78145	1.57628
XRCC5	sp|P13010|XRCC5_HUMAN	XRCC5_HUMAN	HUMAN	XRCC5 G22P2	17.3127	15.5133	18.1617	19.8548	20.2246	20.6597	13.7147	14.0158	17.2079	2.33328	0.533839	3.18227	4.87536	5.24513	5.68025	5.26691	2.01646
ALAS1	sp|P13196|HEM1_HUMAN	HEM1_HUMAN	HUMAN	ALAS1 ALAS3 ALASH OK/SW-cl.121	14.8572	14.9145	14.1433	15.7486	13.5757	14.1137	13.6291	14.1926	12.9863	1.25449	1.31185	0.54058	2.14587	-0.0270168	0.511044	0.876632	1.03564
RNH1	sp|P13489|RINI_HUMAN	RINI_HUMAN	HUMAN	RNH1 PRI RNH	18.713	13.9441	17.8763	19.535	19.2115	20.881	13.6877	15.4477	17.7612	3.08084	-1.68811	2.24408	3.90283	3.5793	5.24879	4.24364	1.21227
EEF2	sp|P13639|EF2_HUMAN	EF2_HUMAN	HUMAN	EEF2 EF2	22.7146	23.9014	23.4491	24.4551	24.106	24.6056	21.8411	21.9098	22.9779	0.471631	1.65848	1.20616	2.2122	1.86304	2.36264	2.14596	1.11209
KRT13	sp|P13646|K1C13_HUMAN	K1C13_HUMAN	HUMAN	KRT13	17.2504	17.1412	15.0271	17.5898	16.7291	15.1632	15.5944	14.4372	13.7386	2.66028	2.55114	0.437061	2.99974	2.13899	0.573084	1.90394	1.88283
PDIA4	sp|P13667|PDIA4_HUMAN	PDIA4_HUMAN	HUMAN	PDIA4 ERP70 ERP72	14.5159	14.9263	17.3983	18.3817	15.515	18.2037	19.2196	16.1251	13.6682	-1.82178	-1.41138	1.06067	2.044	-0.822671	1.86601	1.02911	-0.724162
PRKAR2A	sp|P13861|KAP2_HUMAN	KAP2_HUMAN	HUMAN	PRKAR2A PKR2 PRKAR2	14.4218	14.9675	17.1206	20.2221	18.4062	20.2048	15.6438	17.1359	13.2259	-0.913407	-0.367651	1.7854	4.88691	3.07096	4.86959	4.27582	0.168115
ENO3	sp|P13929|ENOB_HUMAN	ENOB_HUMAN	HUMAN	ENO3	27.605	15.9206	14.3189	14.7664	13.3953	15.8498	14.9045	16.1993	14.8491	12.2873	0.602955	-0.998777	-0.551261	-1.92234	0.532197	-0.647136	3.96384
MIF	sp|P14174|MIF_HUMAN	MIF_HUMAN	HUMAN	MIF GLIF MMIF	14.7188	16.2105	17.3173	17.7707	16.8096	16.9974	12.8059	14.4317	13.7314	1.06247	2.55416	3.66092	4.11435	3.15331	3.34111	3.53626	2.42585
PRKCSH	sp|P14314|GLU2B_HUMAN	GLU2B_HUMAN	HUMAN	PRKCSH G19P1	15.4798	16.0491	15.1707	14.8433	13.1087	14.1892	13.4972	14.844	14.5291	1.18977	1.75902	0.880667	0.553223	-1.18134	-0.100858	-0.242993	1.27648
FDPS	sp|P14324|FPPS_HUMAN	FPPS_HUMAN	HUMAN	FDPS FPS KIAA1293	16.0842	16.3647	13.686	19.7792	18.9269	19.0781	15.0222	16.5186	16.8449	-0.0443905	0.236175	-2.4426	3.65061	2.79834	2.94959	3.13285	-0.750271
AKR1A1	sp|P14550|AK1A1_HUMAN	AK1A1_HUMAN	HUMAN	AKR1A1 ALDR1 ALR	19.0837	15.4618	18.7431	18.7939	19.0205	20.3825	15.5626	14.3194	14.0063	4.45431	0.832399	4.11371	4.16446	4.3911	5.75305	4.76954	3.13348
PKM	sp|P14618|KPYM_HUMAN	KPYM_HUMAN	HUMAN	PKM OIP3 PK2 PK3 PKM2	28.5552	23.1312	22.6969	24.3163	22.6705	24.8743	21.5139	21.592	22.3924	6.72238	1.29845	0.864134	2.48353	0.837752	3.04149	2.12092	2.96165
HSP90B1	sp|P14625|ENPL_HUMAN	ENPL_HUMAN	HUMAN	HSP90B1 GRP94 TRA1	20.6361	18.9088	17.6499	22.2117	18.5672	20.3743	17.9286	19.1276	18.2189	2.21106	0.483745	-0.775121	3.78667	0.142198	1.9493	1.95939	0.639896
SNRPN	sp|P63162|RSMN_HUMAN;sp|P14678|RSMB_HUMAN	RSMN_HUMAN	HUMAN	SNRPN HCERN3 SMN	16.3594	14.6687	19.159	19.1025	20.5275	18.8628	13.7228	14.0994	14.5665	2.2298	0.53915	5.0294	4.97292	6.39789	4.73324	5.36802	2.59945
HNRNPL	sp|P14866|HNRPL_HUMAN	HNRPL_HUMAN	HUMAN	HNRNPL HNRPL P/OKcl.14	22.4627	18.8274	24.0439	23.9873	25.1262	23.7747	14.1423	15.9747	16.329	6.98072	3.3454	8.56194	8.50529	9.64425	8.29275	8.8141	6.29602
DARS1	sp|P14868|SYDC_HUMAN	SYDC_HUMAN	HUMAN	DARS1 DARS PIG40	18.943	15.5518	16.0916	19.4736	15.0386	20.0096	18.4219	14.6699	18.2801	1.819	-1.57219	-1.0324	2.34962	-2.08541	2.88565	1.04996	-0.261864
GLUL	sp|P15104|GLNA_HUMAN	GLNA_HUMAN	HUMAN	GLUL GLNS	15.4684	15.3372	15.0263	16.8906	17.5251	19.4493	14.3091	13.904	14.1745	1.33916	1.208	0.897042	2.76137	3.3959	5.32005	3.82578	1.14807
GSPT1	sp|P15170|ERF3A_HUMAN;sp|Q8IYD1|ERF3B_HUMAN	ERF3A_HUMAN	HUMAN	GSPT1 ERF3A	16.2376	14.8279	17.7867	17.5522	17.103	19.6014	15.2384	14.1865	11.9657	2.44078	1.03105	3.98981	3.75531	3.30612	5.80455	4.28866	2.48721
PGAM2	sp|P15259|PGAM2_HUMAN	PGAM2_HUMAN	HUMAN	PGAM2 PGAMM	23.959	14.3112	14.9043	14.9444	14.1851	15.3509	13.9211	12.7855	13.7533	10.4724	0.8246	1.4177	1.4578	0.698482	1.86428	1.34019	4.23822
EZR	sp|P15311|EZRI_HUMAN	EZRI_HUMAN	HUMAN	EZR VIL2	18.2051	19.4301	19.314	21.149	18.9249	22.4384	16.3978	14.1238	17.9602	2.04451	3.26956	3.15339	4.98846	2.7643	6.27786	4.67687	2.82248
NQO1	sp|P15559|NQO1_HUMAN	NQO1_HUMAN	HUMAN	NQO1 DIA4 NMOR1	15.5463	16.4421	14.3938	15.621	14.1977	14.1255	14.0158	13.4682	13.4514	1.90121	2.79697	0.748719	1.97585	0.552578	0.48036	1.00293	1.81563
RPS2	sp|P15880|RS2_HUMAN	RS2_HUMAN	HUMAN	RPS2 RPS4	19.2099	18.1734	19.2755	21.9475	19.3264	21.66	16.3265	15.8395	18.246	2.40592	1.36942	2.47152	5.14344	2.52239	4.85599	4.17394	2.08228
CBR1	sp|P16152|CBR1_HUMAN	CBR1_HUMAN	HUMAN	CBR1 CBR CRN SDR21C1	13.2092	15.0514	15.2469	17.4476	14.2954	17.4858	14.0245	14.9984	14.1795	-1.19154	0.650633	0.846117	3.04681	-0.105385	3.08504	2.00882	0.101738
POR	sp|P16435|NCPR_HUMAN	NCPR_HUMAN	HUMAN	POR CYPOR	19.2294	19.2015	20.5631	17.8949	13.7099	18.1613	15.3291	12.6151	20.7467	2.99915	2.97123	4.33283	1.6646	-2.52039	1.93102	0.358413	3.4344
ATP2A2	sp|P16615|AT2A2_HUMAN	AT2A2_HUMAN	HUMAN	ATP2A2 ATP2B	17.2708	17.1747	18.9137	19.0966	14.8359	17.7187	15.3679	13.1097	14.8068	2.84272	2.74653	4.48562	4.66847	0.407744	3.29055	2.78892	3.35829
YBX3	sp|P16989|YBOX3_HUMAN	YBOX3_HUMAN	HUMAN	YBX3 CSDA DBPA	18.408	15.8832	15.6132	19.6039	21.5075	20.9327	14.1885	15.3103	12.6121	4.37103	1.84627	1.57624	5.567	7.47051	6.89578	6.64443	2.59785
GOT1	sp|P17174|AATC_HUMAN	AATC_HUMAN	HUMAN	GOT1	20.9351	14.7625	15.1576	15.0219	15.7843	14.2457	13.2986	14.8082	14.4085	6.76333	0.590703	0.985803	0.850126	1.6125	0.073885	0.845505	2.77994
CKMT2	sp|P17540|KCRS_HUMAN;sp|P12532|KCRU_HUMAN	KCRS_HUMAN	HUMAN	CKMT2	19.3279	16.4267	15.0111	15.515	14.8651	15.3133	13.6347	14.074	13.7652	5.50327	2.60212	1.18647	1.69043	1.04048	1.48864	1.40652	3.09729
DDX5	sp|P17844|DDX5_HUMAN	DDX5_HUMAN	HUMAN	DDX5 G17P1 HELR HLR1	24.3786	21.441	24.2612	24.7851	25.374	24.0897	16.9224	19.8438	20.7105	5.21963	2.28204	5.10227	5.62614	6.21512	4.93082	5.59069	4.20131
LGALS3	sp|P17931|LEG3_HUMAN	LEG3_HUMAN	HUMAN	LGALS3 MAC2	18.4946	17.203	19.4076	19.7602	20.273	20.853	15.9076	17.1084	18.1953	1.42418	0.132595	2.33718	2.68975	3.20254	3.78256	3.22495	1.29799
PSMC3	sp|P17980|PRS6A_HUMAN	PRS6A_HUMAN	HUMAN	PSMC3 TBP1	13.8543	15.3276	18.0644	19.0315	17.8218	19.151	15.4894	15.0072	13.627	-0.853553	0.619805	3.35661	4.32368	3.114	4.44319	3.96029	1.04095
TCP1	sp|P17987|TCPA_HUMAN	TCPA_HUMAN	HUMAN	TCP1 CCT1 CCTA	13.1338	18.0255	18.666	21.7204	15.9331	21.3975	13.0222	14.6024	18.0326	-2.08522	2.80639	3.44692	6.50132	0.714052	6.17848	4.46462	1.38936
PTPN1	sp|P18031|PTN1_HUMAN	PTN1_HUMAN	HUMAN	PTPN1 PTP1B	13.3025	15.2672	14.812	16.4304	14.5897	16.5532	13.2183	14.3795	13.4275	-0.372602	1.59208	1.13688	2.75532	0.914614	2.87808	2.18267	0.785451
ARF4	sp|P18085|ARF4_HUMAN	ARF4_HUMAN	HUMAN	ARF4 ARF2	13.7252	15.3709	14.4317	18.9038	17.1189	18.8348	16.2148	14.1059	14.3686	-1.17125	0.4745	-0.464721	4.00733	2.22243	3.93834	3.38937	-0.387156
RPL7	sp|P18124|RL7_HUMAN	RL7_HUMAN	HUMAN	RPL7	21.0548	20.3972	19.9188	21.7926	19.0275	20.5834	18.537	18.6403	19.7945	2.06423	1.40657	0.928224	2.80196	0.0368723	1.59283	1.47722	1.46634
VCL	sp|P18206|VINC_HUMAN	VINC_HUMAN	HUMAN	VCL	17.4706	15.7832	14.2402	19.6372	16.6517	21.8476	17.8319	15.2712	15.3296	1.32632	-0.361021	-1.90405	3.49294	0.507483	5.70338	3.2346	-0.312917
PGAM1	sp|P18669|PGAM1_HUMAN	PGAM1_HUMAN	HUMAN	PGAM1 PGAMA CDABP0006	23.6618	13.9963	19.6124	19.3562	19.428	20.1544	14.5586	14.9672	15.8068	8.5509	-1.11458	4.50154	4.24529	4.3171	5.0435	4.5353	3.97929
RCC1	sp|P18754|RCC1_HUMAN	RCC1_HUMAN	HUMAN	RCC1 CHC1	13.8847	15.1492	18.2718	18.7046	18.9009	18.377	13.6336	13.8805	15.0439	-0.301335	0.963175	4.08575	4.51858	4.71492	4.19095	4.47482	1.58253
KRT4	sp|P19013|K2C4_HUMAN	K2C4_HUMAN	HUMAN	KRT4 CYK4	14.2454	20.6656	12.9509	16.2863	14.9431	19.8815	14.9915	14.0679	15.0364	-0.453196	5.967	-1.74769	1.5877	0.24448	5.18287	2.33835	1.25537
NCL	sp|P19338|NUCL_HUMAN	NUCL_HUMAN	HUMAN	NCL	21.3479	20.9076	23.6594	24.3086	24.6254	23.4742	19.0309	21.0834	21.0107	0.972934	0.532577	3.28439	3.93357	4.2504	3.09921	3.76106	1.59663
NDUFV2	sp|P19404|NDUV2_HUMAN	NDUV2_HUMAN	HUMAN	NDUFV2	20.0234	20.5793	20.766	19.0783	18.3984	18.7725	16.5394	19.4174	20.3352	1.25936	1.81529	2.00195	0.314294	-0.36564	0.00848729	-0.0142861	1.6922
ANXA7	sp|P20073|ANXA7_HUMAN	ANXA7_HUMAN	HUMAN	ANXA7 ANX7 SNX OK/SW-cl.95	14.9092	17.9147	19.6209	19.5644	20.3641	20.2137	12.7074	15.9791	17.2195	-0.392792	2.61267	4.31893	4.26237	5.06209	4.9117	4.74539	2.1796
RAB5A	sp|P20339|RAB5A_HUMAN	RAB5A_HUMAN	HUMAN	RAB5A RAB5	13.127	14.8053	14.11	18.2608	13.6698	17.4241	13.9565	14.0795	14.4541	-1.03641	0.641947	-0.0533655	4.09744	-0.493526	3.26077	2.28823	-0.149276
RAB6A	sp|P20340|RAB6A_HUMAN;sp|Q9NRW1|RAB6B_HUMAN	RAB6A_HUMAN	HUMAN	RAB6A RAB6	17.778	14.8158	19.0869	21.6155	13.354	16.9768	14.4629	14.0941	13.8384	3.64622	0.684017	4.95509	7.48368	-0.777792	2.84498	3.18362	3.09511
PVALB	sp|P20472|PRVA_HUMAN	PRVA_HUMAN	HUMAN	PVALB	19.4307	15.4169	13.2117	15.6104	13.7745	13.7041	14.8415	14.2224	13.9551	5.09104	1.07718	-1.12802	1.27073	-0.565146	-0.635561	0.0233403	1.68007
PSMB1	sp|P20618|PSB1_HUMAN	PSB1_HUMAN	HUMAN	PSMB1 PSC5	14.6095	17.015	14.1538	19.4324	16.7079	18.0432	15.8128	14.3377	13.0235	0.218181	2.62362	-0.237551	5.04099	2.31657	3.65188	3.66982	0.868082
COX5A	sp|P20674|COX5A_HUMAN	COX5A_HUMAN	HUMAN	COX5A	17.7641	18.0719	18.5815	17.0408	16.7425	17.5956	18.5423	13.537	18.5204	0.89753	1.20534	1.71496	0.174218	-0.124018	0.729014	0.259738	1.27261
LMNB1	sp|P20700|LMNB1_HUMAN	LMNB1_HUMAN	HUMAN	LMNB1 LMN2 LMNB	14.89	14.5399	17.6615	18.8098	14.9634	15.1613	14.3104	13.3912	15.0795	0.629646	0.279576	3.40113	4.54946	0.703045	0.900879	2.05113	1.43678
CDK11A	sp|Q9UQ88|CD11A_HUMAN;sp|P21127|CD11B_HUMAN	CD11A_HUMAN	HUMAN	CDK11A CDC2L2 CDC2L3 PITSLREB	15.4346	15.5393	14.2408	15.2373	15.2125	15.8581	14.3418	13.517	13.5086	1.64545	1.75019	0.4517	1.44815	1.42338	2.06893	1.64682	1.28245
CSRP1	sp|P21291|CSRP1_HUMAN	CSRP1_HUMAN	HUMAN	CSRP1 CSRP CYRP	18.2042	18.2751	18.237	18.7697	17.567	18.4264	14.2062	14.0227	15.5474	3.61207	3.68296	3.6449	4.17757	2.97492	3.83429	3.66226	3.64665
FLNA	sp|P21333|FLNA_HUMAN	FLNA_HUMAN	HUMAN	FLNA FLN FLN1	18.4682	20.2851	17.7369	19.5281	18.6457	21.7131	17.8219	17.6945	19.8072	0.0270146	1.84391	-0.704326	1.08692	0.204518	3.27193	1.52112	0.388868
GPD1	sp|P21695|GPDA_HUMAN	GPDA_HUMAN	HUMAN	GPD1	22.2034	13.9367	14.413	14.0702	14.4251	14.0402	15.0842	14.5735	15.6892	7.08779	-1.17895	-0.702642	-1.04539	-0.69057	-1.07541	-0.937126	1.7354
VDAC1	sp|P21796|VDAC1_HUMAN	VDAC1_HUMAN	HUMAN	VDAC1 VDAC	17.2879	16.5503	14.862	22.6466	14.7402	16.4297	15.7962	16.8476	16.7922	0.80922	0.0716077	-1.61667	6.16789	-1.73846	-0.0489558	1.46016	-0.245279
BCKDHB	sp|P21953|ODBB_HUMAN	ODBB_HUMAN	HUMAN	BCKDHB	16.7197	15.9437	15.7209	15.6431	15.6062	14.4067	14.0171	15.3926	14.2755	2.15793	1.38197	1.15913	1.08139	1.0444	-0.15503	0.656918	1.56634
TGM2	sp|P21980|TGM2_HUMAN	TGM2_HUMAN	HUMAN	TGM2	14.9572	16.2098	15.5459	15.1394	13.6147	15.3622	14.2719	13.996	15.1904	0.471135	1.72372	1.05981	0.65327	-0.871395	0.87606	0.219312	1.08489
PCMT1	sp|P22061|PIMT_HUMAN	PIMT_HUMAN	HUMAN	PCMT1	19.0549	14.6079	20.2729	14.1694	14.6271	18.4828	14.6315	14.9086	13.5096	4.70502	0.257994	5.92297	-0.180533	0.27718	4.13288	1.40984	3.62866
GART	sp|P22102|PUR2_HUMAN	PUR2_HUMAN	HUMAN	GART PGFT PRGS	13.5071	14.3365	14.8324	18.7059	18.025	18.4732	14.2966	13.3115	14.9557	-0.680798	0.148576	0.64445	4.51797	3.83709	4.28525	4.21344	0.0374094
PAICS	sp|P22234|PUR6_HUMAN	PUR6_HUMAN	HUMAN	PAICS ADE2 AIRC PAIS	18.1683	20.4581	19.9502	21.2469	20.2398	23.1616	17.4528	18.1751	18.9754	-0.0327769	2.25701	1.74908	3.04578	2.03869	4.96048	3.34831	1.32444
UBA1	sp|P22314|UBA1_HUMAN	UBA1_HUMAN	HUMAN	UBA1 A1S9T UBE1	15.995	15.0842	16.778	19.1301	17.5466	17.3599	14.0476	14.8682	14.417	1.55073	0.639976	2.33378	4.68589	3.10236	2.91566	3.56797	1.50816
NME2	sp|P22392|NDKB_HUMAN;sp|O60361|NDK8_HUMAN	NDKB_HUMAN	HUMAN	NME2 NM23B	19.3902	20.2093	20.2612	22.3387	20.237	22.0738	18.2627	14.4857	17.6661	2.58536	3.40447	3.45637	5.53386	3.43217	5.26894	4.74499	3.14873
HNRNPA2B1	sp|P22626|ROA2_HUMAN	ROA2_HUMAN	HUMAN	HNRNPA2B1 HNRPA2B1	27.9986	23.9821	27.1775	27.5352	28.2051	27.3318	21.4166	21.3653	22.082	6.37731	2.36075	5.55618	5.91387	6.58381	5.71044	6.06938	4.76475
PRKACB	sp|P22694|KAPCB_HUMAN;sp|P17612|KAPCA_HUMAN	KAPCB_HUMAN	HUMAN	PRKACB	15.4926	15.5772	14.7079	15.9957	14.4323	17.4539	14.3238	13.3305	14.8911	1.31084	1.39539	0.526127	1.81392	0.250529	3.27219	1.77888	1.07745
SFPQ	sp|P23246|SFPQ_HUMAN	SFPQ_HUMAN	HUMAN	SFPQ PSF	24.2833	19.1504	25.6169	25.1165	25.7591	24.5106	16.5278	16.4686	19.0844	6.92305	1.79012	8.2566	7.75623	8.39879	7.15028	7.76843	5.65659
PPIB	sp|P23284|PPIB_HUMAN	PPIB_HUMAN	HUMAN	PPIB CYPB	18.061	18.0624	15.7806	20.9769	17.9996	18.6664	15.2727	12.8298	17.0245	3.01863	3.02011	0.738217	5.93461	2.95726	3.62403	4.17196	2.25899
ME2	sp|P23368|MAOM_HUMAN	MAOM_HUMAN	HUMAN	ME2	16.0617	19.1715	17.1566	17.3967	14.3128	14.34	13.0528	18.2205	18.0099	-0.366065	2.7438	0.728865	0.968923	-2.11496	-2.0877	-1.07791	1.03553
WARS1	sp|P23381|SYWC_HUMAN	SYWC_HUMAN	HUMAN	WARS1 IFI53 WARS WRS	17.0007	15.3241	15.8217	16.0242	14.2846	17.0629	14.0044	14.0309	14.0507	2.97201	1.29544	1.79302	1.99551	0.255969	3.03419	1.76189	2.02016
RPS3	sp|P23396|RS3_HUMAN	RS3_HUMAN	HUMAN	RPS3 OK/SW-cl.26	22.9501	20.538	23.5283	24.0414	23.5869	23.6092	19.6797	18.6227	19.8844	3.55457	1.14243	4.13268	4.64585	4.19134	4.21361	4.35027	2.94323
AHCY	sp|P23526|SAHH_HUMAN	SAHH_HUMAN	HUMAN	AHCY SAHH	17.623	19.7381	21.4406	22.9638	22.4311	23.8924	19.7964	18.9457	19.5544	-1.80918	0.30592	2.00843	3.53167	2.99892	4.46018	3.66359	0.168388
CFL1	sp|P23528|COF1_HUMAN	COF1_HUMAN	HUMAN	CFL1 CFL	18.8107	20.0273	21.5465	22.8364	20.9857	22.433	14.3577	15.7371	19.3578	2.32649	3.5431	5.06232	6.35223	4.50153	5.94884	5.60087	3.64397
EIF4B	sp|P23588|IF4B_HUMAN	IF4B_HUMAN	HUMAN	EIF4B	21.3427	15.4595	20.4383	19.1636	21.3686	21.8048	13.685	16.4378	14.7846	6.37357	0.490333	5.46912	4.19448	6.39943	6.8356	5.80984	4.11101
DTYMK	sp|P23919|KTHY_HUMAN	KTHY_HUMAN	HUMAN	DTYMK CDC8 TMPK TYMK	14.0588	18.6422	19.7583	18.3594	13.549	18.4974	14.1624	14.478	17.7867	-1.41688	3.16649	4.28261	2.88372	-1.92671	3.02169	1.32623	2.01074
RRM1	sp|P23921|RIR1_HUMAN	RIR1_HUMAN	HUMAN	RRM1 RR1	14.6359	14.4728	16.5211	16.747	14.5718	16.1435	14.0476	14.2979	13.291	0.757033	0.594009	2.64222	2.86818	0.692975	2.26467	1.94194	1.33109
EEF1B2	sp|P24534|EF1B_HUMAN	EF1B_HUMAN	HUMAN	EEF1B2 EEF1B EF1B	19.2553	19.1548	18.2307	20.0589	16.2905	19.6722	13.5556	14.2892	15.2429	4.89278	4.79223	3.86818	5.69637	1.92792	5.30966	4.31132	4.51773
ATP5PB	sp|P24539|AT5F1_HUMAN	AT5F1_HUMAN	HUMAN	ATP5PB ATP5F1	16.5746	17.9361	17.496	18.0032	15.5788	18.2671	13.0833	16.0471	19.5482	0.348408	1.70985	1.26978	1.77701	-0.64737	2.04088	1.05684	1.10935
ACP1	sp|P24666|PPAC_HUMAN	PPAC_HUMAN	HUMAN	ACP1	14.4297	14.8837	18.3025	18.0908	17.2697	17.4258	14.1881	15.0097	13.0915	0.333284	0.787285	4.20603	3.99434	3.17331	3.32935	3.499	1.77553
MCM3	sp|P25205|MCM3_HUMAN	MCM3_HUMAN	HUMAN	MCM3	17.3507	16.3542	19.9801	18.2137	15.6956	18.3336	15.1255	14.1217	17.3426	1.82077	0.824305	4.45016	2.68374	0.165712	2.80366	1.88437	2.36508
RPS12	sp|P25398|RS12_HUMAN	RS12_HUMAN	HUMAN	RPS12	15.8355	15.1524	18.2031	18.7461	17.4056	19.0409	14.3594	12.9463	14.0809	2.03996	1.35683	4.40755	4.95052	3.61003	5.24532	4.60196	2.60145
DNAJB1	sp|P25685|DNJB1_HUMAN	DNJB1_HUMAN	HUMAN	DNAJB1 DNAJ1 HDJ1 HSPF1	14.9468	13.9981	18.9528	19.349	19.2166	19.3295	14.0086	15.7006	13.6506	0.493574	-0.455197	4.49955	4.8957	4.76328	4.87621	4.84506	1.51264
PSMA1	sp|P25786|PSA1_HUMAN	PSA1_HUMAN	HUMAN	PSMA1 HC2 NU PROS30 PSC2	14.8389	15.1027	14.7726	20.1282	15.2302	17.4091	13.5862	16.1953	16.3035	-0.522761	-0.258946	-0.589077	4.76653	-0.131457	2.04749	2.22752	-0.456928
PSMA3	sp|P25788|PSA3_HUMAN	PSA3_HUMAN	HUMAN	PSMA3 HC8 PSC8	15.3369	14.7556	14.0527	18.3551	14.5948	17.5519	14.9393	15.1709	13.312	0.862814	0.281536	-0.421347	3.88105	0.120735	3.07779	2.35986	0.241001
PSMA4	sp|P25789|PSA4_HUMAN	PSA4_HUMAN	HUMAN	PSMA4 HC9 PSC9	15.6494	18.3108	17.6936	19.605	18.1835	17.8213	15.7187	13.7437	17.0961	0.129916	2.79134	2.17407	4.08554	2.66395	2.30184	3.01711	1.69844
S100P	sp|P25815|S100P_HUMAN	S100P_HUMAN	HUMAN	S100P S100E	14.1961	16.054	13.9584	15.1369	14.1574	15.8546	14.7003	14.3089	12.2644	0.438187	2.29614	0.200557	1.37908	0.399498	2.09668	1.29175	0.978295
MSN	sp|P26038|MOES_HUMAN	MOES_HUMAN	HUMAN	MSN	15.386	15.9201	16.0901	14.802	13.4873	15.4134	14.2382	12.7174	13.8837	1.77284	2.30703	2.47695	1.18889	-0.125856	1.80027	0.954436	2.18561
DDX6	sp|P26196|DDX6_HUMAN	DDX6_HUMAN	HUMAN	DDX6 HLR2 RCK	20.3215	18.8553	22.7433	21.2822	23.103	22.0958	13.3571	14.6469	13.9279	6.34415	4.87794	8.76599	7.30492	9.12564	8.11853	8.18303	6.6627
U2AF2	sp|P26368|U2AF2_HUMAN	U2AF2_HUMAN	HUMAN	U2AF2 U2AF65	20.8701	14.4726	22.3192	21.4289	21.6875	20.428	14.2468	19.5565	14.6816	4.70849	-1.68899	6.15761	5.26727	5.5259	4.26635	5.01984	3.05904
RPL13	sp|P26373|RL13_HUMAN	RL13_HUMAN	HUMAN	RPL13 BBC1 OK/SW-cl.46	17.5394	19.2142	19.5463	21.6428	20.4219	20.5921	13.1929	14.3366	18.3656	2.2411	3.9159	4.248	6.34443	5.1236	5.2938	5.58728	3.46833
HMGB2	sp|P26583|HMGB2_HUMAN	HMGB2_HUMAN	HUMAN	HMGB2 HMG2	16.2558	15.2232	15.5471	15.3961	13.5462	14.4939	13.7003	14.4399	13.6655	2.32053	1.28795	1.61188	1.46089	-0.389	0.558668	0.543521	1.74012
PTBP1	sp|P26599|PTBP1_HUMAN	PTBP1_HUMAN	HUMAN	PTBP1 PTB	23.378	18.2293	25.3229	25.1989	25.6048	24.83	15.3814	15.6954	15.3203	7.91229	2.76362	9.85719	9.73322	10.1391	9.36436	9.74556	6.84437
TARS1	sp|P26639|SYTC_HUMAN	SYTC_HUMAN	HUMAN	TARS1 TARS	14.2224	14.9423	15.6672	14.1804	14.2488	16.6733	14.4428	14.1406	12.9966	0.362438	1.0823	1.80717	0.320389	0.388781	2.81332	1.17416	1.08397
VARS1	sp|P26640|SYVC_HUMAN	SYVC_HUMAN	HUMAN	VARS1 G7A VARS VARS2	16.3151	16.0418	15.4855	18.1592	14.3576	16.5083	14.1297	14.7688	14.9734	1.69115	1.41782	0.861565	3.53521	-0.266362	1.88437	1.71774	1.32351
EEF1G	sp|P26641|EF1G_HUMAN	EF1G_HUMAN	HUMAN	EEF1G EF1G PRO1608	21.5875	21.8802	21.6501	23.7198	22.2913	24.3777	21.1498	20.1274	19.3289	1.38547	1.67816	1.44805	3.51779	2.08924	4.17564	3.26089	1.50389
YWHAQ	sp|P27348|1433T_HUMAN	1433T_HUMAN	HUMAN	YWHAQ	17.7589	15.9074	19.4696	17.4867	18.6525	20.4655	14.8927	15.5146	13.0901	3.25977	1.40826	4.97052	2.98755	4.15337	5.9664	4.36911	3.21285
CALML3	sp|P27482|CALL3_HUMAN	CALL3_HUMAN	HUMAN	CALML3	16.2118	15.3078	13.3239	15.4726	15.3086	15.0692	13.8911	14.4348	14.5126	1.9323	1.02832	-0.955613	1.19313	1.02906	0.789736	1.00398	0.668334
RPL10	sp|P27635|RL10_HUMAN;sp|Q96L21|RL10L_HUMAN	RL10_HUMAN	HUMAN	RPL10 DXS648E QM	18.343	17.267	16.8051	18.7787	15.0789	17.0071	13.0369	17.5329	13.1569	3.76745	2.69142	2.22952	4.20314	0.503281	2.43152	2.37932	2.89613
APEX1	sp|P27695|APEX1_HUMAN	APEX1_HUMAN	HUMAN	APEX1 APE APE1 APEX APX HAP1 REF1	19.8376	18.0106	19.6838	19.7873	19.6714	19.8699	14.9689	13.9056	13.817	5.60714	3.78009	5.45335	5.55682	5.44096	5.63939	5.54572	4.94686
PDE4A	sp|P27815|PDE4A_HUMAN	PDE4A_HUMAN	HUMAN	PDE4A DPDE2	16.1323	15.4205	15.7094	14.2971	13.6175	15.5443	14.7562	14.2016	13.9384	1.83359	1.12182	1.41072	-0.00159681	-0.681175	1.24554	0.187589	1.45538
MAP4	sp|P27816|MAP4_HUMAN	MAP4_HUMAN	HUMAN	MAP4	18.8165	14.1566	20.1398	19.9257	20.3205	21.0192	13.9992	13.7566	13.0631	5.21025	0.550302	6.53355	6.31946	6.71419	7.41288	6.81551	4.09803
CANX	sp|P27824|CALX_HUMAN	CALX_HUMAN	HUMAN	CANX	13.5565	15.6906	14.163	16.1198	15.1159	16.4753	14.4694	14.5476	13.7817	-0.70973	1.42433	-0.103216	1.85356	0.849634	2.20903	1.63741	0.203793
PSMB5	sp|P28074|PSB5_HUMAN	PSB5_HUMAN	HUMAN	PSMB5 LMPX MB1 X	15.783	15.4063	16.8212	21.2948	18.0628	18.8116	13.765	13.3879	14.0031	2.06435	1.68763	3.1025	7.57614	4.34416	5.09291	5.67107	2.28483
MAPK1	sp|P28482|MK01_HUMAN	MK01_HUMAN	HUMAN	MAPK1 ERK2 PRKM1 PRKM2	18.032	15.4916	18.7426	20.5459	20.4248	20.8695	17.5495	13.9352	14.1195	2.83058	0.290186	3.54124	5.34445	5.2234	5.66811	5.41199	2.22067
TKT	sp|P29401|TKT_HUMAN	TKT_HUMAN	HUMAN	TKT	18.3203	19.4225	18.5248	20.9398	19.9212	19.9004	17.8386	14.6151	15.4656	2.34727	3.44948	2.55175	4.9667	3.94809	3.92735	4.28071	2.78283
RBMS1	sp|P29558|RBMS1_HUMAN	RBMS1_HUMAN	HUMAN	RBMS1 C2orf12 MSSP MSSP1 SCR2	14.4707	16.1196	19.9334	19.4068	20.7701	19.4037	14.9994	14.4762	13.7015	0.0782917	1.72724	5.54107	5.01447	6.37771	5.01129	5.46782	2.44887
EEF1D	sp|P29692|EF1D_HUMAN	EF1D_HUMAN	HUMAN	EEF1D EF1D	21.0301	20.8793	18.6242	21.7428	20.0321	22.711	20.2443	20.4087	18.5522	1.29497	1.14419	-1.11084	2.00767	0.297059	2.97587	1.7602	0.442774
ERP29	sp|P30040|ERP29_HUMAN	ERP29_HUMAN	HUMAN	ERP29 C12orf8 ERP28	13.6118	16.1318	17.4776	19.6803	15.3573	17.8902	13.7705	15.1389	13.1207	-0.398232	2.12175	3.46759	5.67027	1.34722	3.88015	3.63255	1.73037
PRDX6	sp|P30041|PRDX6_HUMAN	PRDX6_HUMAN	HUMAN	PRDX6 AOP2 KIAA0106	20.3126	20.4615	21.0955	23.1423	20.9225	23.4209	15.0116	19.1015	18.3201	2.83489	2.9838	3.61777	5.66454	3.44478	5.94311	5.01748	3.14549
BLVRB	sp|P30043|BLVRB_HUMAN	BLVRB_HUMAN	HUMAN	BLVRB FLR	14.206	15.5077	15.537	16.0527	15.1697	16.3684	15.0104	14.5187	13.9284	-0.279859	1.02186	1.05119	1.56685	0.683883	1.88254	1.37776	0.59773
PRDX5	sp|P30044|PRDX5_HUMAN	PRDX5_HUMAN	HUMAN	PRDX5 ACR1 SBBI10	16.3147	19.0868	20.4134	19.932	17.8875	20.1562	14.1109	19.3113	19.2012	-1.22638	1.54566	2.87227	2.39089	0.346397	2.61512	1.78414	1.06385
RPL12	sp|P30050|RL12_HUMAN	RL12_HUMAN	HUMAN	RPL12	19.2695	18.856	18.6158	21.3157	17.5501	18.9903	14.1964	13.5495	17.6221	4.14686	3.73328	3.49315	6.19305	2.42747	3.86764	4.16272	3.7911
CMPK1	sp|P30085|KCY_HUMAN	KCY_HUMAN	HUMAN	CMPK1 CMK CMPK UCK UMK UMPK	15.5105	17.4698	19.0661	19.9755	15.3753	19.8258	14.5764	17.3961	16.6561	-0.698988	1.26026	2.8566	3.76597	-0.834197	3.61634	2.1827	1.13929
PEBP1	sp|P30086|PEBP1_HUMAN	PEBP1_HUMAN	HUMAN	PEBP1 PBP PEBP	21.6884	15.3555	19.5468	18.3381	17.69	20.6497	14.856	14.3405	18.3034	5.8551	-0.477788	3.71352	2.50485	1.85668	4.81638	3.0593	3.03028
NMT1	sp|P30419|NMT1_HUMAN	NMT1_HUMAN	HUMAN	NMT1 NMT	17.4535	15.0735	14.1973	17.8297	13.4932	17.7447	14.4205	13.7462	13.6821	3.50387	1.12391	0.247711	3.88013	-0.456425	3.79513	2.40628	1.62517
ADSS2	sp|P30520|PURA2_HUMAN	PURA2_HUMAN	HUMAN	ADSS2 ADSS	17.1643	15.6355	18.8786	19.7846	19.2524	20.5551	13.7174	13.8513	13.433	3.49705	1.9683	5.21132	6.11739	5.5852	6.88783	6.19681	3.55889
ADSL	sp|P30566|PUR8_HUMAN	PUR8_HUMAN	HUMAN	ADSL AMPS	16.8956	16.4143	17.4422	19.1671	19.4404	21.3334	13.7744	14.2797	17.4428	1.72994	1.24862	2.27653	4.00152	4.27473	6.16773	4.81466	1.7517
SRI	sp|P30626|SORCN_HUMAN	SORCN_HUMAN	HUMAN	SRI	15.8697	15.4371	18.9241	18.2343	18.1121	18.4182	14.7144	15.076	13.0916	1.57574	1.14307	4.63008	3.9403	3.81812	4.12423	3.96089	2.44963
SERPINB1	sp|P30740|ILEU_HUMAN	ILEU_HUMAN	HUMAN	SERPINB1 ELANH2 MNEI PI2	15.5717	14.253	18.4995	20.2238	18.6261	19.9389	14.7648	12.2525	17.0141	0.894579	-0.42417	3.82237	5.54662	3.949	5.26177	4.91913	1.43092
POLR2B	sp|P30876|RPB2_HUMAN	RPB2_HUMAN	HUMAN	POLR2B	15.0437	16.4902	15.5924	14.1629	15.1408	13.7536	14.7867	13.5563	14.2351	0.850967	2.29754	1.3997	-0.029812	0.948065	-0.43907	0.159728	1.51607
MAT2A	sp|P31153|METK2_HUMAN	METK2_HUMAN	HUMAN	MAT2A AMS2 MATA2	14.9794	18.2176	18.0667	20.2849	19.6718	19.7695	14.8434	12.7913	14.8507	0.81756	4.05578	3.90484	6.12307	5.51	5.60765	5.74691	2.92606
TIA1	sp|P31483|TIA1_HUMAN	TIA1_HUMAN	HUMAN	TIA1	19.4766	17.5734	21.4052	21.8221	23.0206	22.2864	13.8067	13.9709	14.5585	5.36458	3.46138	7.29317	7.71003	8.9086	8.17433	8.26432	5.37304
DNAJA1	sp|P31689|DNJA1_HUMAN	DNJA1_HUMAN	HUMAN	DNAJA1 DNAJ2 HDJ2 HSJ2 HSPF4	18.4002	14.1967	18.3456	18.1221	18.1821	18.9552	15.0167	14.4539	18.9114	2.27292	-1.93062	2.21827	1.99474	2.05481	2.82788	2.29248	0.853519
ATIC	sp|P31939|PUR9_HUMAN	PUR9_HUMAN	HUMAN	ATIC PURH OK/SW-cl.86	15.5721	19.2048	17.3055	20.1155	18.2398	19.6457	14.718	14.5581	14.9168	0.841136	4.4738	2.57456	5.38455	3.50878	4.91472	4.60268	2.62983
HNRNPH3	sp|P31942|HNRH3_HUMAN	HNRH3_HUMAN	HUMAN	HNRNPH3 HNRPH3	22.6809	19.1351	24.0939	24.2446	25.0557	23.2973	18.1353	14.2623	12.6096	7.67855	4.13275	9.09156	9.24221	10.0533	8.29488	9.19681	6.96762
HNRNPH1	sp|P31943|HNRH1_HUMAN	HNRH1_HUMAN	HUMAN	HNRNPH1 HNRPH HNRPH1	26.4477	23.2763	27.1056	27.0035	27.7179	25.7855	18.0166	18.831	20.6417	7.28461	4.11316	7.9425	7.84036	8.55481	6.62242	7.67253	6.44676
CASP14	sp|P31944|CASPE_HUMAN	CASPE_HUMAN	HUMAN	CASP14	16.3204	14.9335	15.2857	14.6652	13.6486	13.9147	14.1186	15.6959	13.5349	1.87059	0.483701	0.835842	0.215408	-0.801199	-0.53517	-0.373654	1.06338
YWHAB	sp|P31946|1433B_HUMAN	1433B_HUMAN	HUMAN	YWHAB	18.467	15.587	16.4174	18.6353	18.3215	19.4405	14.0905	14.7343	14.1299	4.14877	1.26875	2.09916	4.31709	4.00328	5.12225	4.48088	2.50556
SFN	sp|P31947|1433S_HUMAN	1433S_HUMAN	HUMAN	SFN HME1	18.4866	18.4547	18.2011	19.2238	19.5176	19.9043	15.5062	15.2343	13.3877	3.77715	3.74534	3.49167	4.51438	4.80822	5.19487	4.83915	3.67139
STIP1	sp|P31948|STIP1_HUMAN	STIP1_HUMAN	HUMAN	STIP1	19.5357	14.1371	17.5879	18.7147	18.2139	18.3532	17.2566	17.7067	13.7561	3.29586	-2.1027	1.34811	2.47488	1.97415	2.11335	2.18746	0.847088
S100A11	sp|P31949|S10AB_HUMAN	S10AB_HUMAN	HUMAN	S100A11 MLN70 S100C	14.1667	15.528	18.9698	18.4839	14.7247	18.3393	15.4114	15.4603	16.4299	-1.60044	-0.239223	3.20265	2.71674	-1.04251	2.57208	1.41544	0.454329
PRDX2	sp|P32119|PRDX2_HUMAN	PRDX2_HUMAN	HUMAN	PRDX2 NKEFB TDPX1	20.2891	17.4414	17.6472	21.5909	15.493	21.2642	18.2459	15.239	17.5776	3.26824	0.420526	0.626404	4.57002	-1.52779	4.24336	2.42853	1.43839
GBP1	sp|P32455|GBP1_HUMAN	GBP1_HUMAN	HUMAN	GBP1	18.2536	20.5426	18.4726	16.2165	18.0321	16.5499	19.4766	14.5358	19.7722	0.325455	2.61447	0.544447	-1.71169	0.103908	-1.37827	-0.995351	1.16146
RPL9	sp|P32969|RL9_HUMAN	RL9_HUMAN	HUMAN	RPL9 OK/SW-cl.103; RPL9P7; RPL9P8; RPL9P9	12.7467	15.3527	17.5565	20.8023	16.5664	19.632	14.0748	14.2514	13.8661	-1.31742	1.2886	3.49241	6.7382	2.5023	5.56788	4.93613	1.15453
KIF5B	sp|P33176|KINH_HUMAN	KINH_HUMAN	HUMAN	KIF5B KNS KNS1	15.0135	14.7334	19.6797	19.1903	17.6526	21.0971	15.7198	18.3818	13.1926	-0.751206	-1.03128	3.91498	3.42561	1.88791	5.3324	3.54864	0.710829
CSTF2	sp|P33240|CSTF2_HUMAN;sp|Q9H0L4|CSTFT_HUMAN	CSTF2_HUMAN	HUMAN	CSTF2	14.39	15.726	13.3687	17.4276	18.611	15.6954	13.3796	14.3618	14.8351	0.197817	1.5338	-0.823486	3.23543	4.41881	1.50328	3.05251	0.302711
DUT	sp|P33316|DUT_HUMAN	DUT_HUMAN	HUMAN	DUT	15.4761	16.4464	15.7866	15.8569	14.1158	14.4699	13.8942	15.1222	15.506	0.635305	1.60561	0.945794	1.01614	-0.724964	-0.370904	-0.0265757	1.06224
MCM4	sp|P33991|MCM4_HUMAN	MCM4_HUMAN	HUMAN	MCM4 CDC21	15.0054	16.1761	14.6629	14.0707	15.1768	14.5229	14.6466	13.653	13.7552	0.987127	2.15787	0.644609	0.0523856	1.15851	0.504648	0.571846	1.2632
MCM5	sp|P33992|MCM5_HUMAN	MCM5_HUMAN	HUMAN	MCM5 CDC46	15.7107	15.5028	14.9982	15.1379	15.9959	15.7364	14.2706	14.0876	14.2862	1.49594	1.28805	0.783407	0.923105	1.7811	1.52162	1.40861	1.18913
MCM7	sp|P33993|MCM7_HUMAN	MCM7_HUMAN	HUMAN	MCM7 CDC47 MCM2	15.075	15.5488	19.3731	18.8367	19.7846	15.8942	16.0553	13.5065	13.3364	0.775589	1.24941	5.07371	4.53733	5.48516	1.59478	3.87242	2.36624
SHMT1	sp|P34896|GLYC_HUMAN	GLYC_HUMAN	HUMAN	SHMT1	16.8491	15.6577	14.5872	15.7268	17.2003	16.8528	14.3302	14.5456	14.4255	2.41537	1.22396	0.153477	1.29306	2.76653	2.41907	2.15955	1.26427
HSPA4	sp|P34932|HSP74_HUMAN	HSP74_HUMAN	HUMAN	HSPA4 APG2	16.3749	14.7892	14.1424	19.8006	17.5063	20.1447	15.1611	15.542	13.6299	1.59725	0.0114828	-0.635276	5.02289	2.72858	5.36701	4.37282	0.324486
PRSS3	sp|P35030|TRY3_HUMAN	TRY3_HUMAN	HUMAN	PRSS3 PRSS4 TRY3 TRY4	14.8676	15.5048	13.9064	15.7941	14.3811	14.7985	14.8826	13.0322	13.528	1.0533	1.69058	0.0921243	1.97988	0.566802	0.984238	1.17697	0.945335
PHB	sp|P35232|PHB_HUMAN	PHB_HUMAN	HUMAN	PHB PHB1	19.1354	18.4686	17.1637	22.2627	16.5249	18.7678	15.1459	15.2049	19.21	2.61508	1.94831	0.643385	5.74243	0.00455911	2.24754	2.66484	1.73559
SERPINB6	sp|P35237|SPB6_HUMAN	SPB6_HUMAN	HUMAN	SERPINB6 PI6 PTI	16.5461	15.5188	13.8681	14.355	15.038	14.0107	13.5504	13.3307	14.0427	2.90478	1.87753	0.226776	0.713672	1.39666	0.36943	0.826586	1.66969
RPL22	sp|P35268|RL22_HUMAN	RL22_HUMAN	HUMAN	RPL22	20.3515	19.4704	20.8808	21.8557	19.4962	20.7764	19.1398	18.52	18.7717	1.54104	0.659941	2.07026	3.0452	0.685707	1.96585	1.89892	1.42375
SPR	sp|P35270|SPRE_HUMAN	SPRE_HUMAN	HUMAN	SPR	14.1883	17.7389	17.3772	17.5424	17.8203	17.6938	16.4552	14.727	18.0706	-2.22932	1.32131	0.959592	1.12476	1.40272	1.27622	1.2679	0.0171921
AGL	sp|P35573|GDE_HUMAN	GDE_HUMAN	HUMAN	AGL GDE	22.4697	14.0338	14.2303	15.775	15.013	14.1035	14.9035	14.1069	15.5255	7.62443	-0.811519	-0.614961	0.929663	0.167731	-0.741814	0.118527	2.06598
MYH10	sp|P35580|MYH10_HUMAN	MYH10_HUMAN	HUMAN	MYH10	15.6378	15.2577	14.1977	15.7752	18.6875	17.537	15.3551	14.607	13.3909	1.18682	0.806655	-0.253359	1.32421	4.23649	3.086	2.88223	0.580039
COPB2	sp|P35606|COPB2_HUMAN	COPB2_HUMAN	HUMAN	COPB2	18.0037	17.1031	17.7193	19.6628	17.2637	18.766	14.3029	15.9103	14.8943	2.96783	2.06725	2.68344	4.62701	2.22788	3.73018	3.52835	2.57284
SOAT1	sp|P35610|SOAT1_HUMAN	SOAT1_HUMAN	HUMAN	SOAT1 ACACT ACACT1 ACAT ACAT1 SOAT STAT	15.646	14.9534	13.8273	14.8467	14.3288	16.0199	13.387	12.9865	15.2265	1.77933	1.08676	-0.0393392	0.979987	0.462153	2.1532	1.19845	0.942252
FUS	sp|P35637|FUS_HUMAN	FUS_HUMAN	HUMAN	FUS TLS	18.225	14.5291	22.598	22.2395	24.0606	21.3654	14.0457	14.4937	15.9631	3.39082	-0.305054	7.76382	7.40535	9.22646	6.53124	7.72101	3.61653
PSMC2	sp|P35998|PRS7_HUMAN	PRS7_HUMAN	HUMAN	PSMC2 MSS1	14.7169	14.8911	17.2866	19.8839	16.9408	20.3623	13.3441	14.7718	15.7391	0.0986042	0.272723	2.66829	5.26556	2.32243	5.74394	4.44398	1.01321
MAP2K2	sp|P36507|MP2K2_HUMAN	MP2K2_HUMAN	HUMAN	MAP2K2 MEK2 MKK2 PRKMK2	15.2882	15.0826	15.4854	15.3141	13.2074	18.9507	13.5444	14.5554	15.6821	0.694274	0.488621	0.891475	0.720089	-1.38658	4.35675	1.23009	0.691457
ATP5F1C	sp|P36542|ATPG_HUMAN	ATPG_HUMAN	HUMAN	ATP5F1C ATP5C ATP5C1 ATP5CL1	13.9308	19.4036	19.4397	20.6577	17.9771	17.9253	15.2603	18.6051	13.6526	-1.90854	3.56424	3.60032	4.81837	2.13773	2.08599	3.01403	1.75201
ATP6V1E1	sp|P36543|VATE1_HUMAN	VATE1_HUMAN	HUMAN	ATP6V1E1 ATP6E ATP6E2	15.1439	16.2475	13.8687	15.6434	14.7596	15.8571	15.1167	14.8108	12.4499	1.01812	2.12175	-0.257122	1.5176	0.6338	1.73128	1.29423	0.960913
CPOX	sp|P36551|HEM6_HUMAN	HEM6_HUMAN	HUMAN	CPOX CPO CPX	15.5639	14.2653	14.383	19.203	15.5442	17.6974	14.1293	13.6694	15.2134	1.22654	-0.0720424	0.0456056	4.86565	1.20687	3.36001	3.14418	0.400035
RPL4	sp|P36578|RL4_HUMAN	RL4_HUMAN	HUMAN	RPL4 RPL1	17.1788	19.7123	20.4269	20.9477	20.5813	20.2301	13.3922	18.4927	12.4787	2.39098	4.92447	5.639	6.15985	5.79346	5.44225	5.79852	4.31815
PGM1	sp|P36871|PGM1_HUMAN	PGM1_HUMAN	HUMAN	PGM1	25.1283	16.3758	15.0212	15.5516	15.2358	15.0561	13.951	14.833	12.8621	11.2462	2.49379	1.13918	1.66956	1.35374	1.17411	1.39913	4.95973
PPP1CC	sp|P36873|PP1G_HUMAN	PP1G_HUMAN	HUMAN	PPP1CC	20.5304	16.512	20.3666	20.5682	21.324	21.0153	14.5389	14.5875	15.2243	5.74684	1.72839	5.58299	5.78464	6.54043	6.23172	6.1856	4.35274
DLST	sp|P36957|ODO2_HUMAN	ODO2_HUMAN	HUMAN	DLST DLTS	14.4076	16.3353	17.7179	17.4198	17.2746	16.9955	14.5136	14.6272	13.9876	0.0315211	1.95917	3.34182	3.04369	2.89847	2.61935	2.85383	1.7775
SRP14	sp|P37108|SRP14_HUMAN	SRP14_HUMAN	HUMAN	SRP14	17.3466	15.9855	19.9724	19.9536	17.5869	18.8049	14.7169	19.1916	15.9024	0.743003	-0.618085	3.36876	3.34998	0.983252	2.20123	2.17816	1.16456
FDFT1	sp|P37268|FDFT_HUMAN	FDFT_HUMAN	HUMAN	FDFT1	14.816	15.5353	13.6932	15.9254	15.8523	15.3211	13.357	13.9626	13.1493	1.32633	2.04561	0.203511	2.43572	2.3627	1.8314	2.20994	1.19182
TAGLN2	sp|P37802|TAGL2_HUMAN	TAGL2_HUMAN	HUMAN	TAGLN2 KIAA0120 CDABP0035	13.7402	14.4687	18.29	19.341	13.7195	16.3428	15.3495	18.1169	12.5936	-1.61313	-0.884649	2.93665	3.98768	-1.63385	0.989433	1.11442	0.146287
TALDO1	sp|P37837|TALDO_HUMAN	TALDO_HUMAN	HUMAN	TALDO1 TAL TALDO TALDOR	15.8794	18.7542	18.4041	19.0255	18.5927	18.5863	15.2403	14.8906	18.4016	-0.298091	2.57673	2.22657	2.848	2.41519	2.40879	2.55732	1.50174
RBMX	sp|P38159|RBMX_HUMAN	RBMX_HUMAN	HUMAN	RBMX HNRPG RBMXP1	24.7133	18.3932	26.1699	26.7244	27.2836	25.4484	14.9683	14.9659	13.5062	10.2332	3.9131	11.6898	12.2443	12.8034	10.9683	12.0054	8.61201
EIF4A3	sp|P38919|IF4A3_HUMAN	IF4A3_HUMAN	HUMAN	EIF4A3 DDX48 KIAA0111	20.3506	16.8582	22.983	23.0686	23.5624	22.6358	14.3437	16.6479	17.3857	4.22478	0.732383	6.85722	6.94279	7.43665	6.51001	6.96315	3.93813
RPS19	sp|P39019|RS19_HUMAN	RS19_HUMAN	HUMAN	RPS19	13.6025	16.5266	18.5196	19.4176	17.4809	20.3701	14.1506	14.6876	13.5134	-0.514678	2.40942	4.40243	5.30042	3.36376	6.2529	4.97236	2.09906
RPL3	sp|P39023|RL3_HUMAN	RL3_HUMAN	HUMAN	RPL3 OK/SW-cl.32	14.4177	15.5143	18.6863	21.4804	17.7033	18.1818	16.2567	16.3567	16.6957	-2.01866	-0.922093	2.24989	5.04404	1.26686	1.74539	2.68543	-0.230288
DDOST	sp|P39656|OST48_HUMAN	OST48_HUMAN	HUMAN	DDOST KIAA0115 OST48 OK/SW-cl.45	14.3991	17.2217	14.43	22.9647	16.9289	19.8213	15.2201	16.2955	16.497	-1.60508	1.21748	-1.5742	6.96053	0.924728	3.81708	3.90078	-0.653936
FEN1	sp|P39748|FEN1_HUMAN	FEN1_HUMAN	HUMAN	FEN1 RAD2	17.2913	15.8811	20.7643	20.6119	21.0588	21.5725	18.1432	14.1988	14.7111	1.60696	0.196771	5.0799	4.92754	5.37445	5.88811	5.3967	2.29454
CCT6A	sp|P40227|TCPZ_HUMAN	TCPZ_HUMAN	HUMAN	CCT6A CCT6 CCTZ	14.7192	18.9986	17.6593	21.0338	17.955	21.6032	17.0422	19.2101	14.1346	-2.07639	2.203	0.863707	4.23812	1.1594	4.80759	3.40171	0.330103
RPL13A	sp|P40429|RL13A_HUMAN;sp|Q6NVV1|R13P3_HUMAN	RL13A_HUMAN	HUMAN	RPL13A	18.8291	18.8932	18.9142	21.1651	17.9654	19.1624	14.4104	13.8697	17.3884	3.60628	3.67036	3.69142	5.94227	2.74257	3.93959	4.20814	3.65602
ARL1	sp|P40616|ARL1_HUMAN	ARL1_HUMAN	HUMAN	ARL1	14.3932	15.3736	15.0884	18.4481	14.6917	14.2468	14.9964	14.8075	12.5933	0.26083	1.24121	0.956013	4.31566	0.559276	0.114398	1.66311	0.819351
MDH1	sp|P40925|MDHC_HUMAN	MDHC_HUMAN	HUMAN	MDH1 MDHA	18.3183	19.1263	19.2684	21.1116	20.0402	21.7383	18.6728	18.1985	18.6956	-0.20407	0.603972	0.746061	2.58925	1.51785	3.21592	2.44101	0.381988
EIF2S3	sp|P41091|IF2G_HUMAN;sp|Q2VIR3|IF2GL_HUMAN	IF2G_HUMAN	HUMAN	EIF2S3 EIF2G	17.7752	19.3353	19.7632	21.2255	20.3532	21.8739	18.0042	13.5816	16.0198	1.90668	3.4668	3.8947	5.35695	4.48464	6.00536	5.28232	3.08939
CSK	sp|P41240|CSK_HUMAN	CSK_HUMAN	HUMAN	CSK	16.0812	15.4865	15.2901	15.4721	15.555	14.813	14.4816	14.7578	13.1377	1.95554	1.36084	1.16439	1.34642	1.42927	0.687325	1.15434	1.49359
IARS1	sp|P41252|SYIC_HUMAN	SYIC_HUMAN	HUMAN	IARS1 IARS	18.7498	18.7696	17.407	20.1965	16.0634	17.9784	14.3994	17.9102	14.263	3.22561	3.24537	1.88277	4.67231	0.539218	2.45413	2.55522	2.78458
TMPO	sp|P42166|LAP2A_HUMAN	LAP2A_HUMAN	HUMAN	TMPO LAP2	17.1961	16.4932	18.017	19.3109	17.5473	18.0149	13.0745	13.2252	16.5366	2.91738	2.21447	3.73824	5.03217	3.26853	3.73611	4.01227	2.9567
STAT1	sp|P42224|STAT1_HUMAN	STAT1_HUMAN	HUMAN	STAT1	14.3951	16.1577	16.8564	16.8509	15.8366	15.3112	14.2433	14.7808	14.2136	-0.0175209	1.74516	2.44379	2.43834	1.42402	0.898631	1.587	1.39048
MTREX	sp|P42285|MTREX_HUMAN	MTREX_HUMAN	HUMAN	MTREX DOB1 KIAA0052 MTR4 SKIV2L2	14.8185	15.8361	15.4606	15.1029	15.5946	15.5217	13.669	15.3014	13.1673	0.772638	1.79026	1.41475	1.05698	1.54876	1.47586	1.36053	1.32588
MTOR	sp|P42345|MTOR_HUMAN	MTOR_HUMAN	HUMAN	MTOR FRAP FRAP1 FRAP2 RAFT1 RAPT1	16.624	16.3735	13.9685	15.6717	13.878	12.4324	14.7428	14.582	13.8216	2.24185	1.99134	-0.4136	1.2896	-0.504187	-1.94971	-0.388101	1.2732
HELZ	sp|P42694|HELZ_HUMAN	HELZ_HUMAN	HUMAN	HELZ DRHC KIAA0054	15.4857	13.9694	14.6699	13.7472	15.0695	14.4707	12.5529	13.3766	14.8118	1.90524	0.388904	1.08946	0.166735	1.48906	0.890232	0.848677	1.12787
CRAT	sp|P43155|CACP_HUMAN	CACP_HUMAN	HUMAN	CRAT CAT1	15.3159	17.8178	16.0936	14.54	14.2923	16.0139	13.4239	13.9833	13.5572	1.66106	4.16302	2.43877	0.885182	0.637535	2.35914	1.29395	2.75429
MATR3	sp|P43243|MATR3_HUMAN	MATR3_HUMAN	HUMAN	MATR3 KIAA0723	25.0999	19.9412	26.2348	25.9847	26.9683	25.3452	13.6212	16.4631	18.4208	8.93156	3.77283	10.0665	9.81629	10.7999	9.17686	9.93102	7.59029
RANBP1	sp|P43487|RANG_HUMAN	RANG_HUMAN	HUMAN	RANBP1	18.0007	16.194	19.0497	20.5296	20.4168	20.6378	14.029	15.3832	13.6737	3.63877	1.83202	4.68768	6.16757	6.05481	6.27579	6.16606	3.38616
NAMPT	sp|P43490|NAMPT_HUMAN	NAMPT_HUMAN	HUMAN	NAMPT PBEF PBEF1	14.7333	14.8298	17.101	16.5895	17.8064	19.8707	13.5213	14.9469	13.7312	0.666908	0.763403	3.03459	2.52308	3.74	5.80428	4.02245	1.4883
PSMC4	sp|P43686|PRS6B_HUMAN	PRS6B_HUMAN	HUMAN	PSMC4 MIP224 TBP7	14.347	15.0486	15.6616	18.3679	14.8608	17.9105	13.6532	15.691	14.4619	-0.255074	0.446567	1.0596	3.76583	0.258738	3.30849	2.44435	0.417032
TNNT3	sp|P45378|TNNT3_HUMAN	TNNT3_HUMAN	HUMAN	TNNT3	18.5225	15.3929	15.9392	15.255	15.2607	14.2494	15.4931	16.2775	14.6844	3.03748	-0.0921018	0.454187	-0.230035	-0.224319	-1.23558	-0.563313	1.13319
VDAC2	sp|P45880|VDAC2_HUMAN	VDAC2_HUMAN	HUMAN	VDAC2	17.7717	17.8951	15.6764	21.7801	17.8203	18.5046	16.5531	13.8614	13.7822	3.03951	3.16289	0.944209	7.04787	3.08812	3.77238	4.63612	2.3822
USP5	sp|P45974|UBP5_HUMAN	UBP5_HUMAN	HUMAN	USP5 ISOT	16.4853	17.3665	16.7114	16.9286	17.6736	16.2179	16.6072	15.5711	15.569	0.569534	1.45073	0.79566	1.0128	1.75779	0.302155	1.02425	0.938641
MKI67	sp|P46013|KI67_HUMAN	KI67_HUMAN	HUMAN	MKI67	15.4117	15.4042	15.0764	14.4912	14.2279	15.1692	13.4979	14.105	14.7259	1.30214	1.29458	0.966816	0.381615	0.118344	1.05962	0.519858	1.18785
RANGAP1	sp|P46060|RAGP1_HUMAN	RAGP1_HUMAN	HUMAN	RANGAP1 KIAA1835 SD	14.3459	15.4754	16.5619	16.7435	15.1725	16.2377	15.2928	13.1548	16.3433	-0.58446	0.545056	1.63158	1.81314	0.242181	1.30733	1.12088	0.530727
CRKL	sp|P46109|CRKL_HUMAN	CRKL_HUMAN	HUMAN	CRKL	14.966	16.4152	17.4566	17.5386	18.2665	18.0374	15.4251	15.5676	14.2258	-0.106843	1.34236	2.38379	2.46579	3.1937	2.9646	2.8747	1.20644
MTIF2	sp|P46199|IF2M_HUMAN	IF2M_HUMAN	HUMAN	MTIF2	15.0397	16.5482	14.9931	15.5093	15.6591	15.1798	15.3817	13.3711	14.2597	0.702182	2.21071	0.655612	1.17175	1.32152	0.842296	1.11186	1.1895
RPL27A	sp|P46776|RL27A_HUMAN	RL27A_HUMAN	HUMAN	RPL27A	15.087	18.5846	14.3527	18.8142	16.4797	17.8198	14.2992	13.6162	18.1772	-0.277173	3.22045	-1.01153	3.44996	1.11552	2.45558	2.34035	0.643915
RPL5	sp|P46777|RL5_HUMAN	RL5_HUMAN	HUMAN	RPL5 MSTP030	17.1726	18.0434	19.4611	22.0724	19.8393	20.8201	16.5852	19.1762	19.2296	-1.15772	-0.286922	1.13076	3.74212	1.50901	2.48978	2.58031	-0.104628
RPL21	sp|P46778|RL21_HUMAN	RL21_HUMAN	HUMAN	RPL21	16.4597	15.0321	14.4391	16.5821	14.0875	14.6939	14.4586	14.0105	14.0504	2.28649	0.858888	0.265886	2.40894	-0.0856647	0.520754	0.948009	1.13709
RPL28	sp|P46779|RL28_HUMAN	RL28_HUMAN	HUMAN	RPL28	15.4899	16.232	14.2628	15.3147	15.0134	16.1362	14.9525	13.9694	13.846	1.23395	1.97607	0.00689866	1.05876	0.757411	1.8803	1.23215	1.07231
RPS9	sp|P46781|RS9_HUMAN	RS9_HUMAN	HUMAN	RPS9	14.5851	18.6232	21.1053	21.238	14.6228	19.9569	13.4828	18.3811	19.1426	-2.41708	1.621	4.1031	4.23583	-2.37933	2.95471	1.60374	1.10234
RPS5	sp|P46782|RS5_HUMAN	RS5_HUMAN	HUMAN	RPS5	14.2412	14.7052	18.6222	19.5349	13.7452	18.2928	15.2036	14.477	15.1356	-0.697479	-0.233506	3.68347	4.59617	-1.19351	3.35405	2.25223	0.917493
RPS10	sp|P46783|RS10_HUMAN	RS10_HUMAN	HUMAN	RPS10	14.39	18.5678	18.5068	21.0832	19.1969	22.2698	14.8888	14.669	22.3611	-2.91634	1.26146	1.20053	3.77692	1.89054	4.96348	3.54365	-0.151451
STT3A	sp|P46977|STT3A_HUMAN	STT3A_HUMAN	HUMAN	STT3A ITM1 TMC	13.9573	14.9079	14.4775	18.9506	14.9476	15.1299	14.7264	14.5694	14.2891	-0.570989	0.379635	-0.0507559	4.4223	0.419318	0.601655	1.81443	-0.0807033
CAPZA2	sp|P47755|CAZA2_HUMAN	CAZA2_HUMAN	HUMAN	CAPZA2	16.4405	16.1726	17.801	18.7155	18.0548	18.4636	13.7208	15.4231	17.2948	0.960932	0.693049	2.32138	3.23589	2.57527	2.98399	2.93172	1.32512
CAPZB	sp|P47756|CAPZB_HUMAN	CAPZB_HUMAN	HUMAN	CAPZB	16.7357	18.9307	19.2862	19.1477	18.5261	19.5477	13.7425	12.4886	14.9648	3.00371	5.19876	5.55418	5.41568	4.7941	5.81573	5.34184	4.58555
ALDH1A3	sp|P47895|AL1A3_HUMAN	AL1A3_HUMAN	HUMAN	ALDH1A3 ALDH6	15.058	15.7986	14.2737	17.1592	14.981	15.3498	14.7307	15.5421	13.2729	0.542805	1.28336	-0.241518	2.64395	0.465759	0.834529	1.31474	0.528216
QARS1	sp|P47897|SYQ_HUMAN	SYQ_HUMAN	HUMAN	QARS1 QARS	13.7463	14.7387	17.8304	19.839	13.8653	18.315	14.6529	15.335	15.3533	-1.36746	-0.37503	2.71668	4.72524	-1.24844	3.20123	2.22601	0.324729
RPL29	sp|P47914|RL29_HUMAN	RL29_HUMAN	HUMAN	RPL29	16.5433	18.3514	18.9292	18.8464	16.8628	18.1397	13.7408	13.9779	17.8395	1.35726	3.16537	3.74311	3.66038	1.67672	2.9536	2.76357	2.75525
LGALS7	sp|P47929|LEG7_HUMAN	LEG7_HUMAN	HUMAN	LGALS7 PIG1; LGALS7B	12.9677	14.5284	14.9685	14.8179	15.2913	14.8841	14.6391	12.0404	13.6976	-0.491367	1.06939	1.50941	1.35888	1.83225	1.42504	1.53873	0.695811
UQCRFS1	sp|P47985|UCRI_HUMAN;sp|P0C7P4|UCRIL_HUMAN	UCRI_HUMAN	HUMAN	UQCRFS1	13.4731	14.8198	17.1082	15.1084	15.2594	16.1657	13.4356	13.7021	13.6531	-0.123843	1.22284	3.51127	1.51151	1.66249	2.5688	1.91426	1.53675
PREP	sp|P48147|PPCE_HUMAN	PPCE_HUMAN	HUMAN	PREP PEP	16.0254	14.4388	14.8503	13.8413	13.4905	14.1956	13.1252	14.5115	13.3145	2.37498	0.788438	1.19993	0.190952	-0.159929	0.545248	0.19209	1.45445
ARCN1	sp|P48444|COPD_HUMAN	COPD_HUMAN	HUMAN	ARCN1 COPD	13.9207	18.698	17.6242	18.3428	16.819	17.9018	14.9641	15.2574	18.2404	-2.23325	2.54397	1.47023	2.18884	0.665047	1.74779	1.53389	0.593647
GCLM	sp|P48507|GSH0_HUMAN	GSH0_HUMAN	HUMAN	GCLM GLCLR	14.678	14.6233	17.6386	16.6817	17.0656	17.3291	12.7392	13.5821	13.8246	1.29605	1.24132	4.2566	3.29972	3.68365	3.94717	3.64351	2.26466
PRRC2A	sp|P48634|PRC2A_HUMAN	PRC2A_HUMAN	HUMAN	PRRC2A BAT2 G2	13.7494	16.2389	18.1405	15.7094	13.1716	13.4634	14.2666	15.4258	13.4531	-0.632495	1.85705	3.75865	1.32754	-1.21029	-0.918497	-0.267082	1.66107
GSS	sp|P48637|GSHB_HUMAN	GSHB_HUMAN	HUMAN	GSS	14.2988	15.1574	17.0634	15.6122	13.7585	14.3625	14.0479	13.6831	14.4157	0.249874	1.10853	3.01447	1.56333	-0.290354	0.313594	0.528855	1.45762
CCT5	sp|P48643|TCPE_HUMAN	TCPE_HUMAN	HUMAN	CCT5 CCTE KIAA0098	18.7382	18.772	17.2557	19.637	17.6533	18.822	14.0002	13.5784	15.4064	4.40982	4.44364	2.92737	5.30861	3.32492	4.49365	4.37573	3.92694
NES	sp|P48681|NEST_HUMAN	NEST_HUMAN	HUMAN	NES Nbla00170	14.8193	15.6481	14.1986	16.2524	14.0775	18.1377	15.1228	13.8557	14.8048	0.224889	1.0537	-0.395823	1.65801	-0.516974	3.54328	1.56144	0.294255
ALDH9A1	sp|P49189|AL9A1_HUMAN	AL9A1_HUMAN	HUMAN	ALDH9A1 ALDH4 ALDH7 ALDH9	18.1614	15.6077	14.5736	16.3162	14.5182	14.0115	14.1606	13.6357	14.807	3.96033	1.40664	0.372486	2.11514	0.317078	-0.189614	0.747534	1.91315
RPL34	sp|P49207|RL34_HUMAN	RL34_HUMAN	HUMAN	RPL34	13.7089	19.1389	19.1756	19.8193	17.6691	19.2521	17.8399	17.6423	17.9228	-4.09277	1.33726	1.37395	2.01766	-0.132615	1.45043	1.11183	-0.460522
FASN	sp|P49327|FAS_HUMAN	FAS_HUMAN	HUMAN	FASN FAS	20.5763	20.831	23.348	25.7749	24.3382	26.4671	20.7895	20.4402	21.1248	-0.208559	0.0461621	2.56319	4.99009	3.55343	5.68226	4.74193	0.800264
CCT3	sp|P49368|TCPG_HUMAN	TCPG_HUMAN	HUMAN	CCT3 CCTG TRIC5	18.1631	19.6219	19.6729	21.4643	19.1405	20.5335	14.1285	13.9968	17.843	2.84029	4.29912	4.35017	6.14157	3.81777	5.21069	5.05668	3.82986
ALDH7A1	sp|P49419|AL7A1_HUMAN	AL7A1_HUMAN	HUMAN	ALDH7A1 ATQ1	18.3867	18.8324	20.0278	19.9481	19.3686	19.7764	14.2411	17.7303	21.549	0.546559	0.992333	2.18772	2.10795	1.52854	1.93629	1.85759	1.2422
GLUD2	sp|P49448|DHE4_HUMAN	DHE4_HUMAN	HUMAN	GLUD2 GLUDP1	14.7887	15.8557	14.0133	14.6183	15.7623	15.6195	14.4232	14.0053	14.3386	0.533011	1.6	-0.242417	0.362624	1.50656	1.36378	1.07766	0.630197
SRP9	sp|P49458|SRP09_HUMAN	SRP09_HUMAN	HUMAN	SRP9	14.4236	15.6338	17.1514	16.3452	14.7785	15.1105	14.2299	14.6577	14.6794	-0.0987806	1.11147	2.62902	1.82282	0.256134	0.588145	0.889034	1.2139
AARS1	sp|P49588|SYAC_HUMAN	SYAC_HUMAN	HUMAN	AARS1 AARS	18.2793	18.6921	18.6224	18.9283	18.7299	18.8611	18.999	13.4372	14.617	2.59483	3.00768	2.93799	3.24385	3.0455	3.17663	3.15532	2.84683
HARS2	sp|P49590|SYHM_HUMAN	SYHM_HUMAN	HUMAN	HARS2 HARSL HARSR HO3	20.8706	19.3322	18.6236	18.3315	18.3481	18.5118	15.6212	13.9943	17.8286	5.05587	3.51745	2.8089	2.51675	2.53341	2.69705	2.5824	3.79408
PSMB3	sp|P49720|PSB3_HUMAN	PSB3_HUMAN	HUMAN	PSMB3	14.4496	16.3881	17.5217	20.4283	12.7879	16.6847	13.8329	14.3193	14.5001	0.232191	2.1707	3.30428	6.21089	-1.4295	2.46729	2.41623	1.90239
PSMB2	sp|P49721|PSB2_HUMAN	PSB2_HUMAN	HUMAN	PSMB2	15.07	19.1547	14.7434	19.6646	15.3342	18.4161	15.9241	13.7325	19.3091	-1.25189	2.83285	-1.57852	3.34271	-0.98767	2.09423	1.48309	0.0008094
MCM2	sp|P49736|MCM2_HUMAN	MCM2_HUMAN	HUMAN	MCM2 BM28 CCNL1 CDCL1 KIAA0030	16.1705	15.6101	13.3202	17.564	14.6976	17.3602	16.9057	13.6641	15.6094	0.777468	0.217072	-2.07284	2.17092	-0.695504	1.96718	1.14753	-0.359435
YLPM1	sp|P49750|YLPM1_HUMAN	YLPM1_HUMAN	HUMAN	YLPM1 C14orf170 ZAP3	15.7322	14.015	15.7543	15.748	16.8739	14.8849	15.3202	13.8634	14.5644	1.14956	-0.567677	1.17167	1.16533	2.29121	0.302268	1.25294	0.584517
TMED10	sp|P49755|TMEDA_HUMAN	TMEDA_HUMAN	HUMAN	TMED10 TMP21	16.623	17.1203	15.3886	17.0942	16.9099	15.0967	13.8774	14.2508	13.7762	2.6549	3.15219	1.42053	3.12613	2.94183	1.12861	2.39886	2.40921
GSK3B	sp|P49841|GSK3B_HUMAN	GSK3B_HUMAN	HUMAN	GSK3B	15.4178	16.3682	17.3446	17.8976	17.702	18.2775	16.659	14.2124	14.0389	0.447744	1.39812	2.37447	2.9275	2.73189	3.30744	2.98894	1.40678
GMPS	sp|P49915|GUAA_HUMAN	GUAA_HUMAN	HUMAN	GMPS	14.3971	14.9189	16.0009	16.5565	13.2295	15.7886	14.077	14.0539	13.5784	0.493996	1.01576	2.09778	2.65335	-0.673657	1.88553	1.28841	1.20251
LIG3	sp|P49916|DNLI3_HUMAN	DNLI3_HUMAN	HUMAN	LIG3	16.8411	15.0996	14.6706	13.914	13.2312	16.1349	13.7692	14.6512	14.2486	2.61805	0.876615	0.447634	-0.308964	-0.991814	1.91194	0.203719	1.3141
GDI2	sp|P50395|GDIB_HUMAN	GDIB_HUMAN	HUMAN	GDI2 RABGDIB	18.1898	17.5028	19.7221	22.9616	21.3506	23.6484	13.7303	16.678	16.5225	2.54624	1.85926	4.07852	7.318	5.70703	8.00486	7.00996	2.828
SERPINH1	sp|P50454|SERPH_HUMAN	SERPH_HUMAN	HUMAN	SERPINH1 CBP1 CBP2 HSP47 SERPINH2 PIG14	18.6782	18.2901	13.574	20.6112	18.0683	18.8964	14.7916	13.1141	17.8248	3.43467	3.04664	-1.6695	5.36767	2.82478	3.65287	3.94844	1.60394
ST13	sp|P50502|F10A1_HUMAN;sp|Q8IZP2|ST134_HUMAN;sp|Q8NFI4|F10A5_HUMAN	F10A1_HUMAN	HUMAN	ST13 AAG2 FAM10A1 HIP SNC6	19.3024	19.3595	19.1591	20.5909	20.151	21.7152	17.2892	14.0279	17.6989	2.96376	3.02088	2.82049	4.25221	3.81239	5.37659	4.4804	2.93504
VASP	sp|P50552|VASP_HUMAN	VASP_HUMAN	HUMAN	VASP	15.3813	14.1989	14.8171	16.8373	16.7048	18.5717	13.2793	16.4674	16.4267	-0.00981758	-1.19218	-0.573978	1.44614	1.3137	3.18062	1.98015	-0.591993
DNM2	sp|P50570|DYN2_HUMAN	DYN2_HUMAN	HUMAN	DNM2 DYN2	13.1866	14.5451	14.9161	15.4311	14.6292	14.2205	13.9824	13.5158	13.4745	-0.47093	0.887512	1.25858	1.77353	0.971619	0.562972	1.10271	0.558389
METAP2	sp|P50579|MAP2_HUMAN	MAP2_HUMAN	HUMAN	METAP2 MNPEP P67EIF2	15.284	15.5401	15.1344	15.5916	13.9617	14.8454	14.4957	11.9794	13.6152	1.92057	2.17667	1.77098	2.22815	0.598245	1.48199	1.43613	1.95607
BCAM	sp|P50895|BCAM_HUMAN	BCAM_HUMAN	HUMAN	BCAM LU MSK19	15.8984	14.3138	15.363	17.5826	14.1611	14.2504	13.7978	14.9371	14.2586	1.5672	-0.017425	1.0318	3.25144	-0.170101	-0.0807362	1.0002	0.860527
RPL14	sp|P50914|RL14_HUMAN	RL14_HUMAN	HUMAN	RPL14	17.9218	20.6634	19.5597	20.0328	17.8038	19.2385	15.2046	18.615	18.7189	0.409023	3.15054	2.04692	2.52	0.290972	1.72571	1.51223	1.86883
CCT4	sp|P50991|TCPD_HUMAN	TCPD_HUMAN	HUMAN	CCT4 CCTD SRB	14.8152	15.0539	18.3656	21.5044	19.4835	21.9008	14.031	16.7546	16.4932	-0.944377	-0.705654	2.60597	5.74477	3.72392	6.14125	5.20332	0.318645
ANXA11	sp|P50995|ANX11_HUMAN	ANX11_HUMAN	HUMAN	ANXA11 ANX11	18.3879	15.8993	18.1372	17.5767	17.7949	18.9842	14.2899	19.6654	13.8092	2.46637	-0.0221851	2.21564	1.65514	1.87341	3.06268	2.19708	1.55327
PAPOLA	sp|P51003|PAPOA_HUMAN	PAPOA_HUMAN	HUMAN	PAPOLA PAP	14.8262	15.757	15.8471	15.7626	14.4689	14.8279	15.5902	13.8239	13.3293	0.57833	1.50919	1.59929	1.51474	0.221034	0.580105	0.771959	1.22894
FXR1	sp|P51114|FXR1_HUMAN	FXR1_HUMAN	HUMAN	FXR1	18.774	17.3405	19.1308	19.1156	20.2343	19.0737	14.0901	14.1415	16.0298	4.02024	2.58667	4.37701	4.36178	5.48052	4.31988	4.72072	3.66131
FXR2	sp|P51116|FXR2_HUMAN	FXR2_HUMAN	HUMAN	FXR2 FMR1L2	15.4685	15.2523	15.499	15.6538	13.4089	18.9497	14.5538	15.0499	14.1315	0.890108	0.673921	0.920611	1.0754	-1.16952	4.37132	1.42573	0.828213
RAB5C	sp|P51148|RAB5C_HUMAN	RAB5C_HUMAN	HUMAN	RAB5C RABL	15.9281	15.9362	16.1504	20.9015	15.3434	19.1769	14.8709	13.9176	15.5937	1.13407	1.14212	1.35634	6.10741	0.549299	4.38283	3.67985	1.21084
RAB7A	sp|P51149|RAB7A_HUMAN	RAB7A_HUMAN	HUMAN	RAB7A RAB7	18.4567	21.3492	18.8493	21.7671	17.3838	19.8861	15.1896	15.0799	14.2526	3.61598	6.50847	4.00855	6.92643	2.54311	5.04536	4.8383	4.711
DUSP3	sp|P51452|DUS3_HUMAN	DUS3_HUMAN	HUMAN	DUSP3 VHR	13.5166	14.3255	15.9975	15.1056	15.3066	16.1549	14.7012	14.5102	13.8769	-0.846206	-0.0372503	1.63476	0.742877	0.943868	1.79216	1.15963	0.250436
NOVA1	sp|P51513|NOVA1_HUMAN	NOVA1_HUMAN	HUMAN	NOVA1	15.8938	15.614	14.4255	14.7965	13.9296	15.7394	15.1428	12.992	14.775	1.59054	1.31072	0.122263	0.493259	-0.373609	1.43616	0.518604	1.00784
SMARCA4	sp|P51532|SMCA4_HUMAN	SMCA4_HUMAN	HUMAN	SMARCA4 BAF190A BRG1 SNF2B SNF2L4	14.0147	13.7399	14.4348	13.6861	15.4725	14.7886	13.1333	14.0866	13.2264	0.532549	0.257816	0.952724	0.203955	1.9904	1.30644	1.16693	0.58103
IDH3G	sp|P51553|IDH3G_HUMAN	IDH3G_HUMAN	HUMAN	IDH3G	15.2125	13.4272	18.7885	17.6563	19.0845	17.7231	14.0343	18.7757	18.6235	-1.93204	-3.71734	1.64398	0.511766	1.93999	0.57857	1.01011	-1.33514
SSR4	sp|P51571|SSRD_HUMAN	SSRD_HUMAN	HUMAN	SSR4 TRAPD	13.5058	14.3971	18.1037	20.5614	14.6882	17.6598	14.7667	15.753	17.9923	-2.66481	-1.77352	1.93311	4.39078	-1.4824	1.48919	1.46586	-0.835074
BCAP31	sp|P51572|BAP31_HUMAN	BAP31_HUMAN	HUMAN	BCAP31 BAP31 DXS1357E	14.452	15.9658	15.0413	15.9128	14.519	16.0562	14.2834	14.0153	14.3937	0.221132	1.73498	0.81044	1.68197	0.288227	1.82537	1.26519	0.922183
ALDH3A2	sp|P51648|AL3A2_HUMAN	AL3A2_HUMAN	HUMAN	ALDH3A2 ALDH10 FALDH	14.4149	15.9652	16.1889	17.7258	13.4022	17.6395	15.2127	14.6367	14.7933	-0.466018	1.08429	1.30803	2.84492	-1.4787	2.75859	1.37494	0.642101
HSD17B4	sp|P51659|DHB4_HUMAN	DHB4_HUMAN	HUMAN	HSD17B4 EDH17B4 SDR8C1	14.6282	15.066	15.8442	22.8684	14.3975	18.9003	15.1886	16.1747	14.2761	-0.584947	-0.147075	0.63104	7.65528	-0.815581	3.68721	3.50897	-0.0336606
PSMD7	sp|P51665|PSMD7_HUMAN	PSMD7_HUMAN	HUMAN	PSMD7 MOV34L	15.5159	13.9033	15.7998	17.6611	16.4351	18.8718	13.9968	14.2153	14.8446	1.16368	-0.448874	1.44762	3.30886	2.08286	4.51961	3.30378	0.720807
RPS6KA3	sp|P51812|KS6A3_HUMAN	KS6A3_HUMAN	HUMAN	RPS6KA3 ISPK1 MAPKAPK1B RSK2	15.7024	14.6231	15.8563	17.4282	15.8521	17.3131	14.7842	14.9002	15.919	0.501245	-0.578081	0.655184	2.2271	0.650922	2.11195	1.66332	0.192783
HDGF	sp|P51858|HDGF_HUMAN	HDGF_HUMAN	HUMAN	HDGF HMG1L2	18.8416	18.1756	18.3377	19.957	20.4029	19.8582	14.2946	14.3732	12.5702	5.09562	4.42962	4.59169	6.21102	6.65691	6.11218	6.3267	4.70564
HNRNPA3	sp|P51991|ROA3_HUMAN	ROA3_HUMAN	HUMAN	HNRNPA3 HNRPA3	20.9656	20.22	25.1159	25.5926	26.1645	25.0388	16.9376	17.8117	17.4453	3.56745	2.82179	7.71769	8.19441	8.76634	7.64056	8.20043	4.70231
MYOM1	sp|P52179|MYOM1_HUMAN	MYOM1_HUMAN	HUMAN	MYOM1	19.7453	14.4421	14.1996	15.1291	14.8757	14.3801	14.1988	14.0412	13.1265	5.95642	0.653273	0.410717	1.3402	1.0868	0.591212	1.00607	2.34014
PGD	sp|P52209|6PGD_HUMAN	6PGD_HUMAN	HUMAN	PGD PGDH	17.3792	19.5833	22.1544	22.9082	22.5406	23.7477	16.7739	18.2249	17.3274	-0.0628252	2.1412	4.71234	5.46614	5.09857	6.30559	5.62343	2.26357
HNRNPM	sp|P52272|HNRPM_HUMAN	HNRPM_HUMAN	HUMAN	HNRNPM HNRPM NAGR1	26.8202	24.0259	27.2059	27.0843	27.5802	25.4754	19.7848	21.2853	21.7945	5.86532	3.07102	6.25105	6.12939	6.62538	4.5205	5.75842	5.06246
KPNA2	sp|P52292|IMA1_HUMAN	IMA1_HUMAN	HUMAN	KPNA2 RCH1 SRP1	22.723	15.0961	19.9135	19.7796	19.6433	19.6779	15.3814	14.9588	14.1955	7.87782	0.250895	5.06826	4.93437	4.79803	4.8327	4.85503	4.39899
ARHGDIA	sp|P52565|GDIR1_HUMAN	GDIR1_HUMAN	HUMAN	ARHGDIA GDIA1	13.4475	15.5035	18.8676	21.5452	20.015	21.3408	17.3779	17.4027	13.5114	-2.64988	-0.593818	2.7702	5.44788	3.91759	5.24341	4.86963	-0.157832
HNRNPF	sp|P52597|HNRPF_HUMAN	HNRPF_HUMAN	HUMAN	HNRNPF HNRPF	19.5013	20.0356	23.2775	23.3294	24.4882	22.8432	14.8187	13.9501	17.0349	4.23345	4.76776	8.00966	8.06149	9.22037	7.57529	8.28572	5.67029
MSH6	sp|P52701|MSH6_HUMAN	MSH6_HUMAN	HUMAN	MSH6 GTBP	15.6488	16.116	14.3853	15.0235	14.9633	14.8104	15.8571	14.9379	11.7295	1.47393	1.94116	0.210484	0.84868	0.78844	0.635546	0.757555	1.20852
SMS	sp|P52788|SPSY_HUMAN	SPSY_HUMAN	HUMAN	SMS	15.3493	15.1071	16.4401	15.1796	15.1919	14.5193	14.7645	15.2777	13.8513	0.718154	0.475932	1.80889	0.548378	0.560709	-0.111934	0.332384	1.00099
MRPL12	sp|P52815|RM12_HUMAN	RM12_HUMAN	HUMAN	MRPL12 MRPL7 RPML12	15.888	14.8288	14.6769	15.5605	13.4772	14.9963	14.0897	14.541	12.8077	2.07519	1.01596	0.864105	1.74772	-0.335611	1.1835	0.865202	1.31842
CAPZA1	sp|P52907|CAZA1_HUMAN	CAZA1_HUMAN	HUMAN	CAPZA1	18.4527	18.7606	18.3275	21.2763	19.9468	22.1602	14.6647	16.7569	16.3904	2.51532	2.82329	2.39017	5.339	4.00944	6.22287	5.19044	2.57626
SLC25A1	sp|P53007|TXTP_HUMAN	TXTP_HUMAN	HUMAN	SLC25A1 SLC20A3	17.5655	17.4067	18.574	20.0498	13.9185	18.1321	14.7703	15.206	17.548	1.72406	1.56532	2.73262	4.20838	-1.92288	2.29068	1.52539	2.00733
ACLY	sp|P53396|ACLY_HUMAN	ACLY_HUMAN	HUMAN	ACLY	17.0797	15.6013	17.9552	21.3727	16.1214	19.6371	16.1911	13.8204	13.4075	2.60673	1.12827	3.48221	6.89968	1.64841	5.16413	4.57074	2.40573
METAP1	sp|P53582|MAP11_HUMAN	MAP11_HUMAN	HUMAN	METAP1 KIAA0094	15.3329	15.4844	17.0021	15.9856	13.805	14.6685	14.4194	15.1124	13.8641	0.867651	1.01907	2.53679	1.5203	-0.660278	0.203251	0.354423	1.4745
MVD	sp|P53602|MVD1_HUMAN	MVD1_HUMAN	HUMAN	MVD MPD	15.9653	15.3449	17.0691	18.7441	14.6663	19.9876	14.6571	14.358	14.7797	1.36703	0.746606	2.47081	4.1458	0.0680554	5.38934	3.20106	1.52815
COPA	sp|P53621|COPA_HUMAN	COPA_HUMAN	HUMAN	COPA	18.9262	16.5624	18.2525	19.9996	18.7074	19.9893	14.3744	13.1632	15.4282	4.60429	2.24043	3.93055	5.67768	4.38542	5.66733	5.24348	3.59175
IST1	sp|P53990|IST1_HUMAN	IST1_HUMAN	HUMAN	IST1 KIAA0174	15.696	14.6139	15.7753	22.3574	18.5655	19.0716	16.0278	14.3681	14.1067	0.861801	-0.220314	0.941082	7.52322	3.73134	4.23743	5.164	0.527523
SEC24C	sp|P53992|SC24C_HUMAN	SC24C_HUMAN	HUMAN	SEC24C KIAA0079	15.2139	13.998	15.7041	15.5265	14.4143	17.3052	14.5618	13.738	13.7744	1.18924	-0.0266891	1.67939	1.50176	0.389579	3.28046	1.72393	0.947313
SUB1	sp|P53999|TCP4_HUMAN	TCP4_HUMAN	HUMAN	SUB1 PC4 RPO2TC1	13.5532	14.7877	14.1588	18.2195	14.2177	17.4464	14.2422	17.7907	13.1892	-1.52081	-0.286346	-0.915209	3.14548	-0.856318	2.37237	1.55384	-0.907455
RARS1	sp|P54136|SYRC_HUMAN	SYRC_HUMAN	HUMAN	RARS1 RARS	17.0604	15.9025	14.8725	15.8252	14.9613	14.5105	14.8974	13.9173	14.6606	2.56867	1.41071	0.380755	1.3334	0.469536	0.0186857	0.607206	1.45338
MYOM2	sp|P54296|MYOM2_HUMAN	MYOM2_HUMAN	HUMAN	MYOM2	19.1313	16.9302	14.2824	15.9889	13.8145	14.2577	13.4359	14.6631	15.5206	4.59141	2.39032	-0.257484	1.44904	-0.725377	-0.282161	0.147169	2.24141
YARS1	sp|P54577|SYYC_HUMAN	SYYC_HUMAN	HUMAN	YARS1 YARS	15.2613	15.5716	12.364	17.3095	16.6621	17.426	14.3186	13.9875	14.3973	1.02681	1.33713	-1.87042	3.07501	2.42761	3.19159	2.89807	0.164509
RAD23B	sp|P54727|RD23B_HUMAN	RD23B_HUMAN	HUMAN	RAD23B	14.2651	15.5343	13.4359	15.557	14.3644	17.2252	13.7089	15.4308	14.4942	-0.279485	0.989635	-1.10876	1.01237	-0.180258	2.68062	1.17091	-0.13287
HMGCS2	sp|P54868|HMCS2_HUMAN	HMCS2_HUMAN	HUMAN	HMGCS2	14.8836	14.739	17.1825	16.0512	14.5423	14.7323	13.5266	12.9372	16.9875	0.399801	0.255278	2.69877	1.56746	0.0585721	0.248576	0.624868	1.11795
NAPA	sp|P54920|SNAA_HUMAN	SNAA_HUMAN	HUMAN	NAPA SNAPA	14.3007	15.3056	17.2178	18.4251	18.3421	18.1552	17.0729	16.9538	15.4737	-2.19945	-1.19454	0.717637	1.92498	1.84198	1.65506	1.80734	-0.892119
EIF5	sp|P55010|IF5_HUMAN	IF5_HUMAN	HUMAN	EIF5	13.1125	14.6697	16.4779	16.0242	16.7949	17.4591	11.5238	14.7493	14.3029	-0.412886	1.14438	2.9525	2.49886	3.26952	3.93373	3.23404	1.228
PSMD4	sp|P55036|PSMD4_HUMAN	PSMD4_HUMAN	HUMAN	PSMD4 MCB1	14.7736	15.9778	14.4868	18.7465	17.6136	19.0894	14.3639	14.4626	14.8177	0.225532	1.42973	-0.0612572	4.19841	3.06556	4.54132	3.93509	0.531334
CSE1L	sp|P55060|XPO2_HUMAN	XPO2_HUMAN	HUMAN	CSE1L CAS XPO2	13.6214	14.3051	14.9985	19.2854	16.6376	16.6393	15.1725	16.809	15.0577	-2.05835	-1.37465	-0.681267	3.60567	0.957904	0.959601	1.84106	-1.37142
VCP	sp|P55072|TERA_HUMAN	TERA_HUMAN	HUMAN	VCP	23.3797	22.3671	19.9073	24.3042	21.0897	22.8669	22.7518	20.2745	20.8444	2.08945	1.07684	-1.38296	3.01395	-0.20051	1.57666	1.46337	0.594444
MTTP	sp|P55157|MTP_HUMAN	MTP_HUMAN	HUMAN	MTTP MTP	13.7565	15.0489	16.3979	21.5775	19.1519	19.7512	18.0119	18.3308	17.0903	-4.05451	-2.76213	-1.41307	3.7665	1.3409	1.94022	2.34921	-2.74324
NAP1L1	sp|P55209|NP1L1_HUMAN	NP1L1_HUMAN	HUMAN	NAP1L1 NRP	14.486	18.2674	17.9833	18.6968	20.1224	22.0525	13.9846	17.5669	17.6261	-1.90656	1.87489	1.59079	2.30427	3.72985	5.65999	3.89804	0.519709
ADAR	sp|P55265|DSRAD_HUMAN	DSRAD_HUMAN	HUMAN	ADAR ADAR1 DSRAD G1P1 IFI4	18.1623	17.766	18.444	17.7095	18.6238	16.5953	14.4144	15.2619	14.4509	3.4532	3.05697	3.73492	3.00047	3.91475	1.88626	2.93383	3.41503
SNU13	sp|P55769|NH2L1_HUMAN	NH2L1_HUMAN	HUMAN	SNU13 NHP2L1	14.349	15.6957	17.6333	17.6414	14.6272	15.2889	14.4089	14.4196	14.8285	-0.203296	1.14333	3.08098	3.08905	0.0748104	0.736595	1.30015	1.34034
NPEPPS	sp|P55786|PSA_HUMAN	PSA_HUMAN	HUMAN	NPEPPS PSA	15.2102	16.2497	15.4386	16.0474	15.0527	15.3827	15.1849	13.6086	14.3534	0.827876	1.86741	1.05631	1.6651	0.670403	1.00036	1.11195	1.25053
HNRNPH2	sp|P55795|HNRH2_HUMAN	HNRH2_HUMAN	HUMAN	HNRNPH2 FTP3 HNRPH2	14.5703	14.6811	20.2829	20.7454	21.6261	14.1278	14.9024	13.4179	14.6266	0.254711	0.365472	5.96724	6.4298	7.31047	-0.187829	4.51748	2.19581
EIF3B	sp|P55884|EIF3B_HUMAN	EIF3B_HUMAN	HUMAN	EIF3B EIF3S9	19.8939	20.6087	19.7166	19.9699	19.5849	21.2752	13.3826	18.97	14.4612	4.28925	5.00413	4.11197	4.36526	3.98026	5.6706	4.67204	4.46845
MARS1	sp|P56192|SYMC_HUMAN	SYMC_HUMAN	HUMAN	MARS1 MARS	13.9087	14.7966	16.7817	19.408	16.9079	17.3289	13.6216	15.2696	17.9022	-1.68905	-0.801162	1.18395	3.81025	1.31015	1.73107	2.28382	-0.435422
EIF6	sp|P56537|IF6_HUMAN	IF6_HUMAN	HUMAN	EIF6 EIF3A ITGB4BP OK/SW-cl.27	15.2689	15.5595	18.2199	19.8881	18.2895	19.0126	14.5786	12.7523	12.7374	1.91279	2.20344	4.8638	6.53197	4.93336	5.65652	5.70728	2.99334
NDUFA6	sp|P56556|NDUA6_HUMAN	NDUA6_HUMAN	HUMAN	NDUFA6 LYRM6 NADHB14	15.2776	15.5586	15.5824	16.4376	15.9296	14.8319	14.866	13.9571	14.0768	0.977705	1.25866	1.28247	2.13767	1.62966	0.531917	1.43308	1.17294
HUNK	sp|P57058|HUNK_HUMAN	HUNK_HUMAN	HUMAN	HUNK MAKV	15.9446	15.4148	16.7046	15.545	15.4968	15.7514	15.4356	16.3834	12.1663	1.28283	0.753032	2.04289	0.883282	0.835082	1.08961	0.935993	1.35958
TMEM33	sp|P57088|TMM33_HUMAN	TMM33_HUMAN	HUMAN	TMEM33 DB83	16.1088	16.5203	12.9699	17.2836	13.9182	14.4526	14.0516	14.0593	13.2737	2.31391	2.72545	-0.824979	3.48877	0.12337	0.657763	1.4233	1.40479
PCBP3	sp|P57721|PCBP3_HUMAN	PCBP3_HUMAN	HUMAN	PCBP3 PCBP3-OT1 PCBP3OT	14.7933	15.2026	17.3944	18.1715	18.2875	18.2851	15.2032	14.0904	15.6666	-0.193484	0.215809	2.40765	3.18473	3.30074	3.29839	3.26129	0.809991
EPPK1	sp|P58107|EPIPL_HUMAN	EPIPL_HUMAN	HUMAN	EPPK1 EPIPL	13.2663	14.6765	19.4085	14.1984	13.5387	15.0055	14.2749	13.5784	14.1205	-0.724993	0.685242	5.41719	0.207169	-0.452542	1.01419	0.256272	1.79248
ARPC4	sp|P59998|ARPC4_HUMAN	ARPC4_HUMAN	HUMAN	ARPC4 ARC20	14.7603	15.2895	17.5436	19.9587	13.952	18.8132	13.6778	14.1948	14.3132	0.698437	1.22761	3.48169	5.89683	-0.109899	4.75132	3.51275	1.80258
TPI1	sp|P60174|TPIS_HUMAN	TPIS_HUMAN	HUMAN	TPI1 TPI	26.3706	20.2453	21.5963	23.1179	21.5152	22.7653	18.4107	17.9771	19.6239	7.7	1.57472	2.92576	4.44733	2.84462	4.09477	3.79557	4.06682
EIF3E	sp|P60228|EIF3E_HUMAN	EIF3E_HUMAN	HUMAN	EIF3E EIF3S6 INT6	17.8892	14.6207	18.7836	19.0109	18.3814	20.1508	19.1726	13.8064	14.2174	2.15704	-1.11142	3.05144	3.27881	2.64931	4.41865	3.44893	1.36569
SEC61B	sp|P60468|SC61B_HUMAN	SC61B_HUMAN	HUMAN	SEC61B	15.1162	15.0117	18.6807	20.7608	14.5556	18.2334	13.7923	14.7321	14.4458	0.792823	0.688319	4.35731	6.43744	0.232238	3.90996	3.52655	1.94615
PPP4C	sp|P60510|PP4C_HUMAN	PP4C_HUMAN	HUMAN	PPP4C PPP4 PPX	15.1388	14.4298	14.2	17.2222	15.1111	16.8551	15.2879	13.0957	15.5806	0.484051	-0.224896	-0.454729	2.56749	0.456411	2.2004	1.74144	-0.0651915
EIF4A1	sp|P60842|IF4A1_HUMAN	IF4A1_HUMAN	HUMAN	EIF4A1 DDX2A EIF4A	23.1028	23.2054	25.2836	24.7417	25.5281	25.7073	20.2008	20.7558	21.8371	2.17152	2.27413	4.35233	3.8104	4.59683	4.776	4.39441	2.93266
RPS20	sp|P60866|RS20_HUMAN	RS20_HUMAN	HUMAN	RPS20	18.4516	19.4475	19.9525	20.3727	18.5758	20.1443	14.413	17.2097	18.2145	1.83917	2.83512	3.34008	3.76033	1.96341	3.53193	3.08522	2.67146
PRPS1	sp|P60891|PRPS1_HUMAN;sp|P21108|PRPS3_HUMAN	PRPS1_HUMAN	HUMAN	PRPS1	15.4221	15.2535	14.6864	17.3183	14.7838	17.6921	17.7902	14.2433	14.3769	-0.0480737	-0.216626	-0.783741	1.84818	-0.686303	2.222	1.12796	-0.34948
PSMA6	sp|P60900|PSA6_HUMAN	PSA6_HUMAN	HUMAN	PSMA6 PROS27	17.7594	15.3625	16.1402	20.9485	15.9159	18.2449	16.7641	14.1892	16.8159	1.83629	-0.56057	0.217129	5.02543	-0.00713605	2.32187	2.44672	0.497617
CDC42	sp|P60953|CDC42_HUMAN	CDC42_HUMAN	HUMAN	CDC42	17.5629	17.7689	16.7888	19.9243	15.8259	18.213	16.9545	14.4223	16.7062	1.53529	1.74123	0.761112	3.89661	-0.201779	2.18539	1.96007	1.34587
DSTN	sp|P60981|DEST_HUMAN	DEST_HUMAN	HUMAN	DSTN ACTDP DSN	15.1142	18.1759	14.494	20.0181	16.892	19.4958	13.2339	16.2639	12.6505	1.06479	4.12644	0.444581	5.96865	2.84259	5.44637	4.75254	1.87861
RAB8A	sp|P61006|RAB8A_HUMAN	RAB8A_HUMAN	HUMAN	RAB8A MEL RAB8	14.2696	15.4628	13.5027	19.8963	14.2168	17.8596	14.0842	15.0142	16.6267	-0.97203	0.221149	-1.73899	4.65461	-1.02485	2.61795	2.08257	-0.829958
SRP54	sp|P61011|SRP54_HUMAN	SRP54_HUMAN	HUMAN	SRP54	14.6867	14.386	14.6795	14.4423	15.4586	15.2857	15.0528	12.2297	14.7843	0.664464	0.363724	0.657275	0.420056	1.43632	1.26343	1.03994	0.561821
RAB2A	sp|P61019|RAB2A_HUMAN;sp|Q8WUD1|RAB2B_HUMAN	RAB2A_HUMAN	HUMAN	RAB2A RAB2	15.3525	16.3042	18.7304	21.0235	18.6707	21.231	13.9036	14.6977	14.3052	1.0503	2.00205	4.42818	6.72133	4.36852	6.92881	6.00622	2.49351
RAB5B	sp|P61020|RAB5B_HUMAN	RAB5B_HUMAN	HUMAN	RAB5B	14.4391	16.2202	16.278	16.0531	16.0948	15.6459	13.1687	14.558	15.006	0.194901	1.97603	2.03374	1.80886	1.85058	1.4017	1.68705	1.40156
RAB10	sp|P61026|RAB10_HUMAN	RAB10_HUMAN	HUMAN	RAB10	16.5464	17.7231	15.0336	18.7116	16.6284	17.6056	14.8469	13.2373	14.0751	2.49331	3.67004	0.980505	4.65849	2.57531	3.55249	3.59543	2.38128
UBE2D2	sp|P62837|UB2D2_HUMAN;sp|P61077|UB2D3_HUMAN	UB2D2_HUMAN	HUMAN	UBE2D2 PUBC1 UBC4 UBC5B UBCH4 UBCH5B	14.7837	15.0733	16.2025	17.4378	14.7517	17.8143	15.3735	15.1155	13.8785	-0.00550672	0.284125	1.41331	2.64861	-0.0375067	3.02517	1.87876	0.563977
UBE2M	sp|P61081|UBC12_HUMAN	UBC12_HUMAN	HUMAN	UBE2M UBC12	14.0185	14.1572	17.5815	18.9306	17.0761	17.8016	14.0657	12.3634	14.2513	0.458351	0.597121	4.02132	5.37043	3.51596	4.24145	4.37595	1.69226
UBE2K	sp|P61086|UBE2K_HUMAN	UBE2K_HUMAN	HUMAN	UBE2K HIP2 LIG	15.4282	16.3379	15.083	14.4493	15.8371	15.6602	12.8832	14.2503	14.2861	1.62172	2.53136	1.27653	0.642776	2.03061	1.85371	1.50903	1.80987
UBE2N	sp|P61088|UBE2N_HUMAN;sp|Q5JXB2|UE2NL_HUMAN	UBE2N_HUMAN	HUMAN	UBE2N BLU	15.2748	13.5368	18.4473	18.4301	16.7391	19.5245	14.6438	13.432	13.3469	1.46724	-0.270804	4.6397	4.62253	2.93156	5.71697	4.42369	1.94538
RAB14	sp|P61106|RAB14_HUMAN	RAB14_HUMAN	HUMAN	RAB14	15.5503	16.0763	15.4714	20.9681	15.1826	19.8456	14.8675	13.4548	14.9781	1.1168	1.6428	1.03791	6.53463	0.749148	5.41209	4.23195	1.26584
ACTR3	sp|P61158|ARP3_HUMAN	ARP3_HUMAN	HUMAN	ACTR3 ARP3	18.7889	17.2107	16.6088	19.2381	15.7678	18.9077	14.6294	16.8114	17.8578	2.35609	0.777837	0.175925	2.80528	-0.665012	2.47491	1.53839	1.10329
ACTR2	sp|P61160|ARP2_HUMAN	ARP2_HUMAN	HUMAN	ACTR2 ARP2	14.4754	15.3268	16.4202	18.9849	17.5493	19.3353	15.0464	17.0916	17.0074	-1.90638	-1.05498	0.0383691	2.6031	1.16751	2.95347	2.24136	-0.974331
ACTR1A	sp|P61163|ACTZ_HUMAN	ACTZ_HUMAN	HUMAN	ACTR1A CTRN1	16.5733	14.2784	19.4222	18.3497	14.0704	18.726	18.8437	15.2651	13.6181	0.66429	-1.63057	3.5132	2.44072	-1.83857	2.81699	1.13971	0.848973
ARF3	sp|P61204|ARF3_HUMAN;sp|P84077|ARF1_HUMAN	ARF3_HUMAN	HUMAN	ARF3	15.5349	22.8659	20.487	20.1817	12.9735	20.429	13.7944	15.1133	24.6249	-2.30935	5.02167	2.64278	2.33747	-4.87074	2.58479	0.0171736	1.78503
RPS3A	sp|P61247|RS3A_HUMAN	RS3A_HUMAN	HUMAN	RPS3A FTE1 MFTL	19.8784	19.9652	20.3694	23.0678	20.0767	23.0767	17.3731	17.5615	19.7325	1.65599	1.74285	2.14707	4.84543	1.85429	4.85436	3.85136	1.84864
RPL26	sp|P61254|RL26_HUMAN;sp|Q9UNX3|RL26L_HUMAN	RL26_HUMAN	HUMAN	RPL26	15.7307	14.8704	15.3182	15.5389	13.5144	14.9634	14.8537	14.0899	13.7871	1.48715	0.626884	1.07461	1.29531	-0.729169	0.719831	0.428658	1.06288
PSME3	sp|P61289|PSME3_HUMAN	PSME3_HUMAN	HUMAN	PSME3	15.5886	14.6175	18.4059	17.9335	18.57	17.304	12.9914	12.7526	15.1406	1.96034	0.989268	4.77774	4.30532	4.94179	3.67582	4.30764	2.57578
RPL15	sp|P61313|RL15_HUMAN	RL15_HUMAN	HUMAN	RPL15 EC45 TCBAP0781	20.0832	20.3634	20.8243	20.027	20.532	18.5516	15.3362	15.4713	15.919	4.50766	4.78785	5.24881	4.45152	4.95652	2.97611	4.12805	4.84811
RPL37A	sp|P61513|RL37A_HUMAN;sp|A6NKH3|RL37L_HUMAN	RL37A_HUMAN	HUMAN	RPL37A	16.0219	15.6098	14.0607	14.76	15.7369	15.0885	15.2533	12.3511	14.6608	1.93346	1.52135	-0.0277519	0.671589	1.64842	1.00003	1.10668	1.14235
RHOA	sp|P61586|RHOA_HUMAN	RHOA_HUMAN	HUMAN	RHOA ARH12 ARHA RHO12	15.4901	14.9385	14.4521	19.2372	15.8165	16.5779	14.6069	14.3805	13.9668	1.17206	0.620487	0.134051	4.9192	1.49843	2.25987	2.8925	0.642199
VBP1	sp|P61758|PFD3_HUMAN	PFD3_HUMAN	HUMAN	VBP1 PFDN3	16.2745	15.0318	15.7496	16.0537	14.471	15.1889	15.3289	13.5983	13.5779	2.10614	0.863419	1.58121	1.8853	0.302623	1.02053	1.06948	1.51693
DAD1	sp|P61803|DAD1_HUMAN	DAD1_HUMAN	HUMAN	DAD1	15.816	13.7967	15.4175	15.9143	15.2495	14.9725	15.5822	13.68	13.579	1.53565	-0.483667	1.13706	1.63394	0.969103	0.692081	1.09837	0.729679
COPZ1	sp|P61923|COPZ1_HUMAN	COPZ1_HUMAN	HUMAN	COPZ1 COPZ CGI-120 HSPC181	16.4723	14.0878	15.2537	19.737	15.3629	15.1739	14.5137	14.4653	15.7401	1.56595	-0.818613	0.347331	4.83062	0.456499	0.267481	1.85153	0.364888
SUMO2	sp|P61956|SUMO2_HUMAN	SUMO2_HUMAN	HUMAN	SUMO2 SMT3B SMT3H2	20.2319	15.5195	19.6748	17.9307	19.8636	19.2005	19.1702	14.7311	14.1712	4.20771	-0.504683	3.65066	1.90655	3.83944	3.17635	2.97411	2.45123
WDR5	sp|P61964|WDR5_HUMAN	WDR5_HUMAN	HUMAN	WDR5 BIG3	15.8207	15.0398	16.6114	17.008	16.807	16.2419	13.4733	14.6241	14.3494	1.67178	0.890836	2.46245	2.85907	2.65808	2.09295	2.5367	1.67502
HNRNPK	sp|P61978|HNRPK_HUMAN	HNRPK_HUMAN	HUMAN	HNRNPK HNRPK	25.7892	21.8276	26.8747	26.8196	27.5403	26.2101	20.1619	20.9748	20.2733	5.3192	1.35765	6.40467	6.34958	7.07031	5.74008	6.38665	4.36051
YWHAG	sp|P61981|1433G_HUMAN	1433G_HUMAN	HUMAN	YWHAG	12.6511	19.9444	18.9934	20.3209	19.8708	20.9481	18.2422	18.4039	18.37	-5.68755	1.60566	0.654718	1.98222	1.53208	2.60944	2.04125	-1.14239
PPP1CA	sp|P62136|PP1A_HUMAN	PP1A_HUMAN	HUMAN	PPP1CA PPP1A	21.5139	16.2696	22.7988	22.979	23.9856	24.5466	16.9606	17.8986	16.1126	4.52329	-0.720974	5.80818	5.98844	6.99504	7.55604	6.84651	3.2035
PPP1CB	sp|P62140|PP1B_HUMAN	PP1B_HUMAN	HUMAN	PPP1CB	17.9757	17.1593	19.8429	18.6191	20.8153	21.2164	17.8199	15.5982	13.1119	2.46572	1.64926	4.33293	3.1091	5.30527	5.70638	4.70691	2.81597
PSMC1	sp|P62191|PRS4_HUMAN	PRS4_HUMAN	HUMAN	PSMC1	13.5803	15.7286	14.4308	16.8343	14.339	16.5585	15.1783	14.2479	14.7676	-1.15099	0.997308	-0.300431	2.10306	-0.392236	1.82722	1.17935	-0.151371
PSMC5	sp|P62195|PRS8_HUMAN	PRS8_HUMAN	HUMAN	PSMC5 SUG1	15.4977	14.1608	14.6691	18.8342	17.1693	19.0949	15.268	13.458	15.6326	0.71153	-0.625373	-0.117045	4.04805	2.38309	4.30867	3.57993	-0.0102961
RPS8	sp|P62241|RS8_HUMAN	RS8_HUMAN	HUMAN	RPS8 OK/SW-cl.83	21.0044	21.0735	20.9808	22.4847	20.6686	21.1793	19.1421	19.4293	20.0317	1.46998	1.53908	1.4464	2.95028	1.13427	1.64494	1.90983	1.48516
RPS16	sp|P62249|RS16_HUMAN	RS16_HUMAN	HUMAN	RPS16	20.072	16.9009	19.5854	21.654	18.7093	19.8624	18.9024	18.9359	19.1367	1.08027	-2.09078	0.593715	2.66231	-0.282411	0.87069	1.08353	-0.138932
YWHAE	sp|P62258|1433E_HUMAN	1433E_HUMAN	HUMAN	YWHAE	20.4881	20.2684	20.5098	21.4904	20.848	21.6802	17.6809	19.6222	19.5584	1.53425	1.3146	1.55596	2.53655	1.89415	2.72642	2.38571	1.46827
RPS14	sp|P62263|RS14_HUMAN	RS14_HUMAN	HUMAN	RPS14 PRO2640	19.1886	19.3583	19.0528	20.9989	18.2574	18.7109	14.5557	14.8811	13.7438	4.79512	4.96477	4.65926	6.60536	3.86386	4.31735	4.92886	4.80638
RPS23	sp|P62266|RS23_HUMAN	RS23_HUMAN	HUMAN	RPS23	15.6399	19.479	20.7177	18.8984	19.6471	18.8433	13.6333	15.3631	18.3915	-0.156041	3.68304	4.92179	3.10242	3.85117	3.04735	3.33365	2.81626
RPS18	sp|P62269|RS18_HUMAN	RS18_HUMAN	HUMAN	RPS18 D6S218E	16.8081	18.3698	19.3252	20.9452	17.1116	21.217	13.5538	16.786	16.8901	1.06484	2.62653	3.58189	5.20192	1.36827	5.47374	4.01464	2.42442
RPS13	sp|P62277|RS13_HUMAN	RS13_HUMAN	HUMAN	RPS13	18.3946	18.7702	20.1058	20.9008	18.8834	20.4616	17.6915	15.2741	17.7488	1.48981	1.86544	3.20105	3.99601	1.9786	3.55684	3.17715	2.18543
RPS11	sp|P62280|RS11_HUMAN	RS11_HUMAN	HUMAN	RPS11	19.0483	18.1558	19.7341	21.9361	18.6582	17.935	17.5312	17.4126	17.4024	1.5996	0.707078	2.28536	4.48738	1.2095	0.486299	2.06106	1.53068
SNRPE	sp|P62304|RUXE_HUMAN	RUXE_HUMAN	HUMAN	SNRPE	17.5529	14.4454	18.996	18.8885	17.8548	17.1244	14.0616	14.9162	14.4591	3.07398	-0.0335889	4.51704	4.40954	3.37589	2.6455	3.47698	2.51914
SNRPF	sp|P62306|RUXF_HUMAN	RUXF_HUMAN	HUMAN	SNRPF PBSCF	13.5889	16.6708	17.2769	16.8999	14.5796	15.8173	14.8116	13.9205	12.7524	-0.239213	2.84269	3.4487	3.0718	0.751434	1.98911	1.93745	2.01739
SNRPD1	sp|P62314|SMD1_HUMAN	SMD1_HUMAN	HUMAN	SNRPD1	16.5135	14.5154	19.8563	20.6058	15.4888	17.7089	16.4236	15.2973	13.9952	1.27476	-0.723306	4.61763	5.36707	0.250149	2.47018	2.6958	1.72303
SNRPD2	sp|P62316|SMD2_HUMAN	SMD2_HUMAN	HUMAN	SNRPD2 SNRPD1	16.1802	15.0191	20.3508	20.0909	18.3324	18.44	14.0207	15.0142	15.8669	1.21298	0.0518607	5.38354	5.12369	3.36512	3.47277	3.98719	2.21612
SNRPD3	sp|P62318|SMD3_HUMAN	SMD3_HUMAN	HUMAN	SNRPD3	14.0043	15.9187	19.8546	20.2661	18.1908	18.9273	14.3721	13.3773	14.2877	-0.00810934	1.90633	5.84226	6.25376	4.17842	4.91497	5.11572	2.58016
PSMC6	sp|P62333|PRS10_HUMAN	PRS10_HUMAN	HUMAN	PSMC6 SUG2	15.8395	14.7053	14.8883	19.9501	18.0159	19.7936	15.3074	14.0763	17.2249	0.303294	-0.83086	-0.647889	4.41388	2.47972	4.25737	3.71699	-0.391819
RPL7A	sp|P62424|RL7A_HUMAN	RL7A_HUMAN	HUMAN	RPL7A SURF-3 SURF3	21.0692	19.9838	20.1903	21.8183	20.2461	22.2527	18.171	18.199	18.5621	2.75852	1.67316	1.87959	3.50763	1.93541	3.94206	3.12837	2.10376
RAB11A	sp|P62491|RB11A_HUMAN;sp|Q15907|RB11B_HUMAN	RB11A_HUMAN	HUMAN	RAB11A RAB11	13.5225	15.1102	18.4375	21.1217	13.0649	19.27	15.85	14.6632	14.6671	-1.53755	0.050063	3.37737	6.06165	-1.99523	4.20993	2.75878	0.629959
ETF1	sp|P62495|ERF1_HUMAN	ERF1_HUMAN	HUMAN	ETF1 ERF1 RF1 SUP45L1	18.6637	15.6057	19.2087	18.7774	19.2356	20.5137	15.3803	14.7796	15.6205	3.40357	0.345617	3.9486	3.51733	3.97549	5.25362	4.24882	2.56593
CNBP	sp|P62633|CNBP_HUMAN	CNBP_HUMAN	HUMAN	CNBP RNF163 ZNF9	19.0903	17.0077	20.9895	21.6385	20.7959	20.6043	13.5542	14.3347	13.2201	5.38729	3.30465	7.28646	7.93547	7.0929	6.9013	7.30989	5.32613
RPS4X	sp|P62701|RS4X_HUMAN	RS4X_HUMAN	HUMAN	RPS4X CCG2 RPS4 SCAR	20.5969	19.9837	19.9267	21.4988	19.6016	19.7306	14.1856	14.1918	16.8017	5.53717	4.92401	4.86699	6.43913	4.5419	4.67089	5.21731	5.10939
PPP2CA	sp|P67775|PP2AA_HUMAN;sp|P62714|PP2AB_HUMAN	PP2AA_HUMAN	HUMAN	PPP2CA	14.7095	15.5517	14.6978	17.7487	16.4811	17.4159	14.4175	13.8543	13.7873	0.689768	1.532	0.67812	3.72895	2.46139	3.39622	3.19552	0.966629
RPL23A	sp|P62750|RL23A_HUMAN	RL23A_HUMAN	HUMAN	RPL23A	18.3946	14.5325	19.0493	19.8986	18.016	19.8223	15.1463	13.7207	13.8518	4.15503	0.292871	4.80967	5.65896	3.7764	5.58264	5.006	3.08586
RPS6	sp|P62753|RS6_HUMAN	RS6_HUMAN	HUMAN	RPS6 OK/SW-cl.2	20.7799	20.3666	20.8129	21.7796	20.3771	20.6661	18.1557	18.7522	17.3905	2.68043	2.2671	2.71346	3.68019	2.27762	2.56668	2.8415	2.55366
RAB1A	sp|P62820|RAB1A_HUMAN	RAB1A_HUMAN	HUMAN	RAB1A RAB1	14.6842	16.3567	15.1521	19.1299	14.5069	14.545	14.7595	14.2256	14.3461	0.240482	1.91295	0.708315	4.68617	0.0631542	0.10125	1.61686	0.953916
RAN	sp|P62826|RAN_HUMAN	RAN_HUMAN	HUMAN	RAN ARA24 OK/SW-cl.81	21.1778	20.1743	21.794	23.1012	21.4187	22.6321	16.9562	19.4031	19.0872	2.69566	1.69212	3.31182	4.61907	2.93656	4.14996	3.90186	2.56653
RPL23	sp|P62829|RL23_HUMAN	RL23_HUMAN	HUMAN	RPL23	16.1882	15.2622	15.1209	15.0087	14.8996	14.768	15.7103	12.9551	14.504	1.79835	0.872341	0.731063	0.618879	0.509745	0.378224	0.502283	1.13392
RPS15	sp|P62841|RS15_HUMAN	RS15_HUMAN	HUMAN	RPS15 RIG	15.2562	15.7934	15.4619	15.8646	13.6987	14.8355	15.4153	13.5023	14.5706	0.760179	1.29734	0.965851	1.36853	-0.797333	0.339456	0.303552	1.00779
RPS25	sp|P62851|RS25_HUMAN	RS25_HUMAN	HUMAN	RPS25	19.2255	19.0896	19.9068	20.2571	15.2702	19.6379	14.1376	14.4311	18.3779	3.57665	3.44074	4.25796	4.60821	-0.378642	3.98903	2.73953	3.75845
RPS26	sp|P62854|RS26_HUMAN;sp|Q5JNZ5|RS26L_HUMAN	RS26_HUMAN	HUMAN	RPS26	14	17.1522	18.8764	19.8505	13.8542	19.7805	14.9685	14.0517	14.4564	-0.492206	2.65997	4.38418	5.35832	-0.637986	5.2883	3.33621	2.18398
RPS28	sp|P62857|RS28_HUMAN	RS28_HUMAN	HUMAN	RPS28	16.2654	15.0271	15.7253	17.9276	14.7971	13.5407	14.1772	13.8849	15.4976	1.7455	0.507205	1.20544	3.40776	0.277168	-0.979196	0.90191	1.15272
GNB1	sp|P62873|GBB1_HUMAN	GBB1_HUMAN	HUMAN	GNB1	17.3232	13.8789	14.4996	18.8106	17.5355	17.8711	14.9444	15.8361	14.1014	2.36261	-1.08178	-0.460988	3.84998	2.57485	2.91041	3.11175	0.27328
GNB2	sp|P62879|GBB2_HUMAN;sp|Q9HAV0|GBB4_HUMAN	GBB2_HUMAN	HUMAN	GNB2	17.6999	17.4666	18.006	19.7152	17.8871	18.51	15.0661	15.7274	17.2335	1.69087	1.45757	1.99695	3.70622	1.87808	2.50096	2.69509	1.71513
RPL30	sp|P62888|RL30_HUMAN	RL30_HUMAN	HUMAN	RPL30	19.0461	18.1785	19.7233	20.3581	17.3275	14.5461	15.6041	17.0949	17.5501	2.29646	1.42877	2.97361	3.60842	0.577779	-2.2036	0.660864	2.23294
RPL10A	sp|P62906|RL10A_HUMAN	RL10A_HUMAN	HUMAN	RPL10A NEDD6	19.3021	19.4852	19.2349	21.2084	18.9321	20.7607	18.4496	18.0583	15.1165	2.09398	2.27707	2.02676	4.00029	1.72396	3.55256	3.09227	2.13261
RPL11	sp|P62913|RL11_HUMAN	RL11_HUMAN	HUMAN	RPL11	21.0965	18.8802	16.4402	21.1548	18.283	20.062	18.0874	18.0576	18.397	2.91585	0.699471	-1.74053	2.97411	0.102272	1.88127	1.65255	0.624931
RPL8	sp|P62917|RL8_HUMAN	RL8_HUMAN	HUMAN	RPL8	20.1195	19.6127	19.463	20.7974	20.1179	19.7436	14.8128	14.9498	13.0359	5.85329	5.34653	5.19681	6.53124	5.85177	5.47748	5.95349	5.46554
PPIA	sp|P62937|PPIA_HUMAN	PPIA_HUMAN	HUMAN	PPIA CYPA	23.444	23.1926	24.8847	25.1418	24.0627	24.4381	21.9937	22.0842	21.9922	1.4207	1.16926	2.86135	3.1185	2.03932	2.41475	2.52419	1.8171
FKBP1A	sp|P62942|FKB1A_HUMAN	FKB1A_HUMAN	HUMAN	FKBP1A FKBP1 FKBP12	13.8362	15.4573	18.398	18.049	15.7523	13.8675	12.4953	13.0837	11.8746	1.35168	2.97274	5.9135	5.56447	3.26776	1.38299	3.40508	3.41264
RPS27A	sp|P62979|RS27A_HUMAN;sp|P62987|RL40_HUMAN;sp|P0CG47|UBB_HUMAN;sp|P0CG48|UBC_HUMAN;tr|A0A2R8Y422|A0A2R8Y422_HUMAN	RS27A_HUMAN	HUMAN	RPS27A UBA80 UBCEP1	22.6742	21.9981	22.4111	25.1523	23.7586	24.8868	18.1665	21.2375	17.9887	3.54333	2.86723	3.28017	6.02142	4.62767	5.75593	5.46834	3.23025
TRA2B	sp|P62995|TRA2B_HUMAN	TRA2B_HUMAN	HUMAN	TRA2B SFRS10	22.1682	16.2555	22.7391	23.8376	24.4136	22.0557	15.1532	13.6493	17.1131	6.86303	0.950301	7.43389	8.53241	9.10846	6.75055	8.13048	5.08241
YWHAZ	sp|P63104|1433Z_HUMAN	1433Z_HUMAN	HUMAN	YWHAZ	21.5157	21.4115	20.9084	22.215	21.8556	22.5816	17.981	19.5346	20.6956	2.11193	2.00779	1.50471	2.81125	2.45182	3.17791	2.81366	1.87481
DYNLL1	sp|P63167|DYL1_HUMAN;sp|Q96FJ2|DYL2_HUMAN	DYL1_HUMAN	HUMAN	DYNLL1 DLC1 DNCL1 DNCLC1 HDLC1	16.6758	15.4807	13.2571	15.4286	15.384	17.2314	15.4075	14.3323	14.0664	2.07369	0.878585	-1.345	0.826544	0.781893	2.62928	1.41257	0.535759
EIF5A	sp|P63241|IF5A1_HUMAN	IF5A1_HUMAN	HUMAN	EIF5A	15.3781	14.2511	17.9804	19.2116	18.6259	19.886	15.1788	16.9987	12.7233	0.411199	-0.715832	3.01347	4.2447	3.6589	4.91906	4.27422	0.902946
RACK1	sp|P63244|RACK1_HUMAN	RACK1_HUMAN	HUMAN	RACK1 GNB2L1 HLC7 PIG21	22.125	21.2319	23.3235	23.322	23.8289	24.0161	16.9305	17.8511	19.3303	4.08764	3.1946	5.28615	5.28463	5.79158	5.97873	5.68498	4.18946
ACTG1	sp|P63261|ACTG_HUMAN	ACTG_HUMAN	HUMAN	ACTG1 ACTG	14.7856	19.9855	19.8342	20.6599	18.9564	19.1543	14.0907	15.6363	19.0857	-1.48527	3.71464	3.56329	4.38901	2.68556	2.88343	3.31933	1.93089
YBX1	sp|P67809|YBOX1_HUMAN	YBOX1_HUMAN	HUMAN	YBX1 NSEP1 YB1	25.265	20.9223	24.473	24.5755	25.4922	25.7747	14.5874	19.1738	17.6286	8.135	3.79235	7.34306	7.44558	8.36223	8.64477	8.15086	6.42347
TPM4	sp|P67936|TPM4_HUMAN	TPM4_HUMAN	HUMAN	TPM4	18.5928	14.7513	17.577	19.2031	16.5355	21.365	14.2365	15.0946	17.53	2.97247	-0.869069	1.95666	3.58276	0.915174	5.74463	3.41419	1.35335
UBE2L3	sp|P68036|UB2L3_HUMAN;sp|A0A1B0GUS4|UB2L5_HUMAN	UB2L3_HUMAN	HUMAN	UBE2L3 UBCE7 UBCH7	14.5821	15.8772	15.9632	15.2222	14.1909	14.1534	15.0386	13.1624	13.9303	0.538359	1.83342	1.91942	1.17844	0.147115	0.109669	0.478407	1.4304
EEF1A1	sp|P68104|EF1A1_HUMAN;sp|Q5VTE0|EF1A3_HUMAN	EF1A1_HUMAN	HUMAN	EEF1A1 EEF1A EF1A LENG7	25.6456	24.992	25.4099	26.9945	26.8153	28.0377	23.9567	24.1756	23.9393	1.6217	0.968179	1.38606	2.97066	2.79144	4.01382	3.25864	1.32531
ACTA1	sp|P68133|ACTS_HUMAN	ACTS_HUMAN	HUMAN	ACTA1 ACTA	20.3575	14.0973	15.5106	19.2965	16.3109	20.3641	15.4134	13.6819	14.0172	5.98661	-0.273588	1.13976	4.92565	1.94009	5.99325	4.28633	2.28426
TUBA1B	sp|P68363|TBA1B_HUMAN	TBA1B_HUMAN	HUMAN	TUBA1B	24.9033	25.6542	25.6006	26.6749	25.9623	27.591	24.0413	25.0724	24.9391	0.218992	0.969968	0.916309	1.99066	1.27804	2.90674	2.05848	0.701756
TUBB4B	sp|P68371|TBB4B_HUMAN	TBB4B_HUMAN	HUMAN	TUBB4B TUBB2C	24.6908	25.0027	24.4938	25.2843	24.5229	26.1216	23.2873	24.4493	24.1348	0.73369	1.04555	0.53667	1.32715	0.565748	2.16441	1.35244	0.771969
CSNK2A1	sp|P68400|CSK21_HUMAN;sp|Q8NEV1|CSK23_HUMAN	CSK21_HUMAN	HUMAN	CSNK2A1 CK2A1	14.0718	15.9149	16.6682	18.2156	16.7802	18.0379	14.8434	14.736	13.8329	-0.398931	1.44417	2.1974	3.7448	2.30944	3.56718	3.20714	1.08088
H3C15	sp|Q71DI3|H32_HUMAN;sp|Q16695|H31T_HUMAN;sp|P84243|H33_HUMAN;sp|P68431|H31_HUMAN	H32_HUMAN	HUMAN	H3C15 HIST2H3A; H3C14 H3F2 H3FM HIST2H3C; H3C13 HIST2H3D	19.363	20.6268	19.6292	21.6944	14.3253	19.6512	19.6395	13.9073	19.7505	1.59723	2.86109	1.86346	3.92867	-3.44049	1.88541	0.791195	2.10726
HBB	sp|P68871|HBB_HUMAN;sp|P02042|HBD_HUMAN	HBB_HUMAN	HUMAN	HBB	23.1789	13.8634	16.9945	14.8282	14.6868	13.7165	15.0772	14.199	13.7554	8.83503	-0.480424	2.65061	0.484359	0.34299	-0.627382	0.0666555	3.66841
NOMO1	sp|Q15155|NOMO1_HUMAN;sp|P69849|NOMO3_HUMAN;sp|Q5JPE7|NOMO2_HUMAN	NOMO1_HUMAN	HUMAN	NOMO1 PM5	15.0586	15.6477	15.0826	15.5996	16.2244	16.1496	14.7049	14.5144	14.4053	0.517043	1.10615	0.54105	1.05811	1.68288	1.60804	1.44968	0.721415
HBA1;	sp|P69905|HBA_HUMAN	HBA_HUMAN	HUMAN	HBA1; HBA2	21.669	16.7496	18.1747	14.947	14.0545	14.719	13.8375	17.8809	16.6941	5.53147	0.612147	2.03717	-1.19053	-2.08294	-1.41848	-1.56398	2.72693
IGBP1	sp|P78318|IGBP1_HUMAN	IGBP1_HUMAN	HUMAN	IGBP1 IBP1	15.5205	15.3789	15.5927	15.3698	13.3937	15.0208	15.4757	14.1879	13.3466	1.18377	1.04212	1.25598	1.03311	-0.942992	0.684033	0.258051	1.16062
PSPH	sp|P78330|SERB_HUMAN	SERB_HUMAN	HUMAN	PSPH	15.6879	18.6337	16.6774	17.4253	16.7028	18.0519	13.3716	15.2774	19.7836	-0.456355	2.48954	0.53321	1.28109	0.558588	1.90766	1.24911	0.855465
GTF2I	sp|P78347|GTF2I_HUMAN	GTF2I_HUMAN	HUMAN	GTF2I BAP135 WBSCR6	16.3566	16.1509	14.2172	13.7965	14.3183	15.823	14.7536	13.958	14.0644	2.09794	1.89227	-0.0414335	-0.462106	0.0596818	1.56437	0.387315	1.31626
CCT2	sp|P78371|TCPB_HUMAN	TCPB_HUMAN	HUMAN	CCT2 99D8.1 CCTB	14.9036	18.3055	18.6455	20.7007	19.2618	21.8134	17.2474	14.544	15.0624	-0.714332	2.68751	3.0276	5.0828	3.64383	6.19548	4.97404	1.66692
GSTO1	sp|P78417|GSTO1_HUMAN	GSTO1_HUMAN	HUMAN	GSTO1 GSTTLP28	14.6113	15.0975	18.3267	18.6232	18.0469	18.699	15.6831	13.1705	13.9549	0.341836	0.828018	4.05722	4.35375	3.77737	4.42947	4.18687	1.74236
PRKDC	sp|P78527|PRKDC_HUMAN	PRKDC_HUMAN	HUMAN	PRKDC HYRC HYRC1	19.0836	19.4167	19.7732	20.3743	20.4414	17.6889	16.7079	15.933	16.2721	2.77931	3.11238	3.46887	4.07	4.13709	1.3846	3.19723	3.12019
ABAT	sp|P80404|GABT_HUMAN	GABT_HUMAN	HUMAN	ABAT GABAT	14.2619	15.31	19.4198	15.9222	15.6002	17.315	13.6073	14.5322	13.3017	0.448178	1.4963	5.60607	2.10846	1.78647	3.50132	2.46542	2.51685
DCD	sp|P81605|DCD_HUMAN	DCD_HUMAN	HUMAN	DCD AIDD DSEP	19.9168	21.7493	20.6263	17.2361	20.123	19.254	21.1562	13.4426	20.4784	1.55773	3.39027	2.26727	-1.12292	1.76396	0.894932	0.511988	2.40509
MRPS9	sp|P82933|RT09_HUMAN	RT09_HUMAN	HUMAN	MRPS9 RPMS9	14.8066	15.5802	13.5977	15.203	16.6303	15.4668	14.0146	14.8356	14.5855	0.328061	1.10162	-0.880826	0.724401	2.15172	0.988275	1.28813	0.182951
SARNP	sp|P82979|SARNP_HUMAN	SARNP_HUMAN	HUMAN	SARNP HCC1 HSPC316	20.4281	15.5333	21.6349	21.7453	22.8022	20.5639	12.9589	14.474	15.1176	6.24457	1.3498	7.45138	7.56179	8.6187	6.38042	7.5203	5.01525
RPL24	sp|P83731|RL24_HUMAN	RL24_HUMAN	HUMAN	RPL24	19.2838	19.6552	18.1154	18.6664	18.38	18.8875	13.9887	14.8332	14.0413	4.99609	5.36748	3.82764	4.37869	4.0923	4.59979	4.35693	4.7304
RPL36A	sp|P83881|RL36A_HUMAN	RL36A_HUMAN	HUMAN	RPL36A RPL44 GIG15 MIG6	12.6295	17.9899	14.2119	15.7029	17.1472	17.9716	17.7618	13.6736	13.6802	-2.40901	2.9514	-0.826581	0.664342	2.10866	2.93305	1.90202	-0.0947299
ERH	sp|P84090|ERH_HUMAN	ERH_HUMAN	HUMAN	ERH	19.2093	14.8599	19.7156	19.7143	19.1002	18.3242	13.6441	14.342	17.5482	4.03122	-0.318213	4.53749	4.5362	3.92206	3.14612	3.86813	2.75016
RPL19	sp|P84098|RL19_HUMAN	RL19_HUMAN	HUMAN	RPL19	18.9668	18.3532	18.5178	20.0475	17.7566	19.2428	16.5299	14.2836	17.3191	2.92263	2.309	2.47357	4.00334	1.71236	3.19862	2.97144	2.5684
SRSF3	sp|P84103|SRSF3_HUMAN	SRSF3_HUMAN	HUMAN	SRSF3 SFRS3 SRP20	20.3101	20.6185	23.3992	23.114	22.3661	21.3556	17.3685	14.6191	20.2595	2.8944	3.20277	5.98356	5.69829	4.95037	3.93995	4.86287	4.02691
RBM3	sp|P98179|RBM3_HUMAN	RBM3_HUMAN	HUMAN	RBM3 RNPL	14.9494	13.8169	23.0265	22.1444	21.2783	21.0072	12.8376	15.028	13.7747	1.06931	-0.063138	9.14638	8.26433	7.39824	7.12709	7.59655	3.38418
TFAM	sp|Q00059|TFAM_HUMAN	TFAM_HUMAN	HUMAN	TFAM TCF6 TCF6L2	18.7324	19.4259	20.7857	19.5681	19.176	19.3622	19.5788	17.0784	18.8821	0.219346	0.912772	2.27262	1.05498	0.662942	0.84914	0.855686	1.13491
SLC25A3	sp|Q00325|MPCP_HUMAN	MPCP_HUMAN	HUMAN	SLC25A3 PHC OK/SW-cl.48	20.6518	20.1385	19.2333	22.6703	19.3855	19.9148	19.9235	14.1777	19.6584	2.73188	2.21858	1.31344	4.75045	1.46563	1.99496	2.73701	2.08797
HDLBP	sp|Q00341|VIGLN_HUMAN	VIGLN_HUMAN	HUMAN	HDLBP HBP VGL	19.5416	15.5232	20.3432	20.0957	20.8745	20.5995	14.6136	14.5033	14.3767	5.04379	1.02535	5.84536	5.59786	6.37662	6.10165	6.02538	3.9715
PURA	sp|Q00577|PURA_HUMAN	PURA_HUMAN	HUMAN	PURA PUR1	20.6372	18.9552	21.1376	20.5935	22.3598	21.4184	14.9751	14.7144	13.8448	6.12579	4.44379	6.62614	6.08205	7.84837	6.90699	6.9458	5.73191
CLTC	sp|Q00610|CLH1_HUMAN	CLH1_HUMAN	HUMAN	CLTC CLH17 CLTCL2 KIAA0034	15.7801	17.5081	18.5158	23.3246	19.0176	19.1817	14.7929	15.8542	16.4622	0.0770116	1.80503	2.81271	7.62149	3.31456	3.47862	4.80489	1.56492
FKBP3	sp|Q00688|FKBP3_HUMAN	FKBP3_HUMAN	HUMAN	FKBP3 FKBP25	15.2878	15.531	15.0297	17.3727	16.3824	16.2151	13.517	15.7961	15.5577	0.330861	0.57402	0.072742	2.41576	1.42548	1.25819	1.69981	0.325875
SORD	sp|Q00796|DHSO_HUMAN	DHSO_HUMAN	HUMAN	SORD	15.3272	16.5442	16.6359	17.2622	14.734	18.9362	14.2179	14.9271	14.4873	0.783073	2.00009	2.09185	2.71815	0.189866	4.39209	2.43337	1.625
HNRNPU	sp|Q00839|HNRPU_HUMAN	HNRPU_HUMAN	HUMAN	HNRNPU C1orf199 HNRPU SAFA U21.1	26.0249	22.217	25.4889	26.226	26.5027	25.0496	21.2188	21.3504	21.6293	4.6254	0.817512	4.08934	4.82649	5.10323	3.65004	4.52658	3.17742
SPTBN1	sp|Q01082|SPTB2_HUMAN	SPTB2_HUMAN	HUMAN	SPTBN1 SPTB2	18.1508	18.9469	19.3944	21.8423	18.3525	20.5339	14.5103	16.141	19.0137	1.59576	2.39187	2.8394	5.28734	1.79751	3.97893	3.68793	2.27568
TIAL1	sp|Q01085|TIAR_HUMAN	TIAR_HUMAN	HUMAN	TIAL1	13.6647	15.2811	19.2172	19.7018	19.7655	19.9115	15.5969	15.0859	14.1707	-1.28646	0.329978	4.26606	4.75065	4.81436	4.96037	4.84179	1.10319
SET	sp|Q01105|SET_HUMAN;sp|P0DME0|SETLP_HUMAN	SET_HUMAN	HUMAN	SET	14.8357	18.2029	18.7251	18.6944	20.0385	19.4983	13.3714	17.7215	16.5203	-1.03535	2.33186	2.85405	2.82333	4.16737	3.62719	3.5393	1.38352
SRSF2	sp|Q01130|SRSF2_HUMAN	SRSF2_HUMAN	HUMAN	SRSF2 SFRS2	22.2891	18.6838	22.2429	23.0184	23.7318	21.7816	15.2528	14.058	17.1131	6.81444	3.20915	6.7683	7.54375	8.25717	6.30699	7.3693	5.5973
FABP5	sp|Q01469|FABP5_HUMAN	FABP5_HUMAN	HUMAN	FABP5	20.7874	20.25	18.1111	19.8165	18.4982	21.2799	19.8867	18.8811	13.8373	3.25238	2.71501	0.576039	2.2815	0.963203	3.7449	2.32987	2.18115
CAP1	sp|Q01518|CAP1_HUMAN	CAP1_HUMAN	HUMAN	CAP1 CAP	15.7682	19.0539	18.4458	20.007	17.8319	19.6473	15.935	13.7335	15.3627	0.757828	4.04349	3.43542	4.99664	2.8215	4.63686	4.15167	2.74558
KRT76	sp|Q01546|K22O_HUMAN	K22O_HUMAN	HUMAN	KRT76 KRT2B KRT2P	16.0706	15.6625	15.9571	15.0817	12.832	14.5187	13.8246	14.3698	13.1845	2.27764	1.86952	2.16416	1.2887	-0.960919	0.725747	0.351176	2.10377
HMGCS1	sp|Q01581|HMCS1_HUMAN	HMCS1_HUMAN	HUMAN	HMGCS1 HMGCS	17.849	15.3146	18.3646	21.6398	20.1367	22.7823	15.3336	13.8781	14.976	3.11981	0.585364	3.63539	6.91053	5.40749	8.0531	6.79037	2.44686
EWSR1	sp|Q01844|EWS_HUMAN	EWS_HUMAN	HUMAN	EWSR1 EWS	18.921	15.1426	20.3036	20.1879	21.8492	19.7193	14.3651	13.9994	13.4365	4.98732	1.20893	6.36995	6.25418	7.91555	5.78561	6.65178	4.18873
DSG1	sp|Q02413|DSG1_HUMAN	DSG1_HUMAN	HUMAN	DSG1 CDHF4	19.9959	18.7838	18.3471	18.1159	19.7335	17.0404	20.3312	14.1497	14.5213	3.66181	2.44973	2.01302	1.78179	3.39943	0.706261	1.96249	2.70819
RPL18A	sp|Q02543|RL18A_HUMAN	RL18A_HUMAN	HUMAN	RPL18A	15.4151	15.9034	17.2442	19.8296	17.2046	18.0283	14.5591	17.7449	17.9635	-1.34074	-0.852443	0.488413	3.07381	0.448751	1.2725	1.59835	-0.568258
FKBP4	sp|Q02790|FKBP4_HUMAN	FKBP4_HUMAN	HUMAN	FKBP4 FKBP52	14.181	15.0622	16.4921	15.556	13.6336	14.2287	13.509	15.2861	13.7687	-0.00692796	0.874224	2.3041	1.36799	-0.554373	0.0406901	0.284767	1.05713
RPL6	sp|Q02878|RL6_HUMAN	RL6_HUMAN	HUMAN	RPL6 TXREB1	18.8479	18.7971	17.1294	20.9692	20.4957	19.0965	17.4647	18.24	13.657	2.39405	2.34323	0.675492	4.51534	4.04181	2.64264	3.73326	1.80426
SLC25A11	sp|Q02978|M2OM_HUMAN	M2OM_HUMAN	HUMAN	SLC25A11 SLC20A4	14.8663	16.2439	15.2541	18.011	14.6921	15.7161	14.7625	16.4948	13.6969	-0.118426	1.25921	0.269425	3.02628	-0.292622	0.731364	1.15501	0.470069
MVK	sp|Q03426|KIME_HUMAN	KIME_HUMAN	HUMAN	MVK	13.5575	15.2497	18.8511	16.5083	18.9595	18.9023	14.0742	14.7398	14.0107	-0.717458	0.974787	4.5762	2.23338	4.68454	4.62736	3.84843	1.61118
UBXN1	sp|Q04323|UBXN1_HUMAN	UBXN1_HUMAN	HUMAN	UBXN1 SAKS1	18.6146	14.4234	14.6196	18.243	13.3816	17.8059	12.7423	13.3157	13.0403	5.58178	1.39061	1.58684	5.21018	0.348792	4.77308	3.44402	2.85308
EIF4G1	sp|Q04637|IF4G1_HUMAN	IF4G1_HUMAN	HUMAN	EIF4G1 EIF4F EIF4G EIF4GI	16.0868	16.3373	19.2005	17.8832	18.7398	20.4581	16.784	14.2946	17.1494	0.0107499	0.261316	3.12447	1.80721	2.66377	4.38213	2.95104	1.13218
SSBP1	sp|Q04837|SSBP_HUMAN	SSBP_HUMAN	HUMAN	SSBP1 SSBP	20.6762	22.1576	22.9771	21.6115	20.6375	22.1686	19.5098	21.1183	21.9265	-0.175283	1.30602	2.12557	0.760003	-0.214027	1.31705	0.621009	1.08544
YWHAH	sp|Q04917|1433F_HUMAN	1433F_HUMAN	HUMAN	YWHAH YWHA1	14.0998	18.675	18.843	20.2434	19.5909	19.8517	17.6822	13.9679	18.4008	-2.5838	1.99143	2.15942	3.55981	2.90728	3.1681	3.21173	0.522351
CSTF1	sp|Q05048|CSTF1_HUMAN	CSTF1_HUMAN	HUMAN	CSTF1	14.9666	14.2291	18.9052	18.3544	20.5292	18.4552	15.4473	16.5008	13.0586	-0.0356149	-0.773117	3.90294	3.35218	5.52695	3.45301	4.11072	1.0314
SRSF11	sp|Q05519|SRS11_HUMAN	SRS11_HUMAN	HUMAN	SRSF11 SFRS11	14.227	14.4358	18.4099	18.3103	14.5335	14.5785	15.5456	13.6563	13.4015	0.0258874	0.234658	4.20882	4.10919	0.33239	0.377434	1.60634	1.48979
EEF1A2	sp|Q05639|EF1A2_HUMAN	EF1A2_HUMAN	HUMAN	EEF1A2 EEF1AL STN	14.3342	15.4313	14.4166	15.1006	15.788	14.2924	13.0824	12.4859	15.6489	0.595143	1.69219	0.677567	1.36152	2.04894	0.553342	1.32127	0.988299
GFPT1	sp|Q06210|GFPT1_HUMAN	GFPT1_HUMAN	HUMAN	GFPT1 GFAT GFPT	14.6531	14.6957	13.6044	19.4068	17.3035	20.3493	15.251	14.2881	15.9596	-0.513186	-0.470597	-1.56182	4.24055	2.13725	5.18302	3.85361	-0.848534
PSME1	sp|Q06323|PSME1_HUMAN	PSME1_HUMAN	HUMAN	PSME1 IFI5111	14.4208	15.3304	15.1522	14.6915	14.7161	16.4229	12.8087	14.2119	14.6562	0.528495	1.43813	1.25989	0.799263	0.823807	2.53059	1.38455	1.07551
SULT2A1	sp|Q06520|ST2A1_HUMAN	ST2A1_HUMAN	HUMAN	SULT2A1 HST STD	14.7799	14.7037	14.5881	17.4604	17.1337	18.1875	13.7695	13.7081	17.6408	-0.259609	-0.335812	-0.451434	2.42094	2.0942	3.14802	2.55439	-0.348952
FMR1	sp|Q06787|FMR1_HUMAN	FMR1_HUMAN	HUMAN	FMR1	14.2145	18.2784	14.1447	16.3015	13.7691	14.8503	13.468	15.152	13.5495	0.158037	4.22196	0.0882373	2.24507	-0.287427	0.793858	0.917166	1.48941
PRDX1	sp|Q06830|PRDX1_HUMAN	PRDX1_HUMAN	HUMAN	PRDX1 PAGA PAGB TDPX2	22.9561	22.5195	22.8831	24.6471	22.2787	23.9866	21.3445	20.9294	21.9096	1.56162	1.12503	1.48858	3.2526	0.884243	2.59211	2.24298	1.39174
CDK18	sp|Q07002|CDK18_HUMAN	CDK18_HUMAN	HUMAN	CDK18 PCTAIRE3 PCTK3	14.6277	14.9404	15.5313	16.3582	14.6592	14.6679	13.6487	14.0109	14.9127	0.436941	0.749633	1.34053	2.16744	0.468477	0.47714	1.03769	0.842369
RPL18	sp|Q07020|RL18_HUMAN	RL18_HUMAN	HUMAN	RPL18	21.4871	21.3302	19.5001	20.7054	18.8711	19.4597	15.8665	20.1512	20.3079	2.71193	2.55503	0.724965	1.93023	0.0959498	0.684558	0.903581	1.99731
C1QBP	sp|Q07021|C1QBP_HUMAN	C1QBP_HUMAN	HUMAN	C1QBP GC1QBP HABP1 SF2P32	13.6251	15.2878	22.3886	20.6501	19.636	21.8713	13.5649	13.3438	13.4401	0.175493	1.83819	8.93896	7.2005	6.1864	8.42173	7.26954	3.65088
CKAP4	sp|Q07065|CKAP4_HUMAN	CKAP4_HUMAN	HUMAN	CKAP4	16.3257	17.2068	15.9136	19.6588	16.165	16.7733	17.4849	15.0635	16.2266	0.0673238	0.948416	-0.344713	3.40047	-0.0933847	0.514917	1.274	0.223675
KHDRBS1	sp|Q07666|KHDR1_HUMAN	KHDR1_HUMAN	HUMAN	KHDRBS1 SAM68	21.5161	15.6246	24.1197	23.2375	24.0972	22.7288	15.3705	15.2924	14.7434	6.38063	0.489136	8.98431	8.1021	8.96174	7.59335	8.21906	5.28469
KLC1	sp|Q07866|KLC1_HUMAN;sp|Q9H0B6|KLC2_HUMAN	KLC1_HUMAN	HUMAN	KLC1 KLC KNS2	14.6287	14.6545	14.1759	16.5509	17.1489	14.5821	14.035	14.552	14.3856	0.304492	0.330368	-0.14828	2.22676	2.82469	0.257958	1.7698	0.162193
SRSF1	sp|Q07955|SRSF1_HUMAN	SRSF1_HUMAN	HUMAN	SRSF1 ASF SF2 SF2P33 SFRS1 OK/SW-cl.3	23.1782	20.0257	23.6291	24.2142	24.6709	21.8357	17.1909	16.7603	16.0123	6.52369	3.37115	6.9746	7.55971	8.01636	5.18121	6.91909	5.62315
ACTN3	sp|Q08043|ACTN3_HUMAN	ACTN3_HUMAN	HUMAN	ACTN3	19.386	17.7833	15.8696	18.5531	12.8794	15.7577	14.8214	17.3975	16.8235	3.03858	1.43588	-0.477846	2.20561	-3.46806	-0.589722	-0.617389	1.33221
TGM3	sp|Q08188|TGM3_HUMAN	TGM3_HUMAN	HUMAN	TGM3	14.4707	13.8646	14.1723	16.3076	15.2225	14.9947	14.7715	12.8678	13.9252	0.615876	0.0097405	0.317433	2.45277	1.3677	1.13992	1.65346	0.31435
DHX9	sp|Q08211|DHX9_HUMAN	DHX9_HUMAN	HUMAN	DHX9 DDX9 LKP NDH2	20.2475	15.1205	22.8422	22.2041	23.9631	21.2092	18.0515	16.705	16.0687	3.30576	-1.82127	5.90046	5.2624	7.02141	4.26747	5.5171	2.46165
DSC1	sp|Q08554|DSC1_HUMAN	DSC1_HUMAN	HUMAN	DSC1 CDHF1	14.6473	18.6073	18.1602	16.285	18.0359	18.7271	21.094	13.8872	14.5828	-1.87401	2.08591	1.63885	-0.236361	1.51456	2.20579	1.16133	0.616917
PPID	sp|Q08752|PPID_HUMAN	PPID_HUMAN	HUMAN	PPID CYP40 CYPD	17.7291	17.548	17.6817	17.6519	17.4994	17.62	14.8565	17.1497	16.9266	1.41822	1.23713	1.37083	1.34102	1.18851	1.30908	1.27954	1.34206
SSRP1	sp|Q08945|SSRP1_HUMAN	SSRP1_HUMAN	HUMAN	SSRP1 FACT80	14.0803	14.4195	17.0985	18.9903	17.0061	16.9015	15.4667	15.1031	15.063	-1.13066	-0.791465	1.88754	3.77937	1.79521	1.69056	2.42171	-0.0115288
RBBP4	sp|Q09028|RBBP4_HUMAN	RBBP4_HUMAN	HUMAN	RBBP4 RBAP48	15.2979	19.4767	19.4557	20.7659	20.142	20.0604	14.8024	14.7865	17.9614	-0.552186	3.62664	3.6056	4.91577	4.29185	4.21028	4.47263	2.22669
NCBP1	sp|Q09161|NCBP1_HUMAN	NCBP1_HUMAN	HUMAN	NCBP1 CBP80 NCBP	17.4479	16.6419	14.7344	14.5976	14.4439	15.7815	15.3835	15.2801	13.9207	2.58651	1.78049	-0.127044	-0.263808	-0.417474	0.920146	0.0796215	1.41332
CPSF1	sp|Q10570|CPSF1_HUMAN	CPSF1_HUMAN	HUMAN	CPSF1 CPSF160	16.4278	16.5757	15.8154	14.417	15.5084	13.8006	14.4308	14.7085	14.9677	1.72551	1.87332	1.11311	-0.285297	0.806045	-0.90178	-0.127011	1.57065
TWF1	sp|Q12792|TWF1_HUMAN	TWF1_HUMAN	HUMAN	TWF1 PTK9	16.1574	15.1711	17.9516	18.319	18.2612	18.6953	18.6256	13.2054	13.6393	1.00059	0.0142876	2.79479	3.16224	3.10445	3.53856	3.26842	1.26989
AIMP1	sp|Q12904|AIMP1_HUMAN	AIMP1_HUMAN	HUMAN	AIMP1 EMAP2 SCYE1	16.0103	15.3485	15.1018	16.722	13.1718	18.5468	13.7903	15.0375	15.3209	1.29409	0.632277	0.385563	2.00574	-1.54438	3.83058	1.43065	0.770643
ILF2	sp|Q12905|ILF2_HUMAN	ILF2_HUMAN	HUMAN	ILF2 NF45 PRO3063	19.0363	16.1872	22.5734	22.4679	23.6416	22.0352	15.1212	14.7211	16.231	3.67856	0.829413	7.21567	7.1101	8.28386	6.67743	7.35713	3.90788
ILF3	sp|Q12906|ILF3_HUMAN	ILF3_HUMAN	HUMAN	ILF3 DRBF MPHOSPH4 NF90	18.2321	16.3568	20.1656	21.5498	22.4815	20.6933	13.388	13.6587	14.3482	4.43376	2.55845	6.36724	7.75142	8.68314	6.89494	7.7765	4.45315
LMAN2	sp|Q12907|LMAN2_HUMAN	LMAN2_HUMAN	HUMAN	LMAN2 C5orf8	13.6101	15.7719	15.8381	17.6151	16.0705	16.7539	13.4024	14.5707	13.3541	-0.165637	1.99619	2.06244	3.83941	2.29477	2.97824	3.03747	1.29766
CSTF3	sp|Q12996|CSTF3_HUMAN	CSTF3_HUMAN	HUMAN	CSTF3	14.9434	15.0657	18.0866	18.8859	19.1905	19.4589	15.2126	14.4665	14.1612	0.329942	0.452318	3.47317	4.27251	4.57711	4.84548	4.56503	1.41848
ARHGAP5	sp|Q13017|RHG05_HUMAN	RHG05_HUMAN	HUMAN	ARHGAP5 RHOGAP5	16.4314	14.7395	15.4399	15.6018	13.537	14.8555	14.4273	14.0079	13.2303	2.54287	0.851015	1.55142	1.7133	-0.351549	0.966997	0.776249	1.64843
COASY	sp|Q13057|COASY_HUMAN	COASY_HUMAN	HUMAN	COASY PSEC0106	14.8511	14.199	17.0071	17.2123	16.7402	17.3753	16.3238	13.756	17.4916	-1.00601	-1.65816	1.14998	1.35516	0.883044	1.51821	1.25214	-0.50473
TARDBP	sp|Q13148|TADBP_HUMAN	TADBP_HUMAN	HUMAN	TARDBP TDP43	24.0956	20.4003	25.0116	24.4544	24.7762	23.2234	17.7621	16.9467	17.5254	6.68416	2.98892	7.60024	7.04305	7.36477	5.81199	6.73994	5.75778
HNRNPA0	sp|Q13151|ROA0_HUMAN	ROA0_HUMAN	HUMAN	HNRNPA0 HNRPA0	21.6451	16.9785	24.0167	23.9672	24.9586	23.9497	15.6152	15.0833	15.3196	6.30578	1.63912	8.67731	8.62784	9.61929	8.61032	8.95248	5.54074
AIMP2	sp|Q13155|AIMP2_HUMAN	AIMP2_HUMAN	HUMAN	AIMP2 JTV1 PRO0992	15.5342	14.9152	14.6238	17.8167	13.2398	18.5462	14.0967	15.0906	12.9137	1.50052	0.881493	0.590081	3.78297	-0.79386	4.51251	2.50054	0.990697
PRDX4	sp|Q13162|PRDX4_HUMAN	PRDX4_HUMAN	HUMAN	PRDX4	14.5423	15.0491	14.0126	17.2018	14.1678	16.2936	13.8541	14.9543	14.1759	0.214225	0.721001	-0.315447	2.87371	-0.160274	1.96549	1.55964	0.206593
PSMD2	sp|Q13200|PSMD2_HUMAN	PSMD2_HUMAN	HUMAN	PSMD2 TRAP2	13.8013	15.2762	13.6698	18.0695	13.9856	15.8024	14.2395	13.6689	14.2314	-0.245343	1.22963	-0.376821	4.02289	-0.061011	1.75581	1.9059	0.202487
SRSF9	sp|Q13242|SRSF9_HUMAN	SRSF9_HUMAN	HUMAN	SRSF9 SFRS9 SRP30C	14.0627	15.8341	20.5176	21.9219	21.6982	19.3273	13.8001	17.8356	15.7729	-1.74016	0.0312688	4.71473	6.11901	5.89539	3.52446	5.17962	1.00195
SRSF5	sp|Q13243|SRSF5_HUMAN	SRSF5_HUMAN	HUMAN	SRSF5 HRS SFRS5 SRP40	17.8656	14.558	21.2041	20.7166	20.6644	18.6445	18.3422	14.0705	15.3284	1.95189	-1.35567	5.2904	4.80291	4.75073	2.73079	4.09481	1.96221
SRSF6	sp|Q13247|SRSF6_HUMAN	SRSF6_HUMAN	HUMAN	SRSF6 SFRS6 SRP55	22.7715	18.0516	23.2267	23.3108	24.2667	21.3048	15.7147	15.181	17.4095	6.66983	1.94989	7.12496	7.20906	8.16499	5.20308	6.85905	5.24823
TRIM28	sp|Q13263|TIF1B_HUMAN	TIF1B_HUMAN	HUMAN	TRIM28 KAP1 RNF96 TIF1B	17.2561	15.9019	13.6781	19.9425	15.3353	19.0268	14.6487	12.3126	13.873	3.64464	2.29042	0.0666498	6.33105	1.72383	5.41534	4.49007	2.00057
G3BP1	sp|Q13283|G3BP1_HUMAN	G3BP1_HUMAN	HUMAN	G3BP1 G3BP	19.7244	17.674	22.7913	22.4838	23.589	23.768	13.6663	15.1129	13.1909	5.7343	3.68391	8.80128	8.49374	9.59892	9.77794	9.2902	6.07316
PABPC4	sp|Q13310|PABP4_HUMAN	PABP4_HUMAN	HUMAN	PABPC4 APP1 PABP4	18.2142	17.1742	21.232	23.1076	23.8497	24.7929	16.2574	15.1463	14.0295	3.06979	2.02976	6.08758	7.9632	8.70527	9.64848	8.77232	3.72904
EIF3I	sp|Q13347|EIF3I_HUMAN	EIF3I_HUMAN	HUMAN	EIF3I EIF3S2 TRIP1	15.2616	18.5317	19.3245	20.2231	19.2992	20.7311	15.528	15.2251	13.9131	0.372879	3.64293	4.43574	5.33429	4.41047	5.84231	5.19569	2.81718
CTBP1	sp|Q13363|CTBP1_HUMAN	CTBP1_HUMAN	HUMAN	CTBP1 CTBP	13.421	15.0928	13.5125	18.1305	15.1509	17.9898	13.3847	14.2673	14.461	-0.616716	1.05513	-0.52512	4.09282	1.11327	3.95215	3.05275	-0.0289012
UBE2V1	sp|Q13404|UB2V1_HUMAN	UB2V1_HUMAN	HUMAN	UBE2V1 CROC1 UBE2V UEV1 P/OKcl.19	18.0513	15.466	18.061	15.9501	16.6854	16.9952	13.5751	13.5881	15.3632	3.87588	1.29055	3.88557	1.77469	2.50992	2.81978	2.36813	3.01733
SQSTM1	sp|Q13501|SQSTM_HUMAN	SQSTM_HUMAN	HUMAN	SQSTM1 ORCA OSIL	20.6869	14.3328	19.2188	18.8483	19.2538	18.5782	15.2845	13.9995	14.7934	5.99441	-0.359638	4.52635	4.15583	4.56127	3.88577	4.20096	3.38704
TUBB3	sp|Q13509|TBB3_HUMAN	TBB3_HUMAN	HUMAN	TUBB3 TUBB4	14.2064	15.3212	15.2222	16.4662	16.2532	18.1153	14.8914	15.6881	15.9587	-1.30638	-0.191488	-0.290495	0.953454	0.740467	2.60254	1.43215	-0.596122
PRPF4B	sp|Q13523|PRP4B_HUMAN	PRP4B_HUMAN	HUMAN	PRPF4B KIAA0536 PRP4 PRP4H PRP4K	19.3113	15.7329	15.5757	14.2046	14.3146	15.7254	14.4363	15.6475	13.3662	4.82797	1.24961	1.09243	-0.278747	-0.168711	1.24204	0.264862	2.39001
HDAC1	sp|Q13547|HDAC1_HUMAN;sp|Q92769|HDAC2_HUMAN	HDAC1_HUMAN	HUMAN	HDAC1 RPD3L1	14.3035	14.4347	16.2835	15.1683	14.6342	13.5658	13.1736	12.912	14.6224	0.734196	0.865405	2.71418	1.599	1.06494	-0.00352257	0.886806	1.43793
CAMK2D	sp|Q13557|KCC2D_HUMAN	KCC2D_HUMAN	HUMAN	CAMK2D CAMKD	17.6034	17.4568	16.4306	17.919	16.4071	18.4221	14.6706	13.6736	17.362	2.36792	2.22141	1.19519	2.68356	1.17162	3.18667	2.34728	1.92817
DCTN2	sp|Q13561|DCTN2_HUMAN	DCTN2_HUMAN	HUMAN	DCTN2 DCTN50	14.9994	14.8788	13.4093	15.5648	14.7625	18.6056	14.0444	14.7633	15.5683	0.207401	0.0867763	-1.38275	0.772766	-0.0295422	3.81355	1.51892	-0.362856
SNW1	sp|Q13573|SNW1_HUMAN	SNW1_HUMAN	HUMAN	SNW1 SKIIP SKIP	14.2727	14.1451	14.8182	17.2364	17.7927	15.1225	15.1573	12.7763	14.9928	-0.0361235	-0.163667	0.509426	2.92759	3.48384	0.813695	2.40837	0.103212
TRA2A	sp|Q13595|TRA2A_HUMAN	TRA2A_HUMAN	HUMAN	TRA2A	21.751	14.2782	21.8363	22.1456	22.2139	20.499	14.2618	17.9111	12.992	6.69599	-0.77672	6.78138	7.09064	7.15899	5.44406	6.56456	4.23355
CUL3	sp|Q13618|CUL3_HUMAN	CUL3_HUMAN	HUMAN	CUL3 KIAA0617	13.9226	15.6341	15.0121	16.1671	14.7144	19.8284	13.8407	14.1866	15.0391	-0.432843	1.27859	0.656626	1.81156	0.35895	5.4729	2.5478	0.500792
ALKBH1	sp|Q13686|ALKB1_HUMAN	ALKB1_HUMAN	HUMAN	ALKBH1 ABH ABH1 ALKBH	14.4231	14.9508	14.6485	16.8056	14.1906	15.2926	13.7057	14.34	14.8895	0.111389	0.639021	0.336744	2.49382	-0.121189	0.980843	1.11782	0.362385
SPTAN1	sp|Q13813|SPTN1_HUMAN	SPTN1_HUMAN	HUMAN	SPTAN1 NEAS SPTA2	16.2802	15.6223	17.2171	21.0485	16.1048	19.0737	16.7295	14.7337	13.7368	1.21356	0.555663	2.15048	5.98182	1.03815	4.00701	3.67566	1.30657
PKP1	sp|Q13835|PKP1_HUMAN	PKP1_HUMAN	HUMAN	PKP1	16.4475	15.8625	14.376	14.9873	14.7049	13.9291	14.4509	13.8563	13.281	2.58479	1.99982	0.513256	1.1246	0.842226	0.0663862	0.677737	1.69929
DDX39B	sp|Q13838|DX39B_HUMAN	DX39B_HUMAN	HUMAN	DDX39B BAT1 UAP56	21.6327	20.9276	23.936	24.0807	24.584	23.343	17.5334	16.9041	19.5425	3.63934	2.93426	5.94265	6.08741	6.59066	5.34966	6.00925	4.17208
BLMH	sp|Q13867|BLMH_HUMAN	BLMH_HUMAN	HUMAN	BLMH	16.5435	15.1894	15.4193	18.1459	14.8891	18.5529	14.0082	14.9708	17.0609	1.1969	-0.157185	0.072634	2.79926	-0.457552	3.20626	1.84932	0.370783
TUBB2A	sp|Q13885|TBB2A_HUMAN	TBB2A_HUMAN	HUMAN	TUBB2A TUBB2	16.3565	15.8982	15.2073	15.5864	14.2352	17.9129	15.278	14.2041	14.5676	1.67327	1.21501	0.524023	0.90318	-0.448064	3.22963	1.22825	1.13744
IDI1	sp|Q13907|IDI1_HUMAN	IDI1_HUMAN	HUMAN	IDI1	16.4139	16.3215	19.6005	19.4527	18.0492	19.0522	14.3611	15.475	13.3491	2.01886	1.9264	5.20541	5.05763	3.65416	4.6571	4.4563	3.05023
CIRBP	sp|Q14011|CIRBP_HUMAN	CIRBP_HUMAN	HUMAN	CIRBP A18HNRNP CIRP	17.9753	14.8313	20.0618	19.8243	18.5571	18.9473	14.8625	14.7489	14.8619	3.15083	0.00690578	5.2374	4.99985	3.73268	4.12282	4.28512	2.79838
HNRNPD	sp|Q14103|HNRPD_HUMAN	HNRPD_HUMAN	HUMAN	HNRNPD AUF1 HNRPD	24.4895	21.5035	25.0795	25.5952	26.5634	24.7832	20.1933	20.3988	19.1904	4.56196	1.57597	5.15197	5.66771	6.63589	4.8557	5.71977	3.7633
SEPTIN6	sp|Q14141|SEPT6_HUMAN	SEPT6_HUMAN	HUMAN	SEPTIN6 KIAA0128 SEP2 SEPT6	15.3339	15.3006	14.4619	15.429	14.9779	15.8169	15.4915	13.8122	12.7107	1.32912	1.29582	0.457064	1.42418	0.973141	1.81212	1.40315	1.02734
SAFB2	sp|Q14151|SAFB2_HUMAN	SAFB2_HUMAN	HUMAN	SAFB2 KIAA0138	17.1375	14.2416	19.5038	14.6854	19.5798	15.9736	15.1556	14.6934	13.7631	2.60012	-0.295798	4.96639	0.147988	5.04242	1.43625	2.20889	2.42357
EIF3A	sp|Q14152|EIF3A_HUMAN	EIF3A_HUMAN	HUMAN	EIF3A EIF3S10 KIAA0139	19.1916	20.3732	17.683	17.5573	16.9303	18.8866	14.204	17.5827	20.1881	1.86664	3.04823	0.358119	0.232338	-0.394632	1.56162	0.466443	1.75766
MLEC	sp|Q14165|MLEC_HUMAN	MLEC_HUMAN	HUMAN	MLEC KIAA0152	14.0638	14.1737	14.7334	19.9432	14.7959	18.8996	15.7455	14.2043	14.7083	-0.822275	-0.712289	-0.152623	5.05717	-0.0901	4.01356	2.99354	-0.562396
DYNC1H1	sp|Q14204|DYHC1_HUMAN	DYHC1_HUMAN	HUMAN	DYNC1H1 DHC1 DNCH1 DNCL DNECL DYHC KIAA0325	14.9879	13.9655	16.9617	20.3724	14.3206	20.9304	15.2991	17.2354	12.888	-0.152908	-1.17537	1.82089	5.23159	-0.820195	5.78958	3.40032	0.164206
EIF4A2	sp|Q14240|IF4A2_HUMAN	IF4A2_HUMAN	HUMAN	EIF4A2 DDX2B EIF4F	20.5837	18.4714	20.3772	19.667	20.6579	21.5207	16.958	16.674	19.7972	2.774	0.661683	2.56747	1.85724	2.84816	3.71095	2.80545	2.00105
RCN2	sp|Q14257|RCN2_HUMAN	RCN2_HUMAN	HUMAN	RCN2 ERC55	13.6768	15.2778	15.5134	14.595	14.906	16.5691	13.5038	15.3639	13.9211	-0.586189	1.01481	1.25048	0.332071	0.643057	2.30617	1.09377	0.559702
FLNC	sp|Q14315|FLNC_HUMAN	FLNC_HUMAN	HUMAN	FLNC ABPL FLN2	13.3523	15.0943	14.0142	15.6972	15.0593	16.5191	13.256	15.5369	15.0219	-1.25269	0.489368	-0.590806	1.09223	0.454311	1.91414	1.15356	-0.451375
FAM50A	sp|Q14320|FA50A_HUMAN;sp|Q9Y247|FA50B_HUMAN	FA50A_HUMAN	HUMAN	FAM50A DXS9928E HXC26 XAP5	14.5204	15.9007	16.3009	16.137	17.004	15.9837	15.2086	14.5485	14.2281	-0.141365	1.23902	1.6392	1.4753	2.34232	1.322	1.71321	0.912284
MYBPC2	sp|Q14324|MYPC2_HUMAN	MYPC2_HUMAN	HUMAN	MYBPC2 MYBPCF	20.3506	14.9008	15.6266	16.2267	14.9069	13.3605	14.382	14.3601	14.234	6.02517	0.575452	1.30119	1.9013	0.581541	-0.964922	0.505972	2.63394
GAMT	sp|Q14353|GAMT_HUMAN	GAMT_HUMAN	HUMAN	GAMT	14.9089	13.5456	16.643	18.0657	13.8941	17.2693	14.9258	15.5867	14.2879	-0.0245753	-1.38784	1.70953	3.13223	-1.03934	2.33581	1.47623	0.0990396
CAPRIN1	sp|Q14444|CAPR1_HUMAN	CAPR1_HUMAN	HUMAN	CAPRIN1 GPIAP1 GPIP137 M11S1 RNG105	15.2062	15.5873	14.4514	16.7483	15.0176	18.2339	14.4325	14.671	15.6314	0.294516	0.675684	-0.460231	1.83661	0.105963	3.32224	1.75493	0.169989
RBM39	sp|Q14498|RBM39_HUMAN	RBM39_HUMAN	HUMAN	RBM39 HCC1 RNPC2	15.5272	14.1238	20.6923	20.1356	20.1734	18.3416	14.1102	14.4713	14.4441	1.18538	-0.218055	6.3504	5.79372	5.83155	3.99975	5.20834	2.43924
MCM6	sp|Q14566|MCM6_HUMAN	MCM6_HUMAN	HUMAN	MCM6	15.4084	17.2799	16.8134	17.631	14.0838	15.2831	14.7567	14.4061	14.7689	0.764513	2.63604	2.16951	2.98716	-0.560127	0.639254	1.02209	1.85669
DSC3	sp|Q14574|DSC3_HUMAN	DSC3_HUMAN	HUMAN	DSC3 CDHF3 DSC4	15.8163	15.9888	13.4604	15.12	15.4253	14.0542	14.7268	13.9216	13.1813	1.87306	2.04563	-0.482783	1.17682	1.48212	0.111012	0.923317	1.1453
PUM1	sp|Q14671|PUM1_HUMAN	PUM1_HUMAN	HUMAN	PUM1 KIAA0099 PUMH1	19.919	16.0458	13.956	19.2946	14.4722	18.5693	14.9682	16.2199	14.2791	4.7633	0.890062	-1.19972	4.13882	-0.683507	3.41358	2.28963	1.48454
USP10	sp|Q14694|UBP10_HUMAN	UBP10_HUMAN	HUMAN	USP10 KIAA0190	18.6452	15.7398	18.6215	19.5426	18.5121	18.5668	15.382	14.1295	14.3129	4.03706	1.13167	4.01339	4.93451	3.90396	3.95871	4.26573	3.06071
GANAB	sp|Q14697|GANAB_HUMAN	GANAB_HUMAN	HUMAN	GANAB G2AN KIAA0088	14.186	18.4859	16.8276	20.4428	16.267	18.1637	14.1857	14.9569	17.6985	-1.4277	2.87224	1.21392	4.82914	0.653352	2.55	2.6775	0.886155
LASP1	sp|Q14847|LASP1_HUMAN	LASP1_HUMAN	HUMAN	LASP1 MLN50	20.0072	19.9748	20.2376	19.5744	19.3979	20.0593	18.6624	18.6917	19.2494	1.13935	1.10695	1.36977	0.706604	0.530085	1.19151	0.8094	1.20536
PTGR1	sp|Q14914|PTGR1_HUMAN	PTGR1_HUMAN	HUMAN	PTGR1 LTB4DH	13.9055	14.8011	15.6535	18.4534	15.0511	17.6241	15.5569	13.5973	14.1412	-0.526281	0.369333	1.22169	4.02158	0.619291	3.19226	2.61104	0.354915
ZNF638	sp|Q14966|ZN638_HUMAN	ZN638_HUMAN	HUMAN	ZNF638 NP220 ZFML	18.6591	16.4294	19.7282	18.758	18.678	15.1221	13.7831	13.4877	16.0571	4.21653	1.9868	5.28559	4.31538	4.2354	0.679543	3.07677	3.82964
KPNB1	sp|Q14974|IMB1_HUMAN	IMB1_HUMAN	HUMAN	KPNB1 NTF97	15.9504	14.6918	18.381	19.9013	19.4169	20.661	15.2834	20.1153	15.0014	-0.849596	-2.10823	1.581	3.10131	2.61683	3.86099	3.19305	-0.458943
PSMD6	sp|Q15008|PSMD6_HUMAN	PSMD6_HUMAN	HUMAN	PSMD6 KIAA0107 PFAAP4	14.4661	16.0333	15.3396	16.1366	13.7387	17.0672	14.5574	13.4692	15.1457	0.0753269	1.64251	0.948798	1.74582	-0.652032	2.67641	1.25673	0.888878
SEPTIN2	sp|Q15019|SEPT2_HUMAN	SEPT2_HUMAN	HUMAN	SEPTIN2 DIFF6 KIAA0158 NEDD5 SEPT2	15.7583	15.7157	15.7551	21.7533	18.5313	22.1267	15.2062	16.2419	16.3091	-0.160772	-0.203347	-0.163951	5.83421	2.61223	6.20759	4.88468	-0.176024
EXOSC7	sp|Q15024|EXOS7_HUMAN	EXOS7_HUMAN	HUMAN	EXOSC7 KIAA0116 RRP42	14.6532	14.0909	14.7984	15.5642	15.4945	17.0849	15.0589	15.2366	14.0049	-0.113636	-0.675906	0.0315929	0.797419	0.727652	2.31813	1.28107	-0.25265
EFTUD2	sp|Q15029|U5S1_HUMAN	U5S1_HUMAN	HUMAN	EFTUD2 KIAA0031 SNRP116	18.6053	15.2882	17.9667	14.7366	14.7267	16.3004	13.8569	14.4302	14.5889	4.31337	0.996212	3.67477	0.444658	0.434693	2.00841	0.962587	2.99478
EIF4H	sp|Q15056|IF4H_HUMAN	IF4H_HUMAN	HUMAN	EIF4H KIAA0038 WBSCR1 WSCR1	18.9266	17.6003	21.5715	20.9906	21.455	21.2499	14.3887	14.8112	15.2076	4.12415	2.79782	6.76906	6.1881	6.65255	6.44738	6.42934	4.56368
PDIA6	sp|Q15084|PDIA6_HUMAN	PDIA6_HUMAN	HUMAN	PDIA6 ERP5 P5 TXNDC7	16.2771	18.1377	17.7278	21.3679	18.9441	21.6906	17.7928	14.5874	17.0066	-0.185235	1.67538	1.26552	4.90566	2.48178	5.22831	4.20525	0.918552
PAFAH1B3	sp|Q15102|PA1B3_HUMAN	PA1B3_HUMAN	HUMAN	PAFAH1B3 PAFAHG	14.0408	15.9716	17.1832	17.4322	12.8715	16.8525	13.8317	14.6124	15.0185	-0.446765	1.48405	2.69569	2.94473	-1.61606	2.36493	1.2312	1.24432
EBP	sp|Q15125|EBP_HUMAN	EBP_HUMAN	HUMAN	EBP	13.2931	16.462	13.8496	20.1454	14.8983	19.0181	18.5076	14.2389	13.1251	-1.99744	1.17148	-1.44095	4.85489	-0.392206	3.72758	2.73009	-0.755637
PON2	sp|Q15165|PON2_HUMAN	PON2_HUMAN	HUMAN	PON2	15.6423	15.6184	13.4951	18.9581	14.5868	17.1068	14.1904	15.1856	13.4218	1.37639	1.35252	-0.770859	4.6922	0.320918	2.84084	2.61799	0.652682
PPA1	sp|Q15181|IPYR_HUMAN	IPYR_HUMAN	HUMAN	PPA1 IOPPP PP	15.0428	17.1897	14.5618	17.8787	19.0828	18.9269	12.7556	14.1027	12.8664	1.80126	3.94816	1.32022	4.63717	5.84122	5.6853	5.3879	2.35655
PTGES3	sp|Q15185|TEBP_HUMAN	TEBP_HUMAN	HUMAN	PTGES3 P23 TEBP	15.982	16.1516	14.82	15.0411	14.7974	14.3667	14.7135	14.0711	14.3102	1.61711	1.78669	0.455114	0.676132	0.432485	0.00173389	0.370117	1.2863
NONO	sp|Q15233|NONO_HUMAN	NONO_HUMAN	HUMAN	NONO NRB54	23.3992	16.0816	24.2712	23.6339	23.9757	21.4383	13.4124	17.8365	21.2579	5.89697	-1.42063	6.76894	6.13163	6.47343	3.936	5.51369	3.74842
RNPS1	sp|Q15287|RNPS1_HUMAN	RNPS1_HUMAN	HUMAN	RNPS1 LDC2	15.0718	15.3338	18.3784	18.6125	18.5736	14.6942	13.7784	14.6749	14.6438	0.706113	0.968039	4.01263	4.24673	4.20787	0.328467	2.92769	1.89559
PCBP1	sp|Q15365|PCBP1_HUMAN	PCBP1_HUMAN	HUMAN	PCBP1	23.8685	22.369	25.1783	24.4857	25.3913	24.6076	20.3722	21.6143	19.8417	3.25915	1.75962	4.56893	3.87634	4.78191	3.99817	4.2188	3.1959
PCBP2	sp|Q15366|PCBP2_HUMAN	PCBP2_HUMAN	HUMAN	PCBP2	22.9746	19.3101	23.7804	23.4046	24.6554	23.0296	19.3153	18.411	16.4624	4.91168	1.24721	5.71747	5.34168	6.5925	4.96667	5.63362	3.95879
DHCR24	sp|Q15392|DHC24_HUMAN	DHC24_HUMAN	HUMAN	DHCR24 KIAA0018	14.3426	15.1766	14.3273	19.332	14.1728	17.9565	15.0219	13.7098	12.7867	0.5031	1.33719	0.487826	5.4925	0.333395	4.11706	3.31432	0.77604
SF3B3	sp|Q15393|SF3B3_HUMAN	SF3B3_HUMAN	HUMAN	SF3B3 KIAA0017 SAP130	18.567	17.2708	13.1774	21.7784	16.5578	16.3821	15.3223	14.0245	14.347	4.00239	2.70614	-1.38718	7.21383	1.9932	1.81751	3.67484	1.77378
CNN3	sp|Q15417|CNN3_HUMAN	CNN3_HUMAN	HUMAN	CNN3	16.2096	16.3818	19.5551	19.8425	19.7157	19.5416	14.2478	14.0102	13.8984	2.15747	2.32961	5.50293	5.79032	5.66359	5.48944	5.64779	3.33
SAFB	sp|Q15424|SAFB1_HUMAN	SAFB1_HUMAN	HUMAN	SAFB HAP HET SAFB1	19.6178	19.17	20.5802	20.9927	21.2547	17.9122	18.7648	19.2871	17.9329	0.956167	0.508387	1.91862	2.33112	2.59305	-0.749438	1.39158	1.12772
SF3B4	sp|Q15427|SF3B4_HUMAN	SF3B4_HUMAN	HUMAN	SF3B4 SAP49	15.3245	15.9739	15.1913	16.8779	14.5057	14.5345	13.9396	14.0812	13.9403	1.3375	1.98686	1.20431	2.89085	0.518622	0.547471	1.31898	1.50956
RBMS2	sp|Q15434|RBMS2_HUMAN	RBMS2_HUMAN	HUMAN	RBMS2 SCR3	15.2515	16.119	17.7061	14.9306	13.4753	17.254	15.5167	14.0501	14.7823	0.468529	1.33602	2.92309	0.147604	-1.30775	2.47094	0.436933	1.57588
PPP1R7	sp|Q15435|PP1R7_HUMAN	PP1R7_HUMAN	HUMAN	PPP1R7 SDS22	14.7601	15.9728	14.749	17.927	14.4078	13.5203	15.3372	14.4064	12.9235	0.537736	1.75049	0.526652	3.70467	0.185411	-0.702035	1.06268	0.938293
CDSN	sp|Q15517|CDSN_HUMAN	CDSN_HUMAN	HUMAN	CDSN	15.8087	15.9526	14.5761	14.5583	14.1621	14.2128	14.1652	15.2103	13.7485	1.43404	1.57788	0.201402	0.183635	-0.212548	-0.161893	-0.0636016	1.07111
TRAM1	sp|Q15629|TRAM1_HUMAN	TRAM1_HUMAN	HUMAN	TRAM1 TRAM	15.1865	15.9033	13.4112	14.9517	16.1317	16.8268	15.0237	15.2678	13.3184	0.649894	1.36665	-1.12543	0.415068	1.59504	2.29016	1.43342	0.297038
TSN	sp|Q15631|TSN_HUMAN	TSN_HUMAN	HUMAN	TSN	15.007	14.0955	16.1715	14.7158	14.5364	14.901	14.6852	13.6189	13.3284	1.12947	0.218005	2.294	0.838298	0.658875	1.02349	0.840221	1.21383
SF1	sp|Q15637|SF01_HUMAN	SF01_HUMAN	HUMAN	SF1 ZFM1 ZNF162	15.9369	14.9533	18.208	19.7855	20.7815	18.8951	14.9725	13.2731	12.0406	2.50817	1.52458	4.77929	6.35683	7.35277	5.46635	6.39198	2.93734
TRIP10	sp|Q15642|CIP4_HUMAN	CIP4_HUMAN	HUMAN	TRIP10 CIP4 STOT STP	14.0761	14.4406	13.6338	15.4394	14.9107	14.7783	13.5556	13.2354	14.4058	0.343833	0.70832	-0.0984872	1.70716	1.17849	1.04604	1.31056	0.317889
MAPRE1	sp|Q15691|MARE1_HUMAN	MARE1_HUMAN	HUMAN	MAPRE1	20.1523	19.3709	21.0141	19.9249	20.9701	21.5985	14.6858	17.5726	13.1329	5.02185	4.24053	5.88365	4.7945	5.83965	6.46804	5.70073	5.04867
ELAVL1	sp|Q15717|ELAV1_HUMAN	ELAV1_HUMAN	HUMAN	ELAVL1 HUR	24.5136	19.8321	24.6993	25.0668	25.8491	24.8229	15.8248	17.422	17.1747	7.70642	3.02494	7.89216	8.25965	9.04195	8.01572	8.43911	6.20784
MLF2	sp|Q15773|MLF2_HUMAN	MLF2_HUMAN	HUMAN	MLF2	13.1565	15.8345	15.0257	15.2409	14.858	16.4185	14.7843	15.9487	12.2047	-1.15609	1.52193	0.713156	0.928381	0.545404	2.10597	1.19325	0.359664
TOMM34	sp|Q15785|TOM34_HUMAN	TOM34_HUMAN	HUMAN	TOMM34 URCC3	14.4139	14.2167	18.982	19.3357	18.5409	19.259	14.5115	15.3113	14.1192	-0.233477	-0.430634	4.3347	4.68835	3.89354	4.61162	4.39784	1.22353
TBCE	sp|Q15813|TBCE_HUMAN	TBCE_HUMAN	HUMAN	TBCE	14.6867	16.0202	14.1007	13.9513	15.9291	14.9802	13.167	15.1381	13.5197	0.745138	2.07865	0.159106	0.00972211	1.98746	1.0386	1.01193	0.994298
SEPTIN7	sp|Q16181|SEPT7_HUMAN	SEPT7_HUMAN	HUMAN	SEPTIN7 CDC10 SEPT7	15.7586	15.9986	15.0368	19.5487	18.9844	21.5576	14.4567	15.4399	15.0362	0.781009	1.02099	0.059239	4.57108	4.0068	6.58006	5.05264	0.620413
ADRM1	sp|Q16186|ADRM1_HUMAN	ADRM1_HUMAN	HUMAN	ADRM1 GP110	17.4113	17.0131	17.2653	17.8157	12.6096	17.9462	12.9036	14.0771	16.9068	2.78215	2.38398	2.63612	3.18651	-2.01957	3.31706	1.49467	2.60075
PSMD5	sp|Q16401|PSMD5_HUMAN	PSMD5_HUMAN	HUMAN	PSMD5 KIAA0072	14.49	17.2829	19.2354	19.4447	19.4369	20.5402	13.1924	13.7573	13.1952	1.1084	3.90133	5.85385	6.06306	6.05529	7.15859	6.42565	3.6212
PKN2	sp|Q16513|PKN2_HUMAN	PKN2_HUMAN	HUMAN	PKN2 PRK2 PRKCL2	16.1662	14.7986	14.5907	14.6193	13.5128	14.8396	13.9446	12.4043	13.1948	2.98498	1.6174	1.40953	1.43806	0.33163	1.65836	1.14268	2.00397
CSRP2	sp|Q16527|CSRP2_HUMAN	CSRP2_HUMAN	HUMAN	CSRP2 LMO5 SMLIM	14.7491	17.1731	16.7179	16.4595	13.2127	16.7008	13.9641	12.9754	14.3567	0.983661	3.40771	2.95246	2.69406	-0.552662	2.93536	1.69225	2.44795
CDC37	sp|Q16543|CDC37_HUMAN	CDC37_HUMAN	HUMAN	CDC37 CDC37A	17.8661	14.8405	15.8294	18.3728	18.1712	19.5942	14.3352	16.7906	12.9001	3.19082	0.165188	1.15407	3.69751	3.4959	4.91895	4.03745	1.50336
DPYSL2	sp|Q16555|DPYL2_HUMAN	DPYL2_HUMAN	HUMAN	DPYSL2 CRMP2 ULIP2	14.8861	14.7643	13.8997	14.9088	16.9286	17.3014	13.1797	14.9039	13.5244	1.01681	0.894995	0.0303741	1.03945	3.05923	3.43211	2.51026	0.647393
RBBP7	sp|Q16576|RBBP7_HUMAN	RBBP7_HUMAN	HUMAN	RBBP7 RBAP46	14.7476	14.9048	17.4622	18.9021	14.8705	19.2068	15.103	12.6926	15.8054	0.213929	0.371139	2.92853	4.36843	0.336874	4.67314	3.12615	1.1712
FXN	sp|Q16595|FRDA_HUMAN	FRDA_HUMAN	HUMAN	FXN FRDA X25	16.2407	15.8593	14.3506	15.1258	16.0252	14.5863	13.5263	14.3442	14.4824	2.123	1.74164	0.232981	1.00816	1.90752	0.468601	1.12809	1.36587
OCLN	sp|Q16625|OCLN_HUMAN	OCLN_HUMAN	HUMAN	OCLN	13.7149	13.9373	16.6685	14.6376	17.2698	14.427	13.8941	13.9476	13.488	-0.0616178	0.160723	2.89192	0.861077	3.49324	0.65048	1.66826	0.997008
SRSF7	sp|Q16629|SRSF7_HUMAN	SRSF7_HUMAN	HUMAN	SRSF7 SFRS7	21.2769	17.606	23.898	23.8067	24.1694	21.0471	15.5453	16.5755	16.6025	5.03576	1.36494	7.65691	7.56557	7.92827	4.80598	6.76661	4.68587
CPSF6	sp|Q16630|CPSF6_HUMAN	CPSF6_HUMAN	HUMAN	CPSF6 CFIM68	17.1257	16.2235	20.2835	18.7606	20.8321	17.8468	14.34	12.903	13.8802	3.41795	2.51584	6.57583	5.05286	7.12436	4.13907	5.43876	4.16988
DBN1	sp|Q16643|DREB_HUMAN	DREB_HUMAN	HUMAN	DBN1 D0S117E	14.2934	14.9637	14.1729	19.022	12.9589	17.8488	14.6527	15.0341	13.9204	-0.24232	0.427981	-0.362808	4.4863	-1.57682	3.31305	2.07418	-0.0590491
FSCN1	sp|Q16658|FSCN1_HUMAN	FSCN1_HUMAN	HUMAN	FSCN1 FAN1 HSN SNL	16.113	14.6275	18.3975	18.5584	18.7802	19.8998	14.3604	14.0301	14.3179	1.87687	0.391418	4.16138	4.32228	4.54413	5.66372	4.84338	2.14322
NDUFA5	sp|Q16718|NDUA5_HUMAN	NDUA5_HUMAN	HUMAN	NDUFA5	14.4508	16.1119	14.2951	17.7507	16.2446	16.7623	12.4822	14.8599	14.4363	0.524739	2.18582	0.36905	3.82458	2.31851	2.83618	2.99309	1.02654
HAGH	sp|Q16775|GLO2_HUMAN	GLO2_HUMAN	HUMAN	HAGH GLO2 HAGH1	14.8225	15.6288	13.9924	16.1052	14.8665	14.4217	12.5214	14.9801	14.5402	0.80862	1.61488	-0.0215229	2.09129	0.852575	0.407816	1.11723	0.800659
HADH	sp|Q16836|HCDH_HUMAN	HCDH_HUMAN	HUMAN	HADH HAD HADHSC SCHAD	16.2427	20.3688	19.9346	17.0463	17.3676	20.543	16.2349	15.8257	20.8921	-1.40818	2.71791	2.2837	-0.604555	-0.283288	2.89213	0.668097	1.19781
UGP2	sp|Q16851|UGPA_HUMAN	UGPA_HUMAN	HUMAN	UGP2 UGP1	14.1288	14.6543	15.7651	17.8526	14.0691	16.5147	12.45	13.6007	13.3087	1.00897	1.53449	2.64525	4.73283	0.949252	3.39489	3.02566	1.72957
TXNRD1	sp|Q16881|TRXR1_HUMAN	TRXR1_HUMAN	HUMAN	TXNRD1 GRIM12 KDRF	14.3932	15.5344	15.0759	18.2774	18.2217	18.9574	12.8852	15.1522	16.1398	-0.332468	0.808706	0.350183	3.55165	3.49596	4.23169	3.75976	0.275474
IMMT	sp|Q16891|MIC60_HUMAN	MIC60_HUMAN	HUMAN	IMMT HMP MIC60 MINOS2 PIG4 PIG52	12.6932	17.0443	14.248	15.4138	15.2855	14.944	14.0047	13.9622	13.752	-1.21312	3.13799	0.341691	1.50754	1.3792	1.03773	1.30816	0.755519
HNRNPUL2	sp|Q1KMD3|HNRL2_HUMAN	HNRL2_HUMAN	HUMAN	HNRNPUL2 HNRPUL2	18.399	16.3526	19.6632	19.8425	21.3304	18.4098	15.144	18.8854	18.1374	1.01011	-1.03632	2.27429	2.45355	3.94148	1.02083	2.47196	0.749359
TRIM71	sp|Q2Q1W2|LIN41_HUMAN	LIN41_HUMAN	HUMAN	TRIM71 LIN41	15.1274	15.1957	19.6285	18.3173	19.4519	21.801	17.9818	15.2144	19.3295	-2.38115	-2.3129	2.11997	0.808741	1.94334	4.29249	2.34819	-0.858028
SMU1	sp|Q2TAY7|SMU1_HUMAN	SMU1_HUMAN	HUMAN	SMU1	16.9398	16.313	13.1044	17.8907	14.5613	15.9206	14.8335	14.9386	13.9959	2.35047	1.72369	-1.4849	3.30139	-0.0279867	1.33129	1.5349	0.863085
LSM12	sp|Q3MHD2|LSM12_HUMAN	LSM12_HUMAN	HUMAN	LSM12	18.6693	15.4151	19.6355	18.9781	17.8334	19.381	13.9976	14.6794	14.4036	4.30909	1.05488	5.27534	4.61789	3.47326	5.02086	4.37067	3.54644
TUBB8	sp|Q3ZCM7|TBB8_HUMAN	TBB8_HUMAN	HUMAN	TUBB8	15.1044	15.2797	14.0704	21.2739	19.9486	22.1333	13.6439	18.7666	13.3339	-0.143687	0.0316005	-1.17768	6.02576	4.7005	6.8852	5.87049	-0.429924
RAB6D	sp|Q53S08|RAB6D_HUMAN;sp|Q9H0N0|RAB6C_HUMAN	RAB6D_HUMAN	HUMAN	RAB6D WTH3DI	14.3872	14.7962	14.3572	17.4228	13.8085	16.978	15.7415	14.6908	14.7296	-0.666796	-0.257791	-0.696792	2.36879	-1.24546	1.92405	1.01579	-0.54046
HSP90AB2P	sp|Q58FF8|H90B2_HUMAN	H90B2_HUMAN	HUMAN	HSP90AB2P HSP90BB	15.3626	16.0306	13.7681	18.1362	15.1219	17.9569	16.1349	13.2367	14.1173	0.866325	1.53434	-0.728195	3.63991	0.625571	3.46061	2.57536	0.557492
ZNF326	sp|Q5BKZ1|ZN326_HUMAN	ZN326_HUMAN	HUMAN	ZNF326 ZIRD	21.5426	15.713	21.7033	21.3324	22.5418	19.9635	14.6442	13.8246	14.0623	7.36555	1.53597	7.52623	7.15533	8.36479	5.78648	7.1022	5.47592
COQ5	sp|Q5HYK3|COQ5_HUMAN	COQ5_HUMAN	HUMAN	COQ5	13.1724	13.8885	13.7015	15.7003	15.8185	15.469	14.08	14.9817	12.9872	-0.843885	-0.127837	-0.314803	1.68401	1.80223	1.45272	1.64632	-0.428842
PITRM1	sp|Q5JRX3|PREP_HUMAN	PREP_HUMAN	HUMAN	PITRM1 KIAA1104 MP1 PREP	16.3637	13.6446	14.6171	15.8541	14.5848	15.2041	13.4693	14.0597	13.3828	2.7264	0.00731028	0.979812	2.21685	0.947509	1.56685	1.57707	1.23784
EXOSC6	sp|Q5RKV6|EXOS6_HUMAN	EXOS6_HUMAN	HUMAN	EXOSC6 MTR3	14.6676	13.3305	15.0031	16.0407	14.9549	16.013	14.8552	14.2796	13.5702	0.432596	-0.904551	0.768065	1.80572	0.719876	1.77799	1.43453	0.0987034
DNLZ	sp|Q5SXM8|DNLZ_HUMAN	DNLZ_HUMAN	HUMAN	DNLZ C9orf151	14.1785	14.51	14.7581	15.8805	14.1547	15.5503	14.3392	14.5557	13.479	0.0538591	0.385374	0.633439	1.75588	0.0300519	1.42574	1.07056	0.357558
RARS2	sp|Q5T160|SYRM_HUMAN	SYRM_HUMAN	HUMAN	RARS2 RARSL	13.1475	15.3709	18.7403	15.0276	15.9866	16.4706	15.1259	11.9694	13.8145	-0.489135	1.73432	5.10371	1.39099	2.35004	2.83404	2.19169	2.1163
CHCHD2	sp|Q9Y6H1|CHCH2_HUMAN;sp|Q5T1J5|CHCH9_HUMAN	CHCH2_HUMAN	HUMAN	CHCHD2 C7orf17 AAG10	14.9563	15.4818	17.0275	17.1241	12.4514	17.8239	14.7628	14.1896	13.977	0.646529	1.17201	2.71766	2.81434	-1.85844	3.51409	1.49	1.51207
UBAP2	sp|Q5T6F2|UBAP2_HUMAN	UBAP2_HUMAN	HUMAN	UBAP2 KIAA1491	14.2349	15.5951	14.5066	15.0997	14.7985	16.2343	13.514	14.0843	14.3939	0.237471	1.59768	0.509233	1.10228	0.801163	2.23687	1.3801	0.781463
RBM26	sp|Q5T8P6|RBM26_HUMAN	RBM26_HUMAN	HUMAN	RBM26 C13orf10 PRO1777	14.9481	15.4216	15.287	15.6845	15.0752	15.7616	13.2255	14.4233	15.7851	0.470148	0.943613	0.808989	1.20655	0.59723	1.28357	1.02912	0.740917
DDI2	sp|Q5TDH0|DDI2_HUMAN	DDI2_HUMAN	HUMAN	DDI2	15.227	16.9708	15.1658	14.714	13.539	17.5122	14.4228	13.1744	15.2797	0.934658	2.67847	0.873506	0.421712	-0.75333	3.21989	0.962756	1.49555
VIRMA	sp|Q69YN4|VIR_HUMAN	VIR_HUMAN	HUMAN	VIRMA KIAA1429 MSTP054	14.8222	15.6354	19.1298	15.3518	13.744	18.905	15.2033	14.5382	13.0352	0.563363	1.37649	4.87097	1.09292	-0.514844	4.64617	1.74142	2.27027
ZNF787	sp|Q6DD87|ZN787_HUMAN	ZN787_HUMAN	HUMAN	ZNF787	15.7087	14.4842	15.0256	14.9914	12.1972	15.0773	15.3254	14.0166	12.7164	1.68927	0.464731	1.0061	0.971963	-1.82223	1.05781	0.0691831	1.05337
ACAD10	sp|Q6JQN1|ACD10_HUMAN	ACD10_HUMAN	HUMAN	ACAD10	16.1487	19.7172	14.995	15.0296	14.552	15.7882	14.5799	13.8008	15.4814	1.52797	5.09645	0.374318	0.408876	-0.068737	1.16749	0.502544	2.33291
HIBCH	sp|Q6NVY1|HIBCH_HUMAN	HIBCH_HUMAN	HUMAN	HIBCH	15.5848	14.8814	14.7201	15.4731	13.7889	15.9116	13.3208	15.9082	12.7935	1.57731	0.873928	0.712569	1.46555	-0.218644	1.90411	1.05034	1.0546
PRPF8	sp|Q6P2Q9|PRP8_HUMAN	PRP8_HUMAN	HUMAN	PRPF8 PRPC8	14.4497	18.0141	17.9524	16.5426	17.531	15.6328	14.5632	14.9383	15.496	-0.549471	3.01494	2.95326	1.54341	2.53183	0.633586	1.56961	1.80624
ALKBH5	sp|Q6P6C2|ALKB5_HUMAN	ALKB5_HUMAN	HUMAN	ALKBH5 ABH5 OFOXD1	15.2045	14.6951	17.131	16.5648	17.7226	13.8641	15.6049	13.6411	12.618	1.24985	0.740369	3.1763	2.6101	3.76792	-0.090563	2.09582	1.72217
LARP1	sp|Q6PKG0|LARP1_HUMAN	LARP1_HUMAN	HUMAN	LARP1 KIAA0731 LARP	18.2111	15.2128	20.488	18.3757	19.1543	20.3028	14.7657	14.8037	14.6602	3.46796	0.469577	5.74479	3.6325	4.41111	5.55966	4.53443	3.22744
SPAG17	sp|Q6Q759|SPG17_HUMAN	SPG17_HUMAN	HUMAN	SPAG17	15.0883	15.9394	15.5548	15.1948	13.2972	13.2955	14.3959	15.0176	13.9778	0.624505	1.47561	1.09104	0.731071	-1.16658	-1.16827	-0.53459	1.06372
KLHL17	sp|Q6TDP4|KLH17_HUMAN	KLH17_HUMAN	HUMAN	KLHL17	13.815	16.2766	15.2125	15.6927	13.9668	15.6106	14.7037	14.2499	12.4022	0.0297562	2.49134	1.42726	1.90741	0.181491	1.82535	1.30475	1.31612
FIP1L1	sp|Q6UN15|FIP1_HUMAN	FIP1_HUMAN	HUMAN	FIP1L1 FIP1 RHE	14.5069	14.6918	15.638	16.1503	14.6958	15.4135	13.8756	14.0134	14.8313	0.266797	0.45172	1.39788	1.91021	0.455661	1.17345	1.17978	0.705467
GIGYF2	sp|Q6Y7W6|GGYF2_HUMAN	GGYF2_HUMAN	HUMAN	GIGYF2 KIAA0642 PERQ2 TNRC15	15.3031	15.6403	15.4931	14.688	15.3648	13.5639	12.4072	15.9336	14.525	1.01455	1.35169	1.20455	0.399382	1.07623	-0.724668	0.250316	1.19026
LIN28B	sp|Q6ZN17|LN28B_HUMAN	LN28B_HUMAN	HUMAN	LIN28B CSDD2	22.6424	18.8009	22.9601	23.5075	24.7447	23.7668	15.0936	12.9157	13.2925	8.87514	5.03365	9.1928	9.74022	10.9775	9.99952	10.2391	7.70053
NFXL1	sp|Q6ZNB6|NFXL1_HUMAN	NFXL1_HUMAN	HUMAN	NFXL1 OZFP	16.2256	15.6933	15.2841	15.3935	15.3179	14.44	14.5237	12.0821	14.9869	2.3613	1.82907	1.4198	1.52923	1.45367	0.575769	1.18623	1.87006
RBPMS2	sp|Q6ZRY4|RBPS2_HUMAN	RBPS2_HUMAN	HUMAN	RBPMS2	12.393	14.9019	15.6208	16.2718	14.6027	15.3931	13.5445	12.0983	15.597	-1.35358	1.15534	1.87419	2.52522	0.856076	1.6465	1.67593	0.55865
RIPOR1	sp|Q6ZS17|RIPR1_HUMAN	RIPR1_HUMAN	HUMAN	RIPOR1 FAM65A KIAA1930	17.8369	15.2012	14.2565	13.8501	15.164	17.1279	14.0108	15.0087	14.1161	3.45834	0.822655	-0.122039	-0.528406	0.785466	2.74933	1.00213	1.38632
LARP4	sp|Q71RC2|LARP4_HUMAN	LARP4_HUMAN	HUMAN	LARP4 PP13296	12.6893	14.3735	20.6818	13.6215	19.5501	19.7371	13.3314	13.6836	14.2163	-1.05451	0.629733	6.93807	-0.122307	5.80636	5.99337	3.89248	2.1711
SND1	sp|Q7KZF4|SND1_HUMAN	SND1_HUMAN	HUMAN	SND1 TDRD11	19.4346	17.2286	22.3082	22.3304	23.0502	22.9732	16.2054	17.9119	18.1123	2.02475	-0.181253	4.89831	4.92056	5.64031	5.56335	5.37474	2.24727
TRMT10C	sp|Q7L0Y3|TM10C_HUMAN	TM10C_HUMAN	HUMAN	TRMT10C MRPP1 RG9MTD1	17.5328	14.9955	14.0887	18.5909	17.8621	19.3359	18.3898	18.9885	12.9563	0.754615	-1.78274	-2.68951	1.81273	1.08384	2.55765	1.81807	-1.23921
BZW1	sp|Q7L1Q6|BZW1_HUMAN	BZW1_HUMAN	HUMAN	BZW1 BZAP45 KIAA0005	18.94	14.9142	17.2757	20.0343	20.5926	20.7144	15.7855	15.0338	13.5552	4.1485	0.122657	2.48414	5.24277	5.80106	5.92287	5.65557	2.25177
EIF3M	sp|Q7L2H7|EIF3M_HUMAN	EIF3M_HUMAN	HUMAN	EIF3M HFLB5 PCID1 GA17 PNAS-125	14.3638	15.8619	14.4768	19.4248	17.9933	19.5643	12.7609	14.87	12.8507	0.869956	2.36805	0.982912	5.93096	4.49944	6.07046	5.50029	1.40697
ERMP1	sp|Q7Z2K6|ERMP1_HUMAN	ERMP1_HUMAN	HUMAN	ERMP1 FXNA KIAA1815	14.4473	14.0143	15.3055	16.4814	13.9481	16.2359	15.5563	14.9094	13.0399	-0.0545946	-0.487579	0.803668	1.97953	-0.553759	1.73402	1.05326	0.087165
ZC3HAV1	sp|Q7Z2W4|ZCCHV_HUMAN	ZCCHV_HUMAN	HUMAN	ZC3HAV1 ZC3HDC2 PRO1677	15.9479	13.9305	18.9738	20.3913	20.3903	21.1702	12.6832	14.7109	16.9396	1.17001	-0.847371	4.19596	5.61343	5.61238	6.39229	5.8727	1.5062
KRT25	sp|Q7Z3Z0|K1C25_HUMAN	K1C25_HUMAN	HUMAN	KRT25 KRT25A	13.774	13.9914	14.4566	14.756	18.1817	14.6025	14.4061	13.6904	13.8621	-0.212209	0.00520698	0.470386	0.769755	4.19546	0.616328	1.86051	0.0877946
MYH14	sp|Q7Z406|MYH14_HUMAN	MYH14_HUMAN	HUMAN	MYH14 KIAA2034 FP17425	14.9938	15.7019	14.4237	15.1045	17.7433	21.061	14.6132	12.9449	13.1692	1.41805	2.12613	0.847956	1.52873	4.1675	7.48528	4.39384	1.46405
NUFIP2	sp|Q7Z417|NUFP2_HUMAN	NUFP2_HUMAN	HUMAN	NUFIP2 KIAA1321 PIG1	15.1072	13.1567	14.552	16.4214	13.1829	16.3184	14.3967	13.4517	13.3856	1.3625	-0.587998	0.80733	2.67675	-0.561744	2.57374	1.56292	0.527276
KIF21A	sp|Q7Z4S6|KI21A_HUMAN	KI21A_HUMAN	HUMAN	KIF21A KIAA1708 KIF2	14.7467	15.5498	16.6596	13.8225	13.9294	15.1722	14.3777	14.3961	13.5225	0.647898	1.451	2.5608	-0.276245	-0.169393	1.07338	0.209248	1.55323
DCXR	sp|Q7Z4W1|DCXR_HUMAN	DCXR_HUMAN	HUMAN	DCXR SDR20C1	18.9964	19.3091	18.8438	18.4467	14.1465	18.8766	14.0212	14.1521	14.253	4.85433	5.16699	4.70168	4.30456	0.00439266	4.73454	3.0145	4.90767
ANKS1B	sp|Q7Z6G8|ANS1B_HUMAN	ANS1B_HUMAN	HUMAN	ANKS1B	14.4279	16.3566	20.7786	18.565	18.7522	17.5329	15.0602	14.2658	13.5439	0.13787	2.06657	6.4886	4.27503	4.46222	3.2429	3.99338	2.89768
GLRX5	sp|Q86SX6|GLRX5_HUMAN	GLRX5_HUMAN	HUMAN	GLRX5 C14orf87	16.1528	18.9436	15.6497	14.3598	14.1166	15.1959	14.6549	14.115	18.951	0.245847	3.03665	-0.257258	-1.54715	-1.79032	-0.711103	-1.34953	1.00841
PABPN1	sp|Q86U42|PABP2_HUMAN	PABP2_HUMAN	HUMAN	PABPN1 PAB2 PABP2	19.9833	17.6471	21.55	20.5552	22.2198	20.2349	14.8332	14.4937	16.8627	4.58678	2.25059	6.15349	5.15874	6.82333	4.8384	5.60683	4.33029
SMG6	sp|Q86US8|EST1A_HUMAN	EST1A_HUMAN	HUMAN	SMG6 C17orf31 EST1A KIAA0732	15.131	15.9799	14.8512	15.5678	14.7987	14.0035	13.3225	13.9067	15.6355	0.842738	1.69165	0.562981	1.2796	0.510432	-0.284773	0.501755	1.03246
ALYREF	sp|Q86V81|THOC4_HUMAN	THOC4_HUMAN	HUMAN	ALYREF ALY BEF THOC4	19.7219	15.7138	22.2611	22.1984	23.2422	20.6137	14.4498	13.7051	15.7659	5.08159	1.07353	7.62081	7.55807	8.60191	5.97341	7.3778	4.59197
CAND1	sp|Q86VP6|CAND1_HUMAN	CAND1_HUMAN	HUMAN	CAND1 KIAA0829 TIP120 TIP120A	15.0317	15.5739	16.6402	18.5331	21.8546	19.8305	12.9789	13.2437	14.1305	1.5807	2.12288	3.18914	5.08201	8.40359	6.37945	6.62168	2.29757
BPHL	sp|Q86WA6|BPHL_HUMAN	BPHL_HUMAN	HUMAN	BPHL MCNAA	13.194	14.3064	16.2636	16.9244	14.9567	13.8181	13.8419	13.2974	14.4508	-0.669373	0.443119	2.40031	3.06106	1.09336	-0.0452191	1.36973	0.724685
CHD1L	sp|Q86WJ1|CHD1L_HUMAN	CHD1L_HUMAN	HUMAN	CHD1L ALC1	17.886	17.0556	17.8409	18.4906	19.9264	18.4777	14.1507	15.2353	13.5826	3.56318	2.73274	3.51811	4.16772	5.60351	4.15482	4.64202	3.27134
RBM45	sp|Q8IUH3|RBM45_HUMAN	RBM45_HUMAN	HUMAN	RBM45 DRB1 DRBP1	16.039	15.1912	14.3178	14.5754	15.0882	14.4407	14.4677	13.3609	14.1086	2.05989	1.21216	0.338756	0.596314	1.10916	0.461669	0.72238	1.2036
ZC3H7A	sp|Q8IWR0|Z3H7A_HUMAN	Z3H7A_HUMAN	HUMAN	ZC3H7A ZC3H7 ZC3HDC7 HSPC055	14.8347	16.2646	13.8312	16.2164	15.3261	15.9871	15.0904	13.9179	13.7942	0.567142	1.99705	-0.436282	1.94893	1.05855	1.71954	1.57567	0.709303
SUGP2	sp|Q8IX01|SUGP2_HUMAN	SUGP2_HUMAN	HUMAN	SUGP2 KIAA0365 SFRS14	18.0306	15.1887	21.9041	22.1931	22.4513	20.7157	15.7525	13.728	14.0246	3.52888	0.686956	7.40238	7.6914	7.94961	6.21395	7.28499	3.87274
RBM12B	sp|Q8IXT5|RB12B_HUMAN	RB12B_HUMAN	HUMAN	RBM12B	16.6277	15.9368	20.0429	15.5062	19.8802	15.0972	15.6109	14.6518	15.3967	1.40792	0.717059	4.82308	0.286451	4.66045	-0.122591	1.6081	2.31602
RAVER1	sp|Q8IY67|RAVR1_HUMAN	RAVR1_HUMAN	HUMAN	RAVER1 KIAA1978	15.3817	15.092	13.4696	18.9832	20.664	15.3885	13.3731	14.3643	14.6284	1.25975	0.970033	-0.652371	4.86122	6.54201	1.26653	4.22325	0.525804
ELMOD2	sp|Q8IZ81|ELMD2_HUMAN	ELMD2_HUMAN	HUMAN	ELMOD2	15.0542	15.0044	14.9506	16.5429	15.5818	16.0534	13.8172	13.4252	14.324	1.19874	1.14891	1.09514	2.68736	1.7263	2.19791	2.20385	1.1476
NAGS	sp|Q8N159|NAGS_HUMAN	NAGS_HUMAN	HUMAN	NAGS	15.6174	16.2966	15.3334	15.063	13.8441	14.0187	13.9754	13.6141	13.171	2.03054	2.70978	1.74658	1.47622	0.257238	0.431867	0.721776	2.1623
CCAR2	sp|Q8N163|CCAR2_HUMAN	CCAR2_HUMAN	HUMAN	CCAR2 DBC1 KIAA1967	18.0487	14.8747	22.8197	21.6691	22.6577	21.1799	14.6744	14.2535	17.8015	2.47223	-0.701752	7.24329	6.09264	7.08128	5.60342	6.25911	3.00459
KRT78	sp|Q8N1N4|K2C78_HUMAN	K2C78_HUMAN	HUMAN	KRT78 K5B KB40	15.8468	15.4288	17.0049	15.7425	15.0617	15.3026	14.8117	15.3144	13.0723	1.44732	1.02936	2.60545	1.34305	0.662198	0.903099	0.96945	1.69405
CBR4	sp|Q8N4T8|CBR4_HUMAN	CBR4_HUMAN	HUMAN	CBR4 SDR45C1	15.2926	18.0631	13.0631	15.7954	14.374	15.2128	13.0797	14.2808	14.335	1.39408	4.16458	-0.835418	1.89691	0.475495	1.31426	1.22889	1.57441
ATPAF2	sp|Q8N5M1|ATPF2_HUMAN	ATPF2_HUMAN	HUMAN	ATPAF2 ATP12 LP3663	16.8658	15.1954	15.122	14.8812	14.1824	14.6532	14.4085	14.4555	14.8612	2.29077	0.620372	0.546923	0.306096	-0.39267	0.0781397	-0.00281165	1.15269
JAGN1	sp|Q8N5M9|JAGN1_HUMAN	JAGN1_HUMAN	HUMAN	JAGN1	16.8076	16.1611	14.4787	15.5011	15.4509	14.6688	14.0904	14.109	14.7276	2.49859	1.85208	0.169686	1.19205	1.14193	0.359836	0.897939	1.50679
CPSF7	sp|Q8N684|CPSF7_HUMAN	CPSF7_HUMAN	HUMAN	CPSF7	20.0111	15.1	20.0651	19.3976	21.4405	18.8557	14.7604	13.7333	14.6887	5.61702	0.705902	5.67102	5.00344	7.04634	4.46157	5.50378	3.99798
PRPF38A	sp|Q8NAV1|PR38A_HUMAN	PR38A_HUMAN	HUMAN	PRPF38A	14.3786	16.2299	15.473	16.1871	16.5511	14.7491	15.9018	13.7864	13.9945	-0.182341	1.66897	0.912074	1.62616	1.99019	0.188163	1.26817	0.799568
TXNDC5	sp|Q8NBS9|TXND5_HUMAN	TXND5_HUMAN	HUMAN	TXNDC5 TLP46 UNQ364/PRO700	14.1674	17.9278	16.4624	19.0217	17.8412	19.1558	16.9716	14.723	14.1748	-1.12239	2.63794	1.17257	3.7319	2.55138	3.86599	3.38309	0.896039
SCCPDH	sp|Q8NBX0|SCPDL_HUMAN	SCPDL_HUMAN	HUMAN	SCCPDH CGI-49	14.528	14.578	14.7088	17.823	14.9847	16.1442	13.5532	14.4928	13.5779	0.653327	0.703395	0.83414	3.94838	1.11008	2.26957	2.44268	0.730287
SERBP1	sp|Q8NC51|PAIRB_HUMAN	PAIRB_HUMAN	HUMAN	SERBP1 PAIRBP1 CGI-55	21.8464	18.797	17.9914	18.4432	17.7845	20.8321	16.5895	16.3953	16.7653	5.2631	2.21368	1.40802	1.85987	1.20115	4.24871	2.43658	2.9616
FAM98A	sp|Q8NCA5|FA98A_HUMAN	FA98A_HUMAN	HUMAN	FAM98A	15.1762	15.9162	19.2129	17.4984	18.7899	20.1521	13.8932	12.8052	12.4896	2.11355	2.85352	6.1502	4.43573	5.72727	7.08947	5.75082	3.70576
SMG8	sp|Q8ND04|SMG8_HUMAN	SMG8_HUMAN	HUMAN	SMG8 ABC2 C17orf71	15.447	15.4815	15.5404	14.6421	14.8787	15.1711	14.4276	14.4248	13.7626	1.24199	1.27647	1.33542	0.437069	0.673692	0.966067	0.692276	1.28463
LSM14A	sp|Q8ND56|LS14A_HUMAN	LS14A_HUMAN	HUMAN	LSM14A C19orf13 FAM61A RAP55 RAP55A	15.9994	14.393	14.7939	14.5647	15.2522	19.556	14.7648	14.0393	14.3186	1.62522	0.0188121	0.419628	0.190439	0.877944	5.18175	2.08338	0.687887
ABCF1	sp|Q8NE71|ABCF1_HUMAN	ABCF1_HUMAN	HUMAN	ABCF1 ABC50	13.519	13.844	14.3367	15.9707	15.3136	13.4499	13.4558	14.0553	13.9513	-0.301799	0.0232002	0.515899	2.14989	1.49281	-0.370918	1.09059	0.0791002
NUP43	sp|Q8NFH3|NUP43_HUMAN	NUP43_HUMAN	HUMAN	NUP43	14.63	14.1762	14.8452	15.7397	15.4143	16.9136	14.8725	13.8564	13.5228	0.546058	0.0923132	0.761314	1.65579	1.33045	2.82967	1.93864	0.466562
THOC2	sp|Q8NI27|THOC2_HUMAN	THOC2_HUMAN	HUMAN	THOC2 CXorf3	16.2221	15.8009	16.1276	14.7893	14.4005	14.3654	15.5463	13.7924	13.6664	1.88703	1.46585	1.79259	0.454251	0.0654668	0.030337	0.183351	1.71516
COQ8A	sp|Q8NI60|COQ8A_HUMAN	COQ8A_HUMAN	HUMAN	COQ8A ADCK3 CABC1 PP265	15.3424	14.9323	14.7993	15.5471	17.237	14.5882	13.542	14.1263	14.9521	1.13563	0.725503	0.592477	1.34031	3.03016	0.381363	1.58394	0.817868
PUM2	sp|Q8TB72|PUM2_HUMAN	PUM2_HUMAN	HUMAN	PUM2 KIAA0235 PUMH2	14.6653	16.3567	13.8979	15.4876	15.2195	14.6034	15.7974	13.6453	12.4915	0.687195	2.3786	-0.0802035	1.50954	1.24145	0.625368	1.12545	0.995196
RDH11	sp|Q8TC12|RDH11_HUMAN	RDH11_HUMAN	HUMAN	RDH11 ARSDR1 PSDR1 SDR7C1 CGI-82	15.6821	15.1072	15.2036	15.2556	15.2511	15.798	14.4776	13.4182	14.5589	1.53054	0.955699	1.052	1.10404	1.09953	1.64643	1.28333	1.17941
STT3B	sp|Q8TCJ2|STT3B_HUMAN	STT3B_HUMAN	HUMAN	STT3B SIMP	14.2285	14.4142	15.691	18.8038	14.914	15.4747	16.2689	14.5521	15.1483	-1.09458	-0.908859	0.367938	3.48073	-0.40911	0.151637	1.07442	-0.545168
DTD1	sp|Q8TEA8|DTD1_HUMAN	DTD1_HUMAN	HUMAN	DTD1 C20orf88 DUEB HARS2	15.2429	16.6367	16.5638	17.4038	17.3393	17.02	13.7203	14.3663	13.4619	1.39336	2.78719	2.71432	3.55431	3.48983	3.17047	3.40487	2.29829
GEMIN5	sp|Q8TEQ6|GEMI5_HUMAN	GEMI5_HUMAN	HUMAN	GEMIN5	13.6231	15.0014	14.0505	15.718	15.4878	18.1001	13.6697	14.9709	15.0384	-0.936551	0.441712	-0.509208	1.1583	0.928087	3.54041	1.8756	-0.334682
ZC3H15	sp|Q8WU90|ZC3HF_HUMAN	ZC3HF_HUMAN	HUMAN	ZC3H15 DFRP1 LEREPO4 HSPC303 HT010 MSTP012 PP730	14.7291	15.6737	17.7953	18.0127	17.6405	17.5901	15.1731	16.0928	14.4875	-0.522013	0.422603	2.54411	2.7616	2.3894	2.33896	2.49665	0.8149
PDCD6IP	sp|Q8WUM4|PDC6I_HUMAN	PDC6I_HUMAN	HUMAN	PDCD6IP AIP1 ALIX KIAA1375	14.6715	15.5382	17.1729	20.3736	18.1848	20.7908	13.7565	14.6016	15.7917	-0.0451466	0.821605	2.45628	5.65697	3.46815	6.07421	5.06644	1.07758
SCFD1	sp|Q8WVM8|SCFD1_HUMAN	SCFD1_HUMAN	HUMAN	SCFD1 C14orf163 KIAA0917 STXBP1L2 FKSG23	14.4587	13.9587	18.9925	21.1203	19.1513	20.4211	13.5781	13.9761	14.8707	0.317008	-0.18298	4.85082	6.9787	5.00963	6.27946	6.08926	1.66162
POF1B	sp|Q8WVV4|POF1B_HUMAN	POF1B_HUMAN	HUMAN	POF1B	14.5145	15.7013	15.4487	15.928	12.4262	15.5265	14.5887	14.2974	13.0374	0.540016	1.72675	1.47418	1.95352	-1.54832	1.552	0.6524	1.24698
HNRNPLL	sp|Q8WVV9|HNRLL_HUMAN	HNRLL_HUMAN	HUMAN	HNRNPLL HNRPLL SRRF BLOCK24	15.1659	16.1089	14.7895	13.9437	14.8086	14.7255	13.7801	13.3639	14.5398	1.27125	2.21423	0.89488	0.0490351	0.914011	0.830839	0.597962	1.46012
TMEM40	sp|Q8WWA1|TMM40_HUMAN	TMM40_HUMAN	HUMAN	TMEM40	15.5	14.9931	15.0278	13.9201	14.8643	16.1103	13.5133	15.0264	13.4546	1.50184	0.994981	1.02965	-0.0780258	0.866183	2.11222	0.966793	1.17549
ATXN2L	sp|Q8WWM7|ATX2L_HUMAN	ATX2L_HUMAN	HUMAN	ATXN2L A2D A2LG A2LP A2RP	18.5564	15.9156	18.9782	15.3324	16.851	19.3065	14.145	13.8594	17.0266	3.54606	0.90529	3.96791	0.322044	1.84068	4.29622	2.15298	2.80642
PSPC1	sp|Q8WXF1|PSPC1_HUMAN	PSPC1_HUMAN	HUMAN	PSPC1 PSP1	20.3486	15.6327	23.2006	22.6897	24.0488	21.4742	19.4647	16.6913	13.1718	3.90603	-0.809872	6.75796	6.24715	7.60617	5.03158	6.29497	3.28471
SYNE2	sp|Q8WXH0|SYNE2_HUMAN	SYNE2_HUMAN	HUMAN	SYNE2 KIAA1011 NUA	13.9914	15.7631	15.2348	16.7757	15.2617	13.3973	13.2354	14.7564	13.3609	0.207121	1.97883	1.45057	2.99141	1.47749	-0.386958	1.36065	1.21218
DNAJC9	sp|Q8WXX5|DNJC9_HUMAN	DNJC9_HUMAN	HUMAN	DNAJC9	14.8536	15.5852	14.2866	17.7004	18.3142	17.5951	14.4598	13.95	13.1763	0.991539	1.72319	0.42455	3.83839	4.45212	3.73303	4.00785	1.04643
TTN	sp|Q8WZ42|TITIN_HUMAN	TITIN_HUMAN	HUMAN	TTN	20.4351	17.1469	19.0262	19.3637	18.7023	21.2687	16.3396	16.831	14.4176	4.57242	1.28418	3.16351	3.50099	2.83959	5.40601	3.91553	3.0067
DDX1	sp|Q92499|DDX1_HUMAN	DDX1_HUMAN	HUMAN	DDX1	19.3619	14.6669	19.4722	19.4385	21.5263	22.3104	15.048	17.2579	14.3356	3.81474	-0.880324	3.92499	3.89134	5.97906	6.76316	5.54452	2.28647
HSPH1	sp|Q92598|HS105_HUMAN	HS105_HUMAN	HUMAN	HSPH1 HSP105 HSP110 KIAA0201	13.7686	16.4542	14.4596	18.4616	16.3728	18.6836	15.274	14.0025	13.8139	-0.594877	2.09076	0.0961289	4.0982	2.00932	4.32016	3.47589	0.530671
LARP4B	sp|Q92615|LAR4B_HUMAN	LAR4B_HUMAN	HUMAN	LARP4B KIAA0217 LARP5	14.4298	16.044	13.8007	15.7953	15.7959	15.9492	14.4564	14.5077	13.7318	0.19782	1.81202	-0.431271	1.56328	1.56391	1.71721	1.6148	0.526191
GCN1	sp|Q92616|GCN1_HUMAN	GCN1_HUMAN	HUMAN	GCN1 GCN1L1 KIAA0219	14.4359	18.3386	18.1067	15.2331	14.9849	14.4592	13.9867	15.1692	13.8078	0.114665	4.01744	3.78551	0.911897	0.66371	0.137964	0.571191	2.6392
DHX38	sp|Q92620|PRP16_HUMAN	PRP16_HUMAN	HUMAN	DHX38 DDX38 KIAA0224 PRP16	16.3259	13.6013	13.0897	15.805	15.0735	16.7258	12.228	14.0279	13.977	2.91496	0.190304	-0.321271	2.39401	1.66248	3.31486	2.45712	0.927997
SYMPK	sp|Q92797|SYMPK_HUMAN	SYMPK_HUMAN	HUMAN	SYMPK SPK	15.8	15.7178	15.0417	15.9237	14.1285	14.8953	13.5999	14.2749	15.0939	1.47713	1.39491	0.718823	1.60079	-0.194344	0.572395	0.659615	1.19696
TAF15	sp|Q92804|RBP56_HUMAN	RBP56_HUMAN	HUMAN	TAF15 RBP56 TAF2N	15.7353	13.8375	22.1603	18.911	18.8748	18.0916	15.9151	14.8652	15.3282	0.36577	-1.53199	6.79075	3.54148	3.50532	2.72209	3.2563	1.87484
DDX17	sp|Q92841|DDX17_HUMAN	DDX17_HUMAN	HUMAN	DDX17	21.951	19.8713	23.5462	23.4439	23.7175	21.6221	17.8374	16.3569	18.3932	4.42177	2.3421	6.01698	5.91474	6.18836	4.09289	5.39866	4.26028
CELF1	sp|Q92879|CELF1_HUMAN	CELF1_HUMAN	HUMAN	CELF1 BRUNOL2 CUGBP CUGBP1 NAB50	14.3745	14.0199	20.9043	19.844	21.5935	20.5433	13.5989	17.8425	14.4871	-0.934992	-1.28966	5.59482	4.53446	6.28394	5.23379	5.35073	1.12339
UPF1	sp|Q92900|RENT1_HUMAN	RENT1_HUMAN	HUMAN	UPF1 KIAA0221 RENT1	19.7091	16.3796	20.7743	19.1927	20.1688	19.7182	17.1346	14.4804	16.9583	3.51795	0.188444	4.58322	3.00158	3.97764	3.52713	3.50212	2.7632
GPKOW	sp|Q92917|GPKOW_HUMAN	GPKOW_HUMAN	HUMAN	GPKOW GPATC5 GPATCH5 T54	13.9604	15.8004	14.5511	15.8811	14.5545	15.1843	13.6456	14.5156	14.1146	-0.131514	1.70841	0.459166	1.78917	0.462514	1.09231	1.11467	0.678688
KHSRP	sp|Q92945|FUBP2_HUMAN	FUBP2_HUMAN	HUMAN	KHSRP FUBP2	23.8347	21.6303	25.763	25.7459	26.0681	25.5194	16.227	18.0784	19.4784	5.90677	3.70238	7.8351	7.81798	8.14019	7.59142	7.84986	5.81475
SLCO2A1	sp|Q92959|SO2A1_HUMAN	SO2A1_HUMAN	HUMAN	SLCO2A1 OATP2A1 SLC21A2	16.5845	14.7596	16.7099	14.4742	13.4187	16.5459	13.9986	13.3575	13.8753	2.84067	1.01577	2.96607	0.730383	-0.325095	2.80215	1.06915	2.27417
TNPO1	sp|Q92973|TNPO1_HUMAN	TNPO1_HUMAN	HUMAN	TNPO1 KPNB2 MIP1 TRN	14.9535	15.725	18.7763	19.0427	19.3148	19.9452	16.5313	14.537	19.4523	-1.88676	-1.11524	1.93609	2.20242	2.47453	3.10498	2.59398	-0.355303
USP7	sp|Q93009|UBP7_HUMAN	UBP7_HUMAN	HUMAN	USP7 HAUSP	14.722	14.2621	15.4189	15.1112	14.4197	19.3864	15.04	13.1324	14.4402	0.517816	0.0578834	1.21467	0.907027	0.215524	5.18222	2.10159	0.596789
STMN2	sp|Q93045|STMN2_HUMAN	STMN2_HUMAN	HUMAN	STMN2 SCG10 SCGN10	17.2268	17.1368	18.6656	18.6813	16.8361	18.0684	14.5208	16.5358	16.6719	1.31734	1.22731	2.75613	2.77183	0.926645	2.15889	1.95245	1.76693
LPP	sp|Q93052|LPP_HUMAN	LPP_HUMAN	HUMAN	LPP	15.5213	15.9791	15.4702	15.7656	15.4229	15.1648	13.1328	13.8277	12.2119	2.46384	2.92158	2.41268	2.70813	2.36547	2.10731	2.39364	2.59937
HGD	sp|Q93099|HGD_HUMAN	HGD_HUMAN	HUMAN	HGD HGO	15.9009	16.1844	14.1857	14.1467	14.9283	14.1194	13.7283	14.9324	14.3803	1.55389	1.83743	-0.161314	-0.200317	0.58131	-0.227625	0.0511224	1.07667
CCDC47	sp|Q96A33|CCD47_HUMAN	CCD47_HUMAN	HUMAN	CCDC47 GK001 MSTP041 PSEC0077	13.0293	16.8433	15.0868	15.3079	15.4073	15.6037	13.3573	13.4777	14.5784	-0.775138	3.03888	1.28232	1.50348	1.60286	1.79924	1.63519	1.18202
MRPL24	sp|Q96A35|RM24_HUMAN	RM24_HUMAN	HUMAN	MRPL24	15.231	14.3799	14.5018	14.7795	14.1198	14.9847	13.5301	12.9803	14.211	1.65719	0.806099	0.928022	1.20566	0.545972	1.41092	1.05418	1.13044
MAGOHB	sp|Q96A72|MGN2_HUMAN	MGN2_HUMAN	HUMAN	MAGOHB MAGOH2	16.2805	14.7889	18.7927	20.1084	18.5462	18.7537	14.7904	15.0968	14.7257	1.40951	-0.0821176	3.92171	5.23743	3.67522	3.88268	4.26511	1.7497
ISOC2	sp|Q96AB3|ISOC2_HUMAN	ISOC2_HUMAN	HUMAN	ISOC2	14.235	15.7525	14.4976	15.8018	13.0796	15.9257	15.3023	13.2623	12.5041	0.545503	2.06291	0.808077	2.11224	-0.609947	2.23617	1.24615	1.13883
FUBP1	sp|Q96AE4|FUBP1_HUMAN	FUBP1_HUMAN	HUMAN	FUBP1	21.694	14.3836	22.7534	23.5255	23.2456	22.4414	15.0103	13.4851	15.052	7.17825	-0.132164	8.23762	9.00972	8.72984	7.92559	8.55505	5.09457
LRRC59	sp|Q96AG4|LRC59_HUMAN	LRC59_HUMAN	HUMAN	LRRC59 PRO1855	14.4779	16.275	17.034	19.9105	16.9104	19.5638	16.1652	13.7273	15.0115	-0.490053	1.30702	2.06603	4.9425	1.94241	4.59584	3.82692	0.960999
PYCR2	sp|Q96C36|P5CR2_HUMAN	P5CR2_HUMAN	HUMAN	PYCR2	19.2885	19.1529	21.0143	18.727	18.7273	19.1895	14.651	14.6826	18.4724	3.35313	3.21756	5.07901	2.79164	2.79201	3.25422	2.94596	3.88323
NSUN4	sp|Q96CB9|NSUN4_HUMAN	NSUN4_HUMAN	HUMAN	NSUN4	20.4997	15.1249	14.2223	14.9921	14.5796	15.9645	13.8757	15.2594	15.3104	5.68451	0.309698	-0.592906	0.176939	-0.235636	1.14926	0.363522	1.80043
ISOC1	sp|Q96CN7|ISOC1_HUMAN	ISOC1_HUMAN	HUMAN	ISOC1 CGI-111	16.5731	13.8078	17.7401	17.9772	17.4264	19.0761	14.9845	15.6189	13.9944	1.7072	-1.05815	2.87418	3.11125	2.56043	4.21013	3.29394	1.17441
ECHDC3	sp|Q96DC8|ECHD3_HUMAN	ECHD3_HUMAN	HUMAN	ECHDC3 PP1494 PP8332	14.8317	15.5289	15.1814	14.3077	14.7442	14.5329	13.6745	13.1884	14.833	0.933068	1.63025	1.28277	0.40907	0.84557	0.634255	0.629632	1.28203
MSI2	sp|Q96DH6|MSI2H_HUMAN	MSI2H_HUMAN	HUMAN	MSI2	15.3902	15.4016	19.2151	18.8766	19.1383	20.9994	14.4413	13.6197	14.3233	1.26209	1.2735	5.08695	4.74849	5.0102	6.8713	5.54333	2.54085
MRPL38	sp|Q96DV4|RM38_HUMAN	RM38_HUMAN	HUMAN	MRPL38 HSPC262	13.7234	20.6258	14.7904	14.1388	14.2508	15.5122	14.3287	15.5988	14.6179	-1.12504	5.77731	-0.0580521	-0.709661	-0.597634	0.663718	-0.214525	1.53141
RBMXL1	sp|Q96E39|RMXL1_HUMAN	RMXL1_HUMAN	HUMAN	RBMXL1	15.1938	16.142	16.1625	16.9961	17.7313	16.1043	14.8874	14.7266	14.1784	0.59627	1.54454	1.56498	2.39863	3.13376	1.50685	2.34641	1.23526
MOCOS	sp|Q96EN8|MOCOS_HUMAN	MOCOS_HUMAN	HUMAN	MOCOS	13.8972	14.3421	14.9919	19.7763	19.8169	18.9144	13.8071	14.5209	14.0488	-0.228435	0.216478	0.866314	5.65067	5.69133	4.78885	5.37695	0.284786
DAZAP1	sp|Q96EP5|DAZP1_HUMAN	DAZP1_HUMAN	HUMAN	DAZAP1	21.9466	16.4613	21.0495	22.0409	22.518	22.1658	14.0638	13.9207	14.6614	7.73127	2.24604	6.83424	7.82557	8.3027	7.95047	8.02625	5.60385
MMAB	sp|Q96EY8|MMAB_HUMAN	MMAB_HUMAN	HUMAN	MMAB	13.4159	18.3387	19.6694	18.2621	17.7393	19.4479	17.5719	12.3729	17.8115	-2.50287	2.41999	3.75063	2.34331	1.82057	3.52914	2.56434	1.22258
OTUB1	sp|Q96FW1|OTUB1_HUMAN	OTUB1_HUMAN	HUMAN	OTUB1 OTB1 OTU1 HSPC263	16.2579	14.7064	13.6377	18.3438	17.7421	18.6178	15.013	14.9965	15.3801	1.12806	-0.423464	-1.49213	3.21395	2.61222	3.48798	3.10472	-0.262512
PGM2	sp|Q96G03|PGM2_HUMAN	PGM2_HUMAN	HUMAN	PGM2 MSTP006	15.0547	14.4245	14.8871	14.8941	14.2914	15.9379	13.8633	13.0179	14.7893	1.16451	0.534302	0.996918	1.00392	0.401183	2.04775	1.15095	0.898576
FAHD2A	sp|Q96GK7|FAH2A_HUMAN;sp|Q6P2I3|FAH2B_HUMAN	FAH2A_HUMAN	HUMAN	FAHD2A CGI-105	15.9151	15.4933	14.1044	16.5326	14.5873	14.965	14.1987	13.2155	13.53	2.26705	1.84528	0.45632	2.88458	0.939234	1.31696	1.71359	1.52288
MARS2	sp|Q96GW9|SYMM_HUMAN	SYMM_HUMAN	HUMAN	MARS2	14.3638	15.4478	18.8543	15.3643	15.4134	12.6097	13.9288	14.1488	16.6177	-0.534601	0.54939	3.95585	0.465913	0.514918	-2.28873	-0.435965	1.32355
FMC1	sp|Q96HJ9|FMC1_HUMAN	FMC1_HUMAN	HUMAN	FMC1 C7orf55 HSPC268	15.3272	18.576	14.1461	14.0222	14.156	15.097	13.628	14.8697	13.918	1.18864	4.43738	0.00751439	-0.116342	0.017466	0.958387	0.286504	1.87784
REEP6	sp|Q96HR9|REEP6_HUMAN	REEP6_HUMAN	HUMAN	REEP6 C19orf32 DP1L1	15.3818	16.2308	14.882	15.6334	14.0513	16.5082	13.3035	13.7522	13.263	1.94218	2.79121	1.44238	2.1938	0.611695	3.06866	1.95805	2.05859
DDRGK1	sp|Q96HY6|DDRGK_HUMAN	DDRGK_HUMAN	HUMAN	DDRGK1 C20orf116 UFBP1	14.9873	13.8827	14.8645	18.8727	13.7239	18.8175	14.3681	13.9393	13.3933	1.08705	-0.0175297	0.964328	4.97252	-0.176322	4.91731	3.23784	0.67795
FUBP3	sp|Q96I24|FUBP3_HUMAN	FUBP3_HUMAN	HUMAN	FUBP3 FBP3	22.9334	14.7871	23.179	22.827	24.0107	22.3424	13.2667	13.7829	15.2116	8.84635	0.700048	9.09194	8.73999	9.92364	8.25537	8.973	6.21278
CNDP2	sp|Q96KP4|CNDP2_HUMAN	CNDP2_HUMAN	HUMAN	CNDP2 CN2 CPGL HEL-S-13 PEPA	15.2241	14.7023	16.5621	19.0104	18.2352	19.201	14.2162	14.6746	14.462	0.773162	0.251393	2.11115	4.55949	3.78428	4.75012	4.36463	1.04524
ZFR	sp|Q96KR1|ZFR_HUMAN	ZFR_HUMAN	HUMAN	ZFR	19.0754	14.7588	14.5122	13.8022	18.2622	13.5377	13.8478	13.4826	13.434	5.48727	1.17068	0.924089	0.214103	4.67406	-0.0504056	1.61259	2.52735
MYRFL	sp|Q96LU7|MRFL_HUMAN	MRFL_HUMAN	HUMAN	MYRFL C12orf15 C12orf28	13.8931	20.2485	19.7306	18.4692	19.4293	16.1109	13.9317	14.1665	19.707	-2.04197	4.31345	3.79548	2.53414	3.49425	0.175814	2.06807	2.02232
YTHDC1	sp|Q96MU7|YTDC1_HUMAN	YTDC1_HUMAN	HUMAN	YTHDC1 KIAA1966 YT521	16.7401	18.3071	15.7584	15.9389	13.0052	14.682	14.6378	12.9611	16.0074	2.20467	3.77163	1.22301	1.40347	-1.53023	0.146559	0.00659798	2.39977
IPO9	sp|Q96P70|IPO9_HUMAN	IPO9_HUMAN	HUMAN	IPO9 IMP9 KIAA1192 RANBP9 HSPC273	15.2097	14.5015	13.8196	15.5316	14.146	15.9437	13.7762	13.9665	14.1194	1.25564	0.547479	-0.134498	1.57759	0.191941	1.98964	1.25306	0.556207
RBM14	sp|Q96PK6|RBM14_HUMAN	RBM14_HUMAN	HUMAN	RBM14 SIP	21.6769	15.9974	23.489	23.6001	23.9324	21.8351	15.9551	17.1408	16.4283	5.16883	-0.510708	6.98091	7.09208	7.42432	5.32701	6.61447	3.87968
QKI	sp|Q96PU8|QKI_HUMAN	QKI_HUMAN	HUMAN	QKI HKQ	19.6006	16.459	22.9783	21.6304	23.5967	20.82	17.6872	15.5266	14.6766	3.63714	0.49554	7.01483	5.66689	7.63326	4.85655	6.05223	3.71584
SMG1	sp|Q96Q15|SMG1_HUMAN	SMG1_HUMAN	HUMAN	SMG1 ATX KIAA0421 LIP	15.0349	15.4333	14.1132	15.0936	16.1111	14.2491	12.9313	13.9178	14.1777	1.35931	1.75764	0.437581	1.41793	2.43549	0.573433	1.47562	1.18484
GSDMA	sp|Q96QA5|GSDMA_HUMAN	GSDMA_HUMAN	HUMAN	GSDMA GSDM GSDM1 FKSG9	14.5034	15.56	14.0875	15.2922	15.1539	15.6231	13.7311	14.562	14.3946	0.274214	1.33076	-0.141677	1.063	0.924728	1.39392	1.12722	0.487767
VPS35	sp|Q96QK1|VPS35_HUMAN	VPS35_HUMAN	HUMAN	VPS35 MEM3 TCCCTA00141	14.9934	13.9893	15.3272	18.3962	15.1206	17.1111	14.3398	15.1963	14.2928	0.383738	-0.620351	0.717527	3.78656	0.510964	2.50142	2.26631	0.160305
PURB	sp|Q96QR8|PURB_HUMAN	PURB_HUMAN	HUMAN	PURB	14.2169	15.7218	18.2005	17.7969	19.0625	18.5193	14.2362	14.4417	16.8855	-0.970894	0.533963	3.0127	2.6091	3.87467	3.33146	3.27174	0.858591
STRBP	sp|Q96SI9|STRBP_HUMAN	STRBP_HUMAN	HUMAN	STRBP SPNR	12.5909	16.1382	17.5009	18.7238	18.7543	13.5612	14.7942	14.7905	13.7486	-1.85351	1.69382	3.05648	4.27935	4.30992	-0.883256	2.56867	0.965596
CDK5RAP1	sp|Q96SZ6|CK5P1_HUMAN	CK5P1_HUMAN	HUMAN	CDK5RAP1 C20orf34 CGI-05 HSPC167	15.4677	14.8473	13.4876	16.1903	14.8192	14.1949	13.7435	12.7508	13.6959	2.07091	1.45058	0.090851	2.79356	1.42242	0.798171	1.67138	1.20411
UHRF1	sp|Q96T88|UHRF1_HUMAN;sp|Q96PU4|UHRF2_HUMAN	UHRF1_HUMAN	HUMAN	UHRF1 ICBP90 NP95 RNF106	17.5161	15.1709	15.5772	14.6392	13.2671	14.7755	12.9578	14.0653	13.57	3.98511	1.63987	2.04619	1.10817	-0.263917	1.24444	0.696229	2.55706
TBCB	sp|Q99426|TBCB_HUMAN	TBCB_HUMAN	HUMAN	TBCB CG22 CKAP1	14.2299	13.7773	17.0228	17.7722	17.7255	19.0003	15.1762	14.9669	13.78	-0.411154	-0.863759	2.38178	3.13115	3.08452	4.35929	3.52499	0.368956
CNN2	sp|Q99439|CNN2_HUMAN	CNN2_HUMAN	HUMAN	CNN2	16.2576	15.5163	17.2505	16.9874	17.3815	17.6077	16.6208	16.5064	15.2117	0.144576	-0.596723	1.13754	0.874373	1.26852	1.49469	1.21253	0.228463
PCYT2	sp|Q99447|PCY2_HUMAN	PCY2_HUMAN	HUMAN	PCYT2	14.5104	14.856	16.4714	17.8672	17.3994	18.2712	14.297	14.7402	15.0115	-0.172457	0.173083	1.78851	3.1843	2.71652	3.58832	3.16305	0.59638
PARK7	sp|Q99497|PARK7_HUMAN	PARK7_HUMAN	HUMAN	PARK7	21.0265	16.17	19.6574	18.2374	16.9153	14.6239	15.3358	16.6755	15.0734	5.33157	0.475138	3.9625	2.54253	1.2204	-1.07105	0.897292	3.2564
VAT1	sp|Q99536|VAT1_HUMAN	VAT1_HUMAN	HUMAN	VAT1	13.452	15.6805	18.3358	19.4313	18.2862	18.4745	15.0895	14.5761	14.2738	-1.19442	1.03407	3.68931	4.78486	3.63971	3.82806	4.08421	1.17632
PLIN2	sp|Q99541|PLIN2_HUMAN	PLIN2_HUMAN	HUMAN	PLIN2 ADFP	15.2878	13.7921	17.1958	18.6318	14.8747	17.5932	13.4193	14.9495	13.7281	1.25547	-0.240219	3.16345	4.59949	0.842381	3.56087	3.00091	1.3929
EIF3C	sp|Q99613|EIF3C_HUMAN;sp|B5ME19|EIFCL_HUMAN	EIF3C_HUMAN	HUMAN	EIF3C EIF3S8	15.1461	14.1664	17.7691	20.3768	13.4824	20.6371	18.1156	15.6918	15.7501	-1.3731	-2.35279	1.24992	3.85761	-3.03676	4.1179	1.64625	-0.825324
DNAJC7	sp|Q99615|DNJC7_HUMAN	DNJC7_HUMAN	HUMAN	DNAJC7 TPR2 TTC2	16.4687	15.0365	15.0541	16.5319	13.1289	16.151	12.8472	12.9228	14.7906	2.94855	1.51628	1.53395	3.01171	-0.391318	2.63078	1.75039	1.9996
PHB2	sp|Q99623|PHB2_HUMAN	PHB2_HUMAN	HUMAN	PHB2 BAP REA	18.1582	16.7783	18.6101	22.5478	16.9671	19.4852	15.0201	17.7365	16.3203	1.79921	0.419272	2.25106	6.18882	0.608126	3.12619	3.30771	1.48985
KIF2C	sp|Q99661|KIF2C_HUMAN;sp|Q8N4N8|KIF2B_HUMAN	KIF2C_HUMAN	HUMAN	KIF2C KNSL6	14.3017	16.1167	15.4395	15.7142	16.2771	14.9478	13.6071	15.1542	14.6046	-0.15365	1.66142	0.98417	1.25887	1.82179	0.492527	1.19106	0.830647
HSD17B10	sp|Q99714|HCD2_HUMAN	HCD2_HUMAN	HUMAN	HSD17B10 ERAB HADH2 MRPP2 SCHAD SDR5C1 XH98G2	18.9822	21.319	23.3318	22.7387	20.4431	22.3288	20.4898	17.6633	18.8429	-0.0165116	2.3203	4.33315	3.74003	1.44445	3.33014	2.83821	2.21231
HNRNPAB	sp|Q99729|ROAA_HUMAN	ROAA_HUMAN	HUMAN	HNRNPAB ABBP1 HNRPAB	18.0389	18.8578	24.0121	23.4395	24.5764	23.1381	14.3608	14.2781	15.7496	3.24268	4.06161	9.21597	8.64332	9.78023	8.3419	8.92182	5.50675
NAP1L4	sp|Q99733|NP1L4_HUMAN	NP1L4_HUMAN	HUMAN	NAP1L4 NAP2	17.5008	16.9913	17.0785	16.9246	17.5776	18.377	13.9247	13.4074	14.4103	3.58668	3.07711	3.16434	3.01048	3.66348	4.46281	3.71226	3.27605
NAPG	sp|Q99747|SNAG_HUMAN	SNAG_HUMAN	HUMAN	NAPG SNAPG	15.4415	14.7453	14.4666	15.1456	15.577	16.0113	13.3406	14.3792	14.3938	1.40362	0.707421	0.428746	1.10775	1.53913	1.97343	1.5401	0.846597
MIPEP	sp|Q99797|MIPEP_HUMAN	MIPEP_HUMAN	HUMAN	MIPEP MIP	14.2407	15.7506	14.2365	15.4995	14.6602	14.8231	14.2407	14.0392	13.3238	0.372759	1.88264	0.368602	1.63161	0.792267	0.955154	1.12634	0.874668
CPNE1	sp|Q99829|CPNE1_HUMAN	CPNE1_HUMAN	HUMAN	CPNE1 CPN1	14.8559	16.422	12.0487	18.8099	14.9723	18.3714	15.5082	14.7246	17.3365	-1.00055	0.565567	-3.80775	2.95345	-0.884083	2.51494	1.5281	-1.41425
CCT7	sp|Q99832|TCPH_HUMAN	TCPH_HUMAN	HUMAN	CCT7 CCTH NIP7-1	15.4644	15.5364	16.0584	19.4241	18.8018	20.6327	18.2188	12.946	17.7224	-0.831323	-0.759371	-0.237327	3.12839	2.50606	4.33698	3.32381	-0.609341
PRMT1	sp|Q99873|ANM1_HUMAN	ANM1_HUMAN	HUMAN	PRMT1 HMT2 HRMT1L2 IR1B4	15.5091	15.0159	21.2701	21.291	21.8481	22.5988	14.7105	14.7601	15.184	0.624216	0.131023	6.3853	6.40614	6.96324	7.71401	7.0278	2.38018
PKP2	sp|Q99959|PKP2_HUMAN	PKP2_HUMAN	HUMAN	PKP2	15.8891	14.6948	15.0095	16.0812	14.4712	13.7867	13.8608	14.1566	13.4783	2.05716	0.862877	1.1776	2.24933	0.639277	-0.0452556	0.947783	1.36588
RBM4B	sp|Q9BQ04|RBM4B_HUMAN	RBM4B_HUMAN	HUMAN	RBM4B RBM30	15.361	15.3785	19.9491	19.4295	20.9103	19.1676	14.1118	13.1787	14.5763	1.40538	1.42291	5.99345	5.4739	6.95467	5.21196	5.88017	2.94058
DDX50	sp|Q9BQ39|DDX50_HUMAN	DDX50_HUMAN	HUMAN	DDX50	19.0958	15.7237	19.1575	13.6954	16.711	15.2166	17.6824	14.3065	17.2344	2.68802	-0.684066	2.74972	-2.71237	0.303263	-1.19118	-1.2001	1.58456
MACROD1	sp|Q9BQ69|MACD1_HUMAN	MACD1_HUMAN	HUMAN	MACROD1 LRP16	14.2566	14.6166	18.3417	16.7089	14.93	16.4492	13.0332	15.6381	13.7513	0.115747	0.475773	4.20083	2.568	0.789145	2.30835	1.8885	1.59745
TUBA1C	sp|Q9BQE3|TBA1C_HUMAN	TBA1C_HUMAN	HUMAN	TUBA1C TUBA6	14.212	15.1704	18.8795	20.6877	19.2435	21.5221	15.51	14.3601	17.1367	-1.45693	-0.498507	3.21057	5.01874	3.57462	5.85323	4.81553	0.418378
CORO1B	sp|Q9BR76|COR1B_HUMAN	COR1B_HUMAN	HUMAN	CORO1B	18.3185	15.6046	18.4173	20.4858	20.1999	21.3687	15.0599	15.954	14.6339	3.1026	0.388697	3.20139	5.26988	4.98395	6.15281	5.46888	2.23089
PYM1	sp|Q9BRP8|PYM1_HUMAN	PYM1_HUMAN	HUMAN	PYM1 PYM WIBG	17.9408	14.5261	17.4024	18.2309	14.5261	17.9238	14.347	14.6412	14.0137	3.60682	0.192162	3.06846	3.89698	0.192122	3.58986	2.55965	2.28915
PELO	sp|Q9BRX2|PELO_HUMAN	PELO_HUMAN	HUMAN	PELO CGI-17	14.5282	16.1437	16.0483	17.4296	17.5014	19.0707	14.1714	13.9538	13.8162	0.547749	2.16327	2.06785	3.44909	3.5209	5.09023	4.02007	1.59296
PRXL2A	sp|Q9BRX8|PXL2A_HUMAN	PXL2A_HUMAN	HUMAN	PRXL2A C10orf58 FAM213A PAMM PRO2290 PSEC0139 UNQ611/PRO1198	15.0728	14.8252	14.1542	18.3103	14.6174	16.4773	14.0345	13.5909	13.6037	1.32972	1.08211	0.411106	4.5672	0.874318	2.73421	2.72524	0.940979
ERP44	sp|Q9BS26|ERP44_HUMAN	ERP44_HUMAN	HUMAN	ERP44 KIAA0573 TXNDC4 UNQ532/PRO1075	13.4971	13.8585	15.4038	18.5915	15.8632	17.1667	15.6859	15.0367	16.0116	-2.08105	-1.71959	-0.174326	3.01335	0.285115	1.58863	1.62903	-1.32499
TACO1	sp|Q9BSH4|TACO1_HUMAN	TACO1_HUMAN	HUMAN	TACO1 CCDC44 PRO0477	14.5071	14.9494	16.8277	15.1654	14.6888	15.7381	15.0629	12.99	14.8121	0.218727	0.66105	2.53939	0.87704	0.400502	1.4498	0.909115	1.13972
HDHD3	sp|Q9BSH5|HDHD3_HUMAN	HDHD3_HUMAN	HUMAN	HDHD3 C9orf158	15.1206	15.2743	15.5871	15.0905	13.9831	15.3059	14.2722	14.2042	13.7821	1.03444	1.18813	1.50092	1.00434	-0.10307	1.21969	0.706986	1.24116
ESYT1	sp|Q9BSJ8|ESYT1_HUMAN	ESYT1_HUMAN	HUMAN	ESYT1 FAM62A KIAA0747 MBC2	15.4634	15.8997	15.3189	20.0026	14.445	17.7185	14.3995	14.3056	14.0563	1.20957	1.64585	1.06512	5.74882	0.191194	3.46464	3.13488	1.30685
ANP32E	sp|Q9BTT0|AN32E_HUMAN	AN32E_HUMAN	HUMAN	ANP32E	15.0696	15.7769	14.9612	14.9123	17.355	17.3089	14.4196	14.0256	15.7356	0.342686	1.04996	0.234277	0.185398	2.62806	2.58198	1.79848	0.542308
NDUFAF3	sp|Q9BU61|NDUF3_HUMAN	NDUF3_HUMAN	HUMAN	NDUFAF3 C3orf60	15.5164	15.5738	15.1353	15.4401	13.8909	14.2241	12.9982	14.5353	14.0054	1.67004	1.72752	1.28896	1.59377	0.0445906	0.377773	0.672046	1.56217
ISCA1	sp|Q9BUE6|ISCA1_HUMAN	ISCA1_HUMAN	HUMAN	ISCA1 HBLD2 GK004	16.0862	19.6999	20.3847	18.3988	15.774	14.1841	14.1123	13.4378	19.2639	0.4816	4.09526	4.78005	2.79418	0.169382	-1.42056	0.514335	3.11897
TUBB6	sp|Q9BUF5|TBB6_HUMAN	TBB6_HUMAN	HUMAN	TUBB6	13.5869	14.8608	18.982	19.642	19.2204	21.675	13.397	14.6382	13.8026	-0.359012	0.91485	5.03606	5.6961	5.27449	7.72907	6.23322	1.86396
HNRNPUL1	sp|Q9BUJ2|HNRL1_HUMAN	HNRL1_HUMAN	HUMAN	HNRNPUL1 E1BAP5 HNRPUL1	15.2203	15.6947	20.3746	19.8462	20.1335	17.8263	14.9521	16.4073	14.2455	0.0186446	0.49307	5.17302	4.64457	4.93183	2.62469	4.06703	1.89491
HTATIP2	sp|Q9BUP3|HTAI2_HUMAN	HTAI2_HUMAN	HUMAN	HTATIP2 CC3 TIP30	15.5336	15.5746	15.231	15.2418	13.9469	14.1376	13.9345	13.8102	14.1991	1.55229	1.59336	1.24976	1.26057	-0.034372	0.156282	0.460826	1.46514
DDX23	sp|Q9BUQ8|DDX23_HUMAN	DDX23_HUMAN	HUMAN	DDX23	14.0517	15.7732	17.1809	15.4148	14.5535	17.276	14.4748	14.6426	14.8379	-0.600101	1.1214	2.52911	0.763004	-0.0982854	2.62427	1.09633	1.01681
TUBB2B	sp|Q9BVA1|TBB2B_HUMAN	TBB2B_HUMAN	HUMAN	TUBB2B	19.16	16.3874	13.8609	18.0278	14.4	19.194	14.9734	14.6006	13.1709	4.91166	2.13912	-0.387387	3.77954	0.151688	4.94574	2.95899	2.22113
TMEM109	sp|Q9BVC6|TM109_HUMAN	TM109_HUMAN	HUMAN	TMEM109	18.4854	17.6062	15.5421	19.3272	15.1817	17.865	15.0075	15.4901	12.7555	4.06769	3.18849	1.12441	4.90949	0.763965	3.44727	3.04024	2.79353
SELENOO	sp|Q9BVL4|SELO_HUMAN	SELO_HUMAN	HUMAN	SELENOO SELO	18.7468	15.8019	14.7994	15.016	13.8407	15.689	13.9725	12.5722	13.1432	5.51748	2.5726	1.57009	1.7867	0.611392	2.45972	1.61927	3.22006
TARS2	sp|Q9BW92|SYTM_HUMAN	SYTM_HUMAN	HUMAN	TARS2 TARSL1	14.3148	15.6452	17.7488	17.6875	19.4161	16.4037	17.2836	17.0641	15.142	-2.18177	-0.851323	1.2523	1.19095	2.91958	-0.0928723	1.33922	-0.5936
ACAT2	sp|Q9BWD1|THIC_HUMAN	THIC_HUMAN	HUMAN	ACAT2 ACTL	17.9133	18.6618	20.4334	22.9367	21.5708	23.8813	16.2492	13.9986	17.0053	2.16225	2.91079	4.68236	7.18569	5.81977	8.13026	7.04524	3.2518
RBM4	sp|Q9BWF3|RBM4_HUMAN	RBM4_HUMAN	HUMAN	RBM4 RBM4A	18.0246	15.0464	22.2826	22.2919	22.5927	19.3212	15.2335	14.6294	12.8956	3.77174	0.793528	8.02978	8.03908	8.33988	5.0684	7.14912	4.19835
LSM14B	sp|Q9BX40|LS14B_HUMAN	LS14B_HUMAN	HUMAN	LSM14B C20orf40 FAM61B RAP55B	14.6375	14.0909	19.6323	19.0755	18.5967	19.5175	13.7854	15.5768	14.4237	0.042268	-0.504377	5.03702	4.48024	4.00147	4.92222	4.46798	1.52497
NAA15	sp|Q9BXJ9|NAA15_HUMAN	NAA15_HUMAN	HUMAN	NAA15 GA19 NARG1 NATH TBDN100	13.9984	15.3746	14.685	16.4981	14.5907	15.5724	13.0644	14.436	14.8792	-0.128168	1.24804	0.55844	2.37153	0.464148	1.44582	1.42716	0.559438
AP1M1	sp|Q9BXS5|AP1M1_HUMAN	AP1M1_HUMAN	HUMAN	AP1M1 CLTNM	15.7722	15.184	14.2913	17.9761	14.6924	15.2436	14.1558	13.5474	14.3433	1.75671	1.16852	0.275805	3.96058	0.676929	1.2281	1.9552	1.06701
CHMP4A	sp|Q9BY43|CHM4A_HUMAN	CHM4A_HUMAN	HUMAN	CHMP4A C14orf123 SHAX2 CDA04 HSPC134	14.5936	16.2835	15.9353	13.8988	15.9268	15.5046	14.1985	14.4062	14.2943	0.293903	1.98379	1.63558	-0.400839	1.62709	1.20492	0.810388	1.30442
EIF2A	sp|Q9BY44|EIF2A_HUMAN	EIF2A_HUMAN	HUMAN	EIF2A CDA02 MSTP004 MSTP089	15.1336	13.7397	14.3546	15.5204	14.0017	15.8079	15.1918	12.8215	13.3086	1.35963	-0.0342365	0.580674	1.74649	0.227758	2.03394	1.33606	0.635356
POLDIP3	sp|Q9BY77|PDIP3_HUMAN	PDIP3_HUMAN	HUMAN	POLDIP3 KIAA1649 PDIP46	21.4938	16.3988	21.517	21.4528	22.073	20.0824	14.643	14.3727	13.8918	7.19137	2.09632	7.21448	7.15029	7.77049	5.77991	6.90023	5.50072
MRPL1	sp|Q9BYD6|RM01_HUMAN	RM01_HUMAN	HUMAN	MRPL1 BM-022	14.9262	15.2109	14.0513	15.395	15.4077	15.962	14.1426	14.1089	14.2622	0.754962	1.03968	-0.119927	1.22378	1.23653	1.79084	1.41705	0.558239
YTHDF1	sp|Q9BYJ9|YTHD1_HUMAN	YTHD1_HUMAN	HUMAN	YTHDF1 C20orf21	15.1091	15.5148	15.3261	14.3922	17.8397	13.5912	12.6082	15.0635	13.8331	1.27417	1.67991	1.4912	0.557254	4.00479	-0.24368	1.43946	1.48176
MRPS26	sp|Q9BYN8|RT26_HUMAN	RT26_HUMAN	HUMAN	MRPS26 C20orf193 RPMS13	14.3494	16.058	14.5746	15.619	14.3405	14.997	13.6425	14.432	13.8869	0.36224	2.07082	0.587408	1.63181	0.353292	1.00986	0.998321	1.00682
NLN	sp|Q9BYT8|NEUL_HUMAN	NEUL_HUMAN	HUMAN	NLN AGTBP KIAA1226	14.9599	16.1362	13.9854	15.4381	14.096	17.2044	14.5089	15.2234	12.2332	0.971415	2.14774	-0.00305575	1.44964	0.107463	3.21588	1.59099	1.0387
CEP41	sp|Q9BYV8|CEP41_HUMAN	CEP41_HUMAN	HUMAN	CEP41 TSGA14	16.4323	15.5881	14.2873	14.6192	14.8406	15.9747	14.5479	13.2136	13.0406	2.83162	1.98739	0.686562	1.01851	1.23985	2.374	1.54412	1.83519
MRPL37	sp|Q9BZE1|RM37_HUMAN	RM37_HUMAN	HUMAN	MRPL37 MRPL2 RPML2 HSPC235	16.0105	15.3005	15.3449	17.2761	17.5237	17.3621	15.0712	14.1768	13.6671	1.70547	0.995466	1.03988	2.97112	3.21874	3.05713	3.08233	1.24694
CRNKL1	sp|Q9BZJ0|CRNL1_HUMAN	CRNL1_HUMAN	HUMAN	CRNKL1 CRN CGI-201 MSTP021	15.9493	16.2084	14.6647	16.0836	14.5983	16.0494	13.9823	14.1544	14.8457	1.62186	1.88091	0.337288	1.75613	0.270895	1.72194	1.24966	1.28002
WDR33	sp|Q9C0J8|WDR33_HUMAN	WDR33_HUMAN	HUMAN	WDR33 WDC146	13.1103	16.5319	15.4501	16.2697	15.0297	14.5376	14.9392	14.2584	13.4924	-1.11967	2.30188	1.22012	2.03966	0.79968	0.307615	1.04898	0.800779
WDR12	sp|Q9GZL7|WDR12_HUMAN	WDR12_HUMAN	HUMAN	WDR12	14.5686	15.1463	15.0463	16.4249	16.3832	16.8711	16.1983	14.3224	14.0024	-0.272428	0.305261	0.205248	1.58382	1.54219	2.03007	1.71869	0.0793601
DERL2	sp|Q9GZP9|DERL2_HUMAN	DERL2_HUMAN	HUMAN	DERL2 DER2 FLANA CGI-101 SBBI53	15.7757	14.9859	15.2796	14.8074	14.976	15.8377	14.7065	14.1025	12.436	2.02733	1.23748	1.53125	1.05905	1.22759	2.08931	1.45865	1.59869
SLIRP	sp|Q9GZT3|SLIRP_HUMAN	SLIRP_HUMAN	HUMAN	SLIRP C14orf156 DC23 DC50 PD04872	19.7205	15.6544	19.7472	18.499	15.8876	19.1803	13.6028	14.3966	19.491	3.89037	-0.175696	3.91702	2.66882	0.0575095	3.35018	2.0255	2.5439
UBA5	sp|Q9GZZ9|UBA5_HUMAN	UBA5_HUMAN	HUMAN	UBA5 UBE1DC1	16.0926	15.231	16.177	16.37	16.4098	18.1654	13.7155	14.8948	16.5345	1.04435	0.182758	1.12883	1.32175	1.36154	3.11719	1.93349	0.785314
PAIP1	sp|Q9H074|PAIP1_HUMAN	PAIP1_HUMAN	HUMAN	PAIP1	14.5079	14.938	14.1953	16.6974	17.2007	19.7013	14.1821	14.389	14.6015	0.117033	0.54711	-0.195629	2.30647	2.80984	5.31035	3.47556	0.156171
LSG1	sp|Q9H089|LSG1_HUMAN	LSG1_HUMAN	HUMAN	LSG1	15.2408	14.1976	22.7678	24.7093	25.6694	26.0017	14.602	13.955	13.895	1.0901	0.0469482	8.61712	10.5587	11.5188	11.851	11.3095	3.25139
XRN2	sp|Q9H0D6|XRN2_HUMAN	XRN2_HUMAN	HUMAN	XRN2	18.8462	15.1305	20.4244	18.3499	20.3297	20.3705	14.9776	13.5678	13.8445	4.71624	1.00053	6.29444	4.21992	6.19975	6.24055	5.55341	4.00374
NT5C3A	sp|Q9H0P0|5NT3A_HUMAN	5NT3A_HUMAN	HUMAN	NT5C3A NT5C3 P5N1 UMPH1 HSPC233	16.8318	15.3352	15.1261	15.1301	15.6921	14.4989	13.9759	14.9009	13.5785	2.68005	1.18342	0.974315	0.978336	1.5404	0.347139	0.955293	1.61259
QRSL1	sp|Q9H0R6|GATA_HUMAN	GATA_HUMAN	HUMAN	QRSL1	13.8807	13.8842	14.4266	15.6479	15.8373	14.8731	13.7349	14.1482	13.9152	-0.0521407	-0.0485835	0.493812	1.71515	1.90447	0.940273	1.51996	0.131029
DDX47	sp|Q9H0S4|DDX47_HUMAN	DDX47_HUMAN	HUMAN	DDX47	16.7187	16.871	16.5967	15.4725	15.9753	13.3018	13.0244	14.0777	13.4175	3.21212	3.36445	3.09014	1.96597	2.46879	-0.204706	1.41002	3.22224
RAB1B	sp|Q9H0U4|RAB1B_HUMAN	RAB1B_HUMAN	HUMAN	RAB1B	17.6647	15.5644	21.0399	23.6338	20.3918	22.9358	14.8716	18.8655	15.566	1.23032	-0.869931	4.60549	7.19941	3.95747	6.50146	5.88611	1.65529
C11orf54	sp|Q9H0W9|CK054_HUMAN	CK054_HUMAN	HUMAN	C11orf54 LP4947 PTD012	14.0531	15.5511	18.4446	18.8956	18.1388	17.9606	13.51	15.5117	15.5892	-0.817155	0.680795	3.57429	4.02527	3.26846	3.09029	3.46134	1.14598
ASCC2	sp|Q9H1I8|ASCC2_HUMAN	ASCC2_HUMAN	HUMAN	ASCC2 ASC1P100	15.5315	16.5811	14.9698	14.7997	15.5839	14.4391	15.7416	13.5665	12.8673	1.47308	2.52269	0.911372	0.74129	1.52545	0.380686	0.882476	1.63571
SH3BGRL3	sp|Q9H299|SH3L3_HUMAN	SH3L3_HUMAN	HUMAN	SH3BGRL3 P1725	15.2138	14.7175	13.8881	16.0275	15.8511	14.8003	13.7695	14.6766	13.5637	1.21049	0.71421	-0.115138	2.02421	1.84788	0.797006	1.55636	0.603188
PNN	sp|Q9H307|PININ_HUMAN	PININ_HUMAN	HUMAN	PNN DRS MEMA	15.6896	15.8816	14.2128	14.9618	18.8743	15.3269	14.0153	13.2308	14.699	1.70793	1.8999	0.231101	0.980171	4.89259	1.34524	2.406	1.27964
ACBD3	sp|Q9H3P7|GCP60_HUMAN	GCP60_HUMAN	HUMAN	ACBD3 GCP60 GOCAP1 GOLPH1	14.5732	15.2856	14.9887	18.3909	13.6345	14.4736	13.4674	13.7437	15.0544	0.484736	1.19711	0.900226	4.30243	-0.453942	0.385084	1.41119	0.86069
CHMP4B	sp|Q9H444|CHM4B_HUMAN	CHM4B_HUMAN	HUMAN	CHMP4B C20orf178 SHAX1	14.2935	13.6044	15.6479	16.1054	16.3339	17.365	15.533	14.316	14.788	-0.585464	-1.27462	0.76888	1.22638	1.45487	2.48604	1.72243	-0.363735
GOLPH3	sp|Q9H4A6|GOLP3_HUMAN;sp|Q9H4A5|GLP3L_HUMAN	GOLP3_HUMAN	HUMAN	GOLPH3 GPP34	14.0789	16.0723	14.1908	14.4487	15.7041	14.7711	15.1486	14.6473	11.9167	0.174763	2.16808	0.286586	0.54447	1.79995	0.866918	1.07044	0.876478
TDRD3	sp|Q9H7E2|TDRD3_HUMAN	TDRD3_HUMAN	HUMAN	TDRD3	15.75	16.3076	12.8735	15.3559	16.1766	16.418	14.8681	14.1679	14.9638	1.08341	1.64102	-1.79313	0.689253	1.50998	1.75143	1.31689	0.310431
PTGES2	sp|Q9H7Z7|PGES2_HUMAN	PGES2_HUMAN	HUMAN	PTGES2 C9orf15 PGES2	15.8428	14.2466	15.2851	17.4172	14.6421	14.3535	13.4495	13.333	14.6228	2.041	0.444837	1.48335	3.61547	0.840351	0.551738	1.66919	1.32306
GORASP2	sp|Q9H8Y8|GORS2_HUMAN	GORS2_HUMAN	HUMAN	GORASP2 GOLPH6	14.6782	14.7389	14.1747	16.6409	15.8929	15.1554	13.985	11.9241	12.8788	1.74884	1.80959	1.24541	3.71158	2.96358	2.2261	2.96709	1.60128
JPT2	sp|Q9H910|JUPI2_HUMAN	JUPI2_HUMAN	HUMAN	JPT2 C16orf34 HN1L L11	14.685	15.5645	15.6382	16.3785	14.3124	15.5579	15.3709	14.0476	13.8007	0.278554	1.15811	1.23184	1.97209	-0.09402	1.1515	1.00986	0.889502
ARMT1	sp|Q9H993|ARMT1_HUMAN	ARMT1_HUMAN	HUMAN	ARMT1 C6orf211	15.2972	16.8387	14.1828	15.2438	14.4873	14.7359	14.7085	13.4647	14.0415	1.22561	2.76714	0.111235	1.17221	0.415769	0.664311	0.750763	1.368
SFXN1	sp|Q9H9B4|SFXN1_HUMAN	SFXN1_HUMAN	HUMAN	SFXN1	14.7511	15.8931	14.9565	18.4115	13.3254	15.2738	14.4872	14.2091	12.8477	0.903142	2.04506	1.10851	4.56346	-0.522623	1.42579	1.82221	1.35224
GRPEL1	sp|Q9HAV7|GRPE1_HUMAN	GRPE1_HUMAN	HUMAN	GRPEL1 GREPEL1	18.9349	21.1037	20.9619	19.6226	19.8852	20.2937	17.1764	14.7463	20.0603	1.60727	3.776	3.63423	2.29491	2.55748	2.966	2.60613	3.00583
CACYBP	sp|Q9HB71|CYBP_HUMAN	CYBP_HUMAN	HUMAN	CACYBP S100A6BP SIP PNAS-107	14.318	15.7807	19.1562	20.8146	19.0341	21.0375	13.5248	14.5759	17.1458	-0.764176	0.698587	4.07404	5.73242	3.95196	5.95537	5.21325	1.33615
NCOA5	sp|Q9HCD5|NCOA5_HUMAN	NCOA5_HUMAN	HUMAN	NCOA5 KIAA1637	18.3138	14.9293	19.4596	22.2559	21.6952	17.4732	14.8482	14.1895	16.3594	3.18144	-0.203019	4.3273	7.12354	6.56291	2.34086	5.34244	2.43524
MOV10	sp|Q9HCE1|MOV10_HUMAN	MOV10_HUMAN	HUMAN	MOV10 KIAA1631	19.9855	15.3366	20.4759	21.7486	22.6357	23.0934	14.3063	14.1294	14.9634	5.51914	0.870197	6.00948	7.2822	8.16929	8.62705	8.02618	4.13294
XAB2	sp|Q9HCS7|SYF1_HUMAN	SYF1_HUMAN	HUMAN	XAB2 HCNP KIAA1177 SYF1 PP3898	14.4173	14.5873	13.7146	14.9875	14.2341	16.6266	14.6236	13.3706	14.2535	0.334761	0.504697	-0.36797	0.90493	0.151513	2.54405	1.20016	0.157162
APMAP	sp|Q9HDC9|APMAP_HUMAN	APMAP_HUMAN	HUMAN	APMAP C20orf3 UNQ1869/PRO4305	15.8995	15.9445	14.8896	18.3814	14.3365	17.4584	15.2462	14.8793	13.322	1.41702	1.46193	0.407094	3.89892	-0.146063	2.97584	2.2429	1.09535
VTA1	sp|Q9NP79|VTA1_HUMAN	VTA1_HUMAN	HUMAN	VTA1 C6orf55 HSPC228 My012	13.331	14.6777	13.9238	15.8491	15.7415	15.6998	14.891	14.3622	14.1705	-1.14353	0.203111	-0.550812	1.37453	1.26696	1.22523	1.28891	-0.497077
SARS2	sp|Q9NP81|SYSM_HUMAN	SYSM_HUMAN	HUMAN	SARS2 SARSM	15.0829	15.0709	18.5547	20.4375	20.8922	18.9536	14.7296	14.3353	17.9106	-0.575563	-0.587589	2.89623	4.77896	5.23373	3.29509	4.43593	0.577692
MRPS30	sp|Q9NP92|RT30_HUMAN	RT30_HUMAN	HUMAN	MRPS30 PDCD9 BM-047	15.1797	15.7789	18.4128	18.0666	14.8996	17.2621	16.1261	14.9981	14.3041	0.0368905	0.636129	3.27001	2.92383	-0.243139	2.11928	1.59999	1.31434
MYOZ1	sp|Q9NP98|MYOZ1_HUMAN	MYOZ1_HUMAN	HUMAN	MYOZ1 MYOZ	15.553	15.8683	15.7036	15.316	14.8077	16.2591	15.7539	14.2755	12.541	1.3628	1.67813	1.51343	1.12584	0.617568	2.06892	1.27078	1.51812
MID1IP1	sp|Q9NPA3|M1IP1_HUMAN	M1IP1_HUMAN	HUMAN	MID1IP1 MIG12	14.7792	19.0549	21.5121	17.7492	18.2282	17.8038	13.9772	14.3572	17.8175	-0.604738	3.67099	6.1282	2.36529	2.84426	2.41984	2.54313	3.06482
LUC7L	sp|Q9NQ29|LUC7L_HUMAN	LUC7L_HUMAN	HUMAN	LUC7L LUC7L1	16.1392	13.9827	14.6707	17.3616	18.0525	16.5077	14.4017	14.8028	14.1727	1.68013	-0.476335	0.211669	2.90257	3.59341	2.0487	2.84823	0.471821
A1CF	sp|Q9NQ94|A1CF_HUMAN	A1CF_HUMAN	HUMAN	A1CF ACF ASP	20.182	15.7127	23.1287	22.6718	23.5413	23.6804	17.2309	18.3259	16.2806	2.90291	-1.5664	5.84955	5.39262	6.26218	6.40121	6.01867	2.39535
RTN4	sp|Q9NQC3|RTN4_HUMAN	RTN4_HUMAN	HUMAN	RTN4 KIAA0886 NOGO My043 SP1507	14.4004	15.3506	13.0041	19.0025	11.4342	19.3584	13.8927	14.7583	13.6152	0.311667	1.26186	-1.08459	4.91373	-2.65456	5.26972	2.50963	0.162977
XPNPEP3	sp|Q9NQH7|XPP3_HUMAN	XPP3_HUMAN	HUMAN	XPNPEP3	14.9181	16.1879	14.168	15.4587	16.5301	15.0879	13.351	13.3441	14.5603	1.16631	2.43608	0.416224	1.70689	2.77835	1.33613	1.94045	1.33954
KIF13B	sp|Q9NQT8|KI13B_HUMAN	KI13B_HUMAN	HUMAN	KIF13B GAKIN KIAA0639	14.0331	14.6094	14.5022	16.2946	14.389	14.7846	15.2296	12.2936	14.0531	0.174311	0.750585	0.643411	2.43588	0.530188	0.925799	1.29729	0.522769
ZC4H2	sp|Q9NQZ6|ZC4H2_HUMAN	ZC4H2_HUMAN	HUMAN	ZC4H2 HCA127 KIAA1166	14.9989	14.3634	14.0549	15.5544	18.1008	13.7623	15.4775	13.1537	14.3949	0.656881	0.0213117	-0.287111	1.21238	3.75877	-0.579729	1.46381	0.130361
DIABLO	sp|Q9NR28|DBLOH_HUMAN	DBLOH_HUMAN	HUMAN	DIABLO SMAC	14.9111	17.8624	13.5821	15.0657	14.711	15.708	14.4165	13.973	14.7566	0.529061	3.48036	-0.799899	0.683691	0.328974	1.32595	0.779538	1.06984
DDX21	sp|Q9NR30|DDX21_HUMAN	DDX21_HUMAN	HUMAN	DDX21	16.2273	14.81	17.8686	16.7793	17.5049	15.7769	14.6023	13.1629	13.7588	2.38595	0.968723	4.02725	2.93798	3.66354	1.93557	2.8457	2.46064
SAR1A	sp|Q9NR31|SAR1A_HUMAN;sp|Q9Y6B6|SAR1B_HUMAN	SAR1A_HUMAN	HUMAN	SAR1A SAR1 SARA SARA1	13.9126	15.6001	16.913	19.1405	16.6547	17.8545	18.0474	18.2821	13.5622	-2.71792	-1.03041	0.282437	2.50996	0.0241183	1.22398	1.25269	-1.1553
NANS	sp|Q9NR45|SIAS_HUMAN	SIAS_HUMAN	HUMAN	NANS SAS	18.2945	15.9736	18.0109	18.8697	19.5194	18.939	14.6503	14.7057	13.2148	4.10417	1.78326	3.82065	4.6794	5.32908	4.74867	4.91905	3.23602
MBNL1	sp|Q9NR56|MBNL1_HUMAN	MBNL1_HUMAN	HUMAN	MBNL1 EXP KIAA0428 MBNL	19.9999	16.3186	15.8827	20.2807	21.0282	16.8198	15.553	14.1296	14.0909	5.40874	1.72748	1.29157	5.68955	6.43708	2.22862	4.78508	2.80926
OSTC	sp|Q9NRP0|OSTC_HUMAN	OSTC_HUMAN	HUMAN	OSTC DC2 HDCMD45P HSPC307	15.0466	14.9669	14.0687	19.2889	14.9402	14.2586	14.5627	14.2327	14.4557	0.629582	0.549921	-0.34835	4.87191	0.523199	-0.158405	1.74557	0.277051
PNO1	sp|Q9NRX1|PNO1_HUMAN	PNO1_HUMAN	HUMAN	PNO1	14.8637	15.5546	14.613	15.0732	14.8287	16.7154	14.1396	15.7298	13.7376	0.328104	1.01899	0.0773772	0.537521	0.293012	2.17975	1.00343	0.474823
PHPT1	sp|Q9NRX4|PHP14_HUMAN	PHP14_HUMAN	HUMAN	PHPT1 PHP14 CGI-202 HSPC141	15.3084	14.911	17.4802	17.2625	16.0128	16.041	13.4178	14.2018	14.257	1.34949	0.95211	3.52135	3.30364	2.0539	2.08214	2.4799	1.94098
TOMM22	sp|Q9NS69|TOM22_HUMAN	TOM22_HUMAN	HUMAN	TOMM22 TOM22	16.29	14.2579	14.8695	15.0265	14.0552	15.9285	14.1818	14.2431	13.6688	2.25877	0.226635	0.838293	0.995217	0.0239154	1.89729	0.97214	1.1079
FARSB	sp|Q9NSD9|SYFB_HUMAN	SYFB_HUMAN	HUMAN	FARSB FARSLB FRSB HSPC173	14.8863	15.6021	16.0323	17.6632	16.8606	17.0631	14.625	13.7319	17.4213	-0.373139	0.342658	0.772892	2.40377	1.60121	1.80368	1.93622	0.24747
ATG3	sp|Q9NT62|ATG3_HUMAN	ATG3_HUMAN	HUMAN	ATG3 APG3 APG3L	15.9206	14.8776	15.4519	15.0289	15.452	16.4725	13.9789	14.5424	14.6929	1.51582	0.47281	1.04711	0.624188	1.04724	2.06772	1.24638	1.01191
SIRT3	sp|Q9NTG7|SIR3_HUMAN	SIR3_HUMAN	HUMAN	SIRT3 SIR2L3	14.416	15.1754	15.1557	16.0127	16.645	14.1756	14.6696	12.9903	14.4167	0.39044	1.14983	1.13012	1.98715	2.61945	0.150064	1.58556	0.890129
OLA1	sp|Q9NTK5|OLA1_HUMAN	OLA1_HUMAN	HUMAN	OLA1 GTPBP9 PRO2455 PTD004	16.2689	14.902	18.8237	19.7334	19.5533	21.5431	17.0507	14.0779	15.6986	0.65984	-0.707034	3.21465	4.12433	3.94426	5.93406	4.66755	1.05582
RBM12	sp|Q9NTZ6|RBM12_HUMAN	RBM12_HUMAN	HUMAN	RBM12 KIAA0765 HRIHFB2091	15.4345	13.317	19.041	18.6871	19.6259	14.3736	14.429	14.668	14.9333	0.757776	-1.35981	4.36428	4.01032	4.94912	-0.303201	2.88541	1.25408
MDN1	sp|Q9NU22|MDN1_HUMAN	MDN1_HUMAN	HUMAN	MDN1 KIAA0301	15.2053	15.6447	14.2376	17.0399	13.5408	16.2284	14.542	14.8041	14.159	0.703588	1.14304	-0.264075	2.53818	-0.960953	1.72667	1.1013	0.527516
ZCCHC3	sp|Q9NUD5|ZCHC3_HUMAN	ZCHC3_HUMAN	HUMAN	ZCCHC3 C20orf99	18.2047	21.1577	20.0967	21.9675	22.9009	23.4476	15.5538	17.1513	13.9379	2.65706	5.61005	4.54908	6.41985	7.35327	7.89993	7.22435	4.27206
ABHD10	sp|Q9NUJ1|ABHDA_HUMAN	ABHDA_HUMAN	HUMAN	ABHD10	13.6923	17.6178	20.1523	18.2076	18.1572	18.5106	13.2236	17.414	20.4474	-3.33604	0.589434	3.12394	1.17929	1.1289	1.48226	1.26348	0.125778
STAU2	sp|Q9NUL3|STAU2_HUMAN	STAU2_HUMAN	HUMAN	STAU2	18.3884	15.9727	15.1444	17.5815	17.1464	16.3824	14.7729	15.1492	14.3287	3.63806	1.22238	0.394103	2.83123	2.3961	1.63214	2.28649	1.75152
SPATS2L	sp|Q9NUQ6|SPS2L_HUMAN	SPS2L_HUMAN	HUMAN	SPATS2L DNAPTP6 SP1224	18.7007	16.1425	15.8	16.7593	14.181	19.6399	14.6372	14.812	13.9083	4.24823	1.68996	1.34749	2.30679	-0.271501	5.18739	2.40756	2.42856
DDX19A	sp|Q9NUU7|DD19A_HUMAN	DD19A_HUMAN	HUMAN	DDX19A DDX19L	14.557	15.0124	19.1468	19.0002	19.8143	21.3473	13.6059	14.7699	13.6017	0.564524	1.01993	5.15429	5.00776	5.82188	7.35481	6.06148	2.24625
SEPTIN11	sp|Q9NVA2|SEP11_HUMAN	SEP11_HUMAN	HUMAN	SEPTIN11 SEPT11	14.2111	16.4833	17.5069	19.6718	18.9218	21.0489	15.6361	14.8157	16.563	-1.46045	0.811732	1.83529	4.00017	3.25019	5.37727	4.20921	0.395521
DDX18	sp|Q9NVP1|DDX18_HUMAN	DDX18_HUMAN	HUMAN	DDX18 cPERP-D	15.9231	16.2163	16.0067	14.7851	14.4077	14.387	15.0047	14.3043	15.0816	1.12625	1.41945	1.20984	-0.011759	-0.389189	-0.409855	-0.270268	1.25185
NLE1	sp|Q9NVX2|NLE1_HUMAN	NLE1_HUMAN	HUMAN	NLE1 HUSSY-07	15.1675	16.5458	17.8399	18.149	18.8565	18.9079	14.5395	13.9866	14.4981	0.826091	2.20444	3.4985	3.80762	4.51507	4.56652	4.2964	2.17634
RBM22	sp|Q9NW64|RBM22_HUMAN	RBM22_HUMAN	HUMAN	RBM22 ZC3H16 199G4	14.8448	14.792	15.2583	15.6142	13.6279	15.4926	13.148	13.218	13.459	1.5698	1.51701	1.98328	2.33922	0.352928	2.21756	1.63657	1.69003
SLTM	sp|Q9NWH9|SLTM_HUMAN	SLTM_HUMAN	HUMAN	SLTM MET	14.3303	13.9141	13.6908	18.5533	17.0817	16.0465	13.8111	14.3159	15.0972	-0.0777944	-0.493972	-0.717228	4.14523	2.67365	1.63844	2.8191	-0.429665
OXSM	sp|Q9NWU1|OXSM_HUMAN	OXSM_HUMAN	HUMAN	OXSM	14.006	18.5697	18.6994	17.8176	18.2442	18.5978	14.5524	14.4466	19.6278	-2.20292	2.36083	2.4905	1.60868	2.03532	2.38885	2.01095	0.882803
TRMT1	sp|Q9NXH9|TRM1_HUMAN	TRM1_HUMAN	HUMAN	TRMT1	15.7613	14.6614	14.1041	15.3704	16.5205	14.9486	15.0923	14.4201	13.5969	1.39149	0.291681	-0.26563	1.00061	2.15071	0.578802	1.24337	0.472512
TERF2IP	sp|Q9NYB0|TE2IP_HUMAN	TE2IP_HUMAN	HUMAN	TERF2IP DRIP5 RAP1 PP8000	15.2133	15.3958	14.113	15.9506	15.6894	14.5537	15.2243	14.1584	13.627	0.876723	1.0592	-0.223651	1.61404	1.35283	0.217112	1.06133	0.570758
BCLAF1	sp|Q9NYF8|BCLF1_HUMAN	BCLF1_HUMAN	HUMAN	BCLAF1 BTF KIAA0164	13.4532	16.1416	14.4186	16.6633	16.198	16.3739	14.0566	14.751	14.3605	-0.93614	1.75226	0.0292471	2.27395	1.80865	1.98454	2.02238	0.281787
MRPL39	sp|Q9NYK5|RM39_HUMAN	RM39_HUMAN	HUMAN	MRPL39 C21orf92 MRPL5 RPML5 MSTP003 PRED22	15.2899	13.4479	13.628	15.0321	15.1691	15.1533	14.0497	13.5691	14.6281	1.20756	-0.634354	-0.454249	0.949779	1.08683	1.07103	1.03588	0.0396511
FKBP11	sp|Q9NYL4|FKB11_HUMAN	FKB11_HUMAN	HUMAN	FKBP11 FKBP19 UNQ336/PRO535	15.6885	15.3516	12.7446	19.8505	16.4897	18.9281	18.5552	18.6189	13.6905	-1.26637	-1.6033	-4.21025	2.89562	-0.465192	1.97325	1.46789	-2.35997
TECR	sp|Q9NZ01|TECR_HUMAN	TECR_HUMAN	HUMAN	TECR GPSN2 SC2	14.5991	16.2269	15.1066	19.267	12.7326	16.8396	17.8231	13.2732	13.1117	-0.136893	1.49087	0.37055	4.53096	-2.00347	2.10353	1.54368	0.574844
FAM120A	sp|Q9NZB2|F120A_HUMAN	F120A_HUMAN	HUMAN	FAM120A C9orf10 KIAA0183 OSSA	20.3902	20.0574	21.2736	19.7739	21.6459	21.446	18.3018	15.156	14.4319	4.42694	4.09413	5.31039	3.81067	5.68266	5.48275	4.99202	4.61048
IL36G	sp|Q9NZH8|IL36G_HUMAN	IL36G_HUMAN	HUMAN	IL36G IL1E IL1F9 IL1H1 IL1RP2 UNQ2456/PRO5737	15.2758	15.08	13.9843	15.6692	14.0224	15.8667	15.2889	13.9039	13.0037	1.2103	1.01455	-0.0811854	1.60374	-0.043096	1.80116	1.1206	0.714555
UBP1	sp|Q9NZI7|UBIP1_HUMAN	UBIP1_HUMAN	HUMAN	UBP1 LBP1	15.07	18.4368	14.4454	14.1706	17.6962	17.6962	13.2632	12.3174	19.5339	0.0317821	3.39861	-0.5928	-0.867558	2.65796	2.65803	1.48281	0.945865
IGF2BP1	sp|Q9NZI8|IF2B1_HUMAN	IF2B1_HUMAN	HUMAN	IGF2BP1 CRDBP VICKZ1 ZBP1	26.1627	22.8967	26.8134	26.4736	27.3854	27.8322	17.9298	18.5215	18.4621	7.85818	4.59223	8.50888	8.16915	9.08094	9.52772	8.92594	6.98643
HSPBP1	sp|Q9NZL4|HPBP1_HUMAN	HPBP1_HUMAN	HUMAN	HSPBP1 HSPBP PP1845	16.4692	14.5734	16.7203	16.8219	16.0052	17.6634	13.7446	13.6268	13.4497	2.86222	0.966344	3.11324	3.21487	2.39818	4.05641	3.22315	2.31393
CNOT2	sp|Q9NZN8|CNOT2_HUMAN	CNOT2_HUMAN	HUMAN	CNOT2 CDC36 NOT2 HSPC131 MSTP046	12.7793	15.9107	15.9423	15.5885	15.9859	16.2852	14.7936	13.261	13.1373	-0.95136	2.18012	2.21166	1.85792	2.25532	2.55463	2.22262	1.14681
OGFR	sp|Q9NZT2|OGFR_HUMAN	OGFR_HUMAN	HUMAN	OGFR	13.4612	15.7873	14.4602	16.5802	13.6767	13.7875	13.5912	13.7049	13.3731	-0.09517	2.23089	0.903769	3.02383	0.120262	0.231071	1.12506	1.01316
HACD3	sp|Q9P035|HACD3_HUMAN	HACD3_HUMAN	HUMAN	HACD3 BIND1 PTPLAD1	16.2624	15.2649	13.6965	15.4854	14.9717	14.709	14.3938	13.6281	12.2889	2.82546	1.82794	0.259584	2.04843	1.53474	1.27203	1.6184	1.63766
VAPA	sp|Q9P0L0|VAPA_HUMAN	VAPA_HUMAN	HUMAN	VAPA VAP33	18.2703	14.4738	17.3671	17.6556	16.8674	17.3901	14.6616	13.0116	14.3818	4.252	0.455423	3.34875	3.63723	2.84904	3.37178	3.28602	2.68539
BCCIP	sp|Q9P287|BCCIP_HUMAN	BCCIP_HUMAN	HUMAN	BCCIP TOK1	15.1041	15.4166	18.1844	17.3538	14.3608	18.4404	15.8689	13.9129	14.1594	0.457071	0.769584	3.53737	2.70675	-0.286284	3.79337	2.07128	1.58801
RRBP1	sp|Q9P2E9|RRBP1_HUMAN	RRBP1_HUMAN	HUMAN	RRBP1 KIAA1398	20.9603	17.5764	21.2129	21.4029	20.0939	21.0137	14.6643	15.7133	14.8005	5.90094	2.51703	6.15348	6.34345	5.0345	5.95432	5.77743	4.85715
CPSF2	sp|Q9P2I0|CPSF2_HUMAN	CPSF2_HUMAN	HUMAN	CPSF2 CPSF100 KIAA1367	15.624	14.1994	14.5541	16.31	16.4097	15.0345	13.5875	13.5909	14.4432	1.75012	0.325589	0.680224	2.43619	2.53579	1.16062	2.0442	0.918646
LARS1	sp|Q9P2J5|SYLC_HUMAN	SYLC_HUMAN	HUMAN	LARS1 KIAA1352 LARS	16.076	15.9265	15.3134	13.8164	17.0902	14.5684	13.1219	14.8029	14.1328	2.05685	1.90727	1.2942	-0.202783	3.07096	0.549163	1.13911	1.75277
ATXN10	sp|Q9UBB4|ATX10_HUMAN	ATX10_HUMAN	HUMAN	ATXN10 SCA10	16.5511	14.9691	18.5793	18.9813	19.126	19.9314	13.3909	14.7625	14.6289	2.29031	0.70833	4.3185	4.72048	4.8652	5.67059	5.08542	2.43905
SAE1	sp|Q9UBE0|SAE1_HUMAN	SAE1_HUMAN	HUMAN	SAE1 AOS1 SUA1 UBLE1A	13.4351	14.7969	18.6149	18.1122	17.1092	17.8198	18.2153	12.8675	13.479	-1.41882	-0.0570249	3.76098	3.25831	2.25531	2.96587	2.8265	0.761714
DHCR7	sp|Q9UBM7|DHCR7_HUMAN	DHCR7_HUMAN	HUMAN	DHCR7 D7SR	15.1573	14.6838	14.1299	20.5808	17.9575	17.8911	13.453	14.952	12.8217	1.41505	0.941607	0.387655	6.83854	4.2153	4.14884	5.06756	0.914772
UBA2	sp|Q9UBT2|SAE2_HUMAN	SAE2_HUMAN	HUMAN	UBA2 SAE2 UBLE1B HRIHFB2115	14.6587	14.3274	15.5988	14.5207	13.3096	15.524	13.4247	13.822	13.9503	0.926334	0.595047	1.86643	0.788322	-0.422781	1.79167	0.719071	1.12927
NXF1	sp|Q9UBU9|NXF1_HUMAN	NXF1_HUMAN	HUMAN	NXF1 TAP	15.6505	18.5871	17.8921	17.3179	16.8225	18.6231	14.1131	15.0978	14.6986	1.01406	3.95062	3.25566	2.68139	2.18604	3.98665	2.95136	2.74011
AASS	sp|Q9UDR5|AASS_HUMAN	AASS_HUMAN	HUMAN	AASS	15.5089	16.5997	14.6154	15.57	16.2634	16.1447	14.7586	14.2597	13.2238	1.42816	2.51904	0.534676	1.48927	2.18268	2.06399	1.91198	1.49396
TJP2	sp|Q9UDY2|ZO2_HUMAN	ZO2_HUMAN	HUMAN	TJP2 X104 ZO2	15.1001	14.2948	15.4757	15.878	13.9181	15.2967	14.1346	14.1284	13.1788	1.28619	0.480885	1.6618	2.0641	0.10422	1.48282	1.21705	1.14296
TES	sp|Q9UGI8|TES_HUMAN	TES_HUMAN	HUMAN	TES	17.647	14.6316	18.4667	17.9878	18.8238	21.09	16.7097	16.2712	16.2983	1.22055	-1.79484	2.0403	1.56136	2.39742	4.66357	2.87412	0.488671
SEC63	sp|Q9UGP8|SEC63_HUMAN	SEC63_HUMAN	HUMAN	SEC63 SEC63L	13.3277	15.544	14.6118	16.9684	15.5373	15.4885	14.7853	12.9842	15.5764	-1.12094	1.09535	0.163175	2.51976	1.08869	1.03989	1.54945	0.0458633
APOBEC3B	sp|Q9UH17|ABC3B_HUMAN	ABC3B_HUMAN	HUMAN	APOBEC3B	14.8652	16.1645	15.3386	15.7514	15.8786	19.4603	16.341	14.3713	13.7945	0.0296439	1.32892	0.503037	0.915783	1.04305	4.62474	2.19453	0.620534
CHORDC1	sp|Q9UHD1|CHRD1_HUMAN	CHRD1_HUMAN	HUMAN	CHORDC1 CHP1	13.8832	14.4827	17.5728	17.544	17.1185	18.1698	13.5509	14.1855	14.1298	-0.0722039	0.5273	3.61744	3.58867	3.1631	4.21444	3.6554	1.35751
SEPTIN9	sp|Q9UHD8|SEPT9_HUMAN	SEPT9_HUMAN	HUMAN	SEPTIN9 KIAA0991 MSF SEPT9	16.8976	17.0235	17.749	18.9627	19.0734	20.6713	13.8175	12.3849	14.4235	3.35561	3.48147	4.20707	5.4207	5.53139	7.12935	6.02715	3.68138
PUF60	sp|Q9UHX1|PUF60_HUMAN	PUF60_HUMAN	HUMAN	PUF60 FIR ROBPI SIAHBP1	12.3334	14.5114	19.5852	20.3214	19.9217	14.5397	15.7145	14.6031	14.4283	-2.5819	-0.40388	4.66988	5.40607	5.00637	-0.375625	3.34561	0.561366
NDUFA12	sp|Q9UI09|NDUAC_HUMAN	NDUAC_HUMAN	HUMAN	NDUFA12 DAP13	15.8448	15.5743	15.1758	15.1889	14.703	15.2974	14.9116	13.5778	14.1773	1.62263	1.35206	0.953589	0.966708	0.480799	1.07522	0.840909	1.30943
TRMT112	sp|Q9UI30|TR112_HUMAN	TR112_HUMAN	HUMAN	TRMT112 AD-001 HSPC152 HSPC170	14.497	14.3761	16.5573	14.4687	14.0734	15.1942	13.8088	12.1973	15.8529	0.544049	0.423136	2.60432	0.515669	0.120457	1.24118	0.62577	1.1905
CPA4	sp|Q9UI42|CBPA4_HUMAN	CBPA4_HUMAN	HUMAN	CPA4 CPA3 UNQ694/PRO1339	15.0788	15.2368	15.0666	14.2151	14.2277	15.1631	14.1777	13.0828	13.4237	1.51738	1.67543	1.50517	0.653714	0.666301	1.60169	0.973902	1.56599
MRM2	sp|Q9UI43|MRM2_HUMAN	MRM2_HUMAN	HUMAN	MRM2 FJH1 FTSJ2	14.2117	20.6553	22.8461	26.9627	30.2234	30.6065	16.7512	13.7426	11.8487	0.0975406	6.54112	8.73195	12.8485	16.1093	16.4923	15.15	5.12354
AK3	sp|Q9UIJ7|KAD3_HUMAN	KAD3_HUMAN	HUMAN	AK3 AK3L1 AK6 AKL3L	14.267	19.4251	20.2899	17.4814	16.9154	20.8749	12.9646	14.1283	19.0496	-1.11389	4.04421	4.90901	2.10057	1.5346	5.49401	3.04306	2.61311
SLC25A13	sp|Q9UJS0|CMC2_HUMAN	CMC2_HUMAN	HUMAN	SLC25A13 ARALAR2	13.7519	15.1715	14.8934	21.1324	14.9992	16.3645	12.6218	13.9211	14.5935	0.0397828	1.45933	1.18125	7.42024	1.28707	2.65239	3.78657	0.893454
STOML2	sp|Q9UJZ1|STML2_HUMAN	STML2_HUMAN	HUMAN	STOML2 SLP2 HSPC108	16.0957	20.5562	19.8143	17.4028	14.8062	16.8568	17.5863	18.7763	12.8875	-0.320948	4.1395	3.39761	0.986145	-1.61045	0.440155	-0.0613837	2.40539
MRTO4	sp|Q9UKD2|MRT4_HUMAN	MRT4_HUMAN	HUMAN	MRTO4 C1orf33 MRT4	15.0742	15.9605	14.1077	15.477	15.4632	14.9921	13.5665	14.166	14.5512	0.979621	1.86596	0.0131066	1.38247	1.36863	0.897533	1.21621	0.952897
NUDT5	sp|Q9UKK9|NUDT5_HUMAN	NUDT5_HUMAN	HUMAN	NUDT5 NUDIX5 HSPC115	14.6165	13.7828	16.2105	16.4825	16.0833	17.4866	14.7758	13.0621	16.0447	-0.0109863	-0.844688	1.583	1.85502	1.45578	2.85908	2.05663	0.242443
RALY	sp|Q9UKM9|RALY_HUMAN	RALY_HUMAN	HUMAN	RALY HNRPCL2 P542	23.6569	19.1058	25.3219	25.1453	25.9184	24.1373	13.6739	16.6651	16.5823	8.01641	3.46533	9.68143	9.50484	10.2779	8.49681	9.42653	7.05439
ACIN1	sp|Q9UKV3|ACINU_HUMAN	ACINU_HUMAN	HUMAN	ACIN1 ACINUS KIAA0670	15.0147	14.5095	15.5071	15.8709	17.8852	15.4515	13.2639	13.7252	13.916	1.37963	0.874455	1.87201	2.23585	4.2502	1.81643	2.76749	1.37537
MYH2	sp|Q9UKX2|MYH2_HUMAN	MYH2_HUMAN	HUMAN	MYH2 MYHSA2	14.6339	16.5644	15.7837	14.4749	12.696	14.4209	14.0737	12.8733	15.2171	0.579209	2.50969	1.72901	0.420181	-1.35873	0.366164	-0.190796	1.60597
CDV3	sp|Q9UKY7|CDV3_HUMAN	CDV3_HUMAN	HUMAN	CDV3 H41	14.1097	18.3087	19.3474	18.2699	18.2035	18.001	15.6479	14.1539	13.6252	-0.365948	3.83301	4.87175	3.79424	3.72787	3.52538	3.6825	2.7796
CNOT11	sp|Q9UKZ1|CNO11_HUMAN	CNO11_HUMAN	HUMAN	CNOT11 C2orf29 C40	14.0263	14.1634	14.9838	16.0883	15.8056	16.8838	14.6781	14.5872	13.4306	-0.205625	-0.0685431	0.751879	1.85632	1.57364	2.65186	2.02727	0.159237
AGO1	sp|Q9UL18|AGO1_HUMAN;sp|Q9H9G7|AGO3_HUMAN;sp|Q9HCK5|AGO4_HUMAN	AGO1_HUMAN	HUMAN	AGO1 EIF2C1	15.9052	14.6309	15.0716	14.4233	15.1335	15.5697	14.7803	12.9395	13.215	2.26022	0.985962	1.42664	0.778379	1.4886	1.92476	1.39725	1.55761
KIAA1210	sp|Q9ULL0|K1210_HUMAN	K1210_HUMAN	HUMAN	KIAA1210	15.5194	14.9071	16.3597	16.2219	14.0466	15.3506	13.4994	13.9742	13.9726	1.704	1.09172	2.54425	2.40649	0.231183	1.53516	1.39095	1.77999
HECTD1	sp|Q9ULT8|HECD1_HUMAN	HECD1_HUMAN	HUMAN	HECTD1 KIAA1131	15.1102	14.8144	13.6801	15.107	15.7563	15.7922	14.3324	13.5939	14.9714	0.811	0.515161	-0.61914	0.807791	1.4571	1.49302	1.25264	0.235673
CORO1C	sp|Q9ULV4|COR1C_HUMAN	COR1C_HUMAN	HUMAN	CORO1C CRN2 CRNN4	14.1252	16.2686	17.8247	19.426	18.1642	20.1637	14.6017	15.7028	14.2663	-0.73179	1.41161	2.96775	4.56907	3.30729	5.30679	4.39438	1.21586
AKAP8L	sp|Q9ULX6|AKP8L_HUMAN	AKP8L_HUMAN	HUMAN	AKAP8L NAKAP NAKAP95 HRIHFB2018	14.3268	15.0563	14.3086	15.4804	15.0571	15.809	15.072	13.1969	13.5261	0.395202	1.12466	0.376987	1.54877	1.1255	1.87738	1.51722	0.632284
TMCO1	sp|Q9UM00|TMCO1_HUMAN	TMCO1_HUMAN	HUMAN	TMCO1 TMCC4 PNAS-10 PNAS-136 UNQ151/PRO177	15.4044	15.7859	12.9553	15.9801	15.3203	13.9779	13.9299	13.0021	11.9408	2.44677	2.82825	-0.00231291	3.02245	2.36271	1.02033	2.13516	1.75757
PRPF19	sp|Q9UMS4|PRP19_HUMAN	PRP19_HUMAN	HUMAN	PRPF19 NMP200 PRP19 SNEV	18.2961	17.3238	18.3841	21.2871	20.7609	20.9499	14.4066	13.8378	16.0748	3.52303	2.55068	3.61101	6.51406	5.98784	6.17683	6.22624	3.22824
L1RE1	sp|Q9UN81|LORF1_HUMAN	LORF1_HUMAN	HUMAN	L1RE1 LRE1	21.274	14.7744	21.9158	22.1637	23.0413	23.7513	18.027	13.5496	14.4158	5.94323	-0.556343	6.58502	6.83293	7.71052	8.42056	7.65467	3.99064
G3BP2	sp|Q9UN86|G3BP2_HUMAN	G3BP2_HUMAN	HUMAN	G3BP2 KIAA0660	19.9123	14.0713	20.869	20.8171	22.31	21.8324	13.7919	15.1053	14.3506	5.49642	-0.344617	6.45307	6.40114	7.89408	7.41649	7.23724	3.86829
SSR3	sp|Q9UNL2|SSRG_HUMAN	SSRG_HUMAN	HUMAN	SSR3 TRAPG	14.6101	16.0214	17.8275	19.1442	14.2535	16.6409	13.3714	13.2515	15.5492	0.552703	1.96399	3.7701	5.08685	0.196093	2.5835	2.62215	2.0956
PSMD13	sp|Q9UNM6|PSD13_HUMAN	PSD13_HUMAN	HUMAN	PSMD13	14.4807	16.2395	16.1971	17.461	17.2169	20.965	14.588	15.0681	14.5833	-0.26579	1.49301	1.45063	2.71455	2.47049	6.21856	3.8012	0.892619
NSFL1C	sp|Q9UNZ2|NSF1C_HUMAN	NSF1C_HUMAN	HUMAN	NSFL1C UBXN2C	15.7874	14.6572	15.021	19.5322	17.2049	21.1369	15.8422	18.9338	13.9997	-0.471154	-1.60133	-1.23757	3.27368	0.946336	4.87838	3.0328	-1.10335
SCAF8	sp|Q9UPN6|SCAF8_HUMAN	SCAF8_HUMAN	HUMAN	SCAF8 CCAP7 KIAA1116 RBM16	14.6978	15.2374	15.5944	15.1663	13.6912	13.586	13.753	14.3105	13.0077	1.00738	1.54701	1.90402	1.47595	0.00080654	-0.104372	0.457461	1.48614
SRRM2	sp|Q9UQ35|SRRM2_HUMAN	SRRM2_HUMAN	HUMAN	SRRM2 KIAA0324 SRL300 SRM300 HSPC075	16.0079	16.8297	14.0899	16.0386	19.3968	15.4974	15.1361	14.7641	14.7983	1.10834	1.93021	-0.809655	1.13909	4.49724	0.597911	2.07808	0.742964
PA2G4	sp|Q9UQ80|PA2G4_HUMAN	PA2G4_HUMAN	HUMAN	PA2G4 EBP1	18.5395	16.9968	18.1901	21.7752	19.826	22.0056	16.0939	15.9685	16.0669	2.49639	0.953701	2.14704	5.73211	3.78287	5.96248	5.15915	1.86571
RTRAF	sp|Q9Y224|RTRAF_HUMAN	RTRAF_HUMAN	HUMAN	RTRAF C14orf166 CGI-99	19.1495	16.18	18.1234	18.5766	17.8178	20.9878	17.416	19.3623	13.5145	2.38521	-0.584302	1.3591	1.81227	1.05357	4.22353	2.36312	1.05334
RUVBL2	sp|Q9Y230|RUVB2_HUMAN	RUVB2_HUMAN	HUMAN	RUVBL2 INO80J TIP48 TIP49B CGI-46	14.5117	14.8961	20.3994	21.9549	21.4519	23.4411	15.2434	18.754	26.1579	-5.54002	-5.15563	0.347601	1.90309	1.40015	3.38937	2.23087	-3.44935
PIN4	sp|Q9Y237|PIN4_HUMAN	PIN4_HUMAN	HUMAN	PIN4	14.7427	15.6499	17.2779	17.2323	16.3035	16.7603	14.9824	15.1005	13.0649	0.360106	1.26732	2.89533	2.84968	1.92085	2.37772	2.38275	1.50759
EIF3L	sp|Q9Y262|EIF3L_HUMAN	EIF3L_HUMAN	HUMAN	EIF3L EIF3EIP EIF3S6IP HSPC021 HSPC025 MSTP005	16.0233	16.4568	18.5018	19.1056	12.6183	19.7793	13.9878	15.0702	12.7278	2.09471	2.52819	4.57317	5.17702	-1.31032	5.8507	3.23913	3.06536
RUVBL1	sp|Q9Y265|RUVB1_HUMAN	RUVB1_HUMAN	HUMAN	RUVBL1 INO80H NMP238 TIP49 TIP49A	19.2793	17.2215	19.1755	21.4023	20.6614	21.7425	13.6931	13.8253	16.9111	4.46947	2.41164	4.36569	6.5925	5.85152	6.93267	6.4589	3.74893
NUDC	sp|Q9Y266|NUDC_HUMAN	NUDC_HUMAN	HUMAN	NUDC	18.811	14.0712	17.7897	19.6238	19.0236	20.3208	14.6903	12.7862	14.7997	4.71893	-0.0208592	3.69763	5.53171	4.93155	6.22871	5.56399	2.79857
VDAC3	sp|Q9Y277|VDAC3_HUMAN	VDAC3_HUMAN	HUMAN	VDAC3	18.1821	18.2194	17.2405	21.257	13.9104	17.4659	15.5462	14.1164	17.7271	2.38556	2.42287	1.44393	5.46038	-1.88619	1.66937	1.74785	2.08412
DRG1	sp|Q9Y295|DRG1_HUMAN	DRG1_HUMAN	HUMAN	DRG1 NEDD3	20.6429	14.8983	19.1305	19.3184	19.4965	20.2676	14.1878	14.2417	12.7043	6.93159	1.18702	5.41919	5.60713	5.78519	6.55633	5.98288	4.5126
DIS3	sp|Q9Y2L1|RRP44_HUMAN	RRP44_HUMAN	HUMAN	DIS3 KIAA1008 RRP44	14.1539	14.8152	14.9803	14.3571	12.904	14.5578	13.5314	12.1966	12.6497	1.3613	2.02258	2.1877	1.56454	0.111465	1.76523	1.14708	1.85719
AP3M1	sp|Q9Y2T2|AP3M1_HUMAN	AP3M1_HUMAN	HUMAN	AP3M1	15.4174	15.5036	14.8653	18.0695	17.9675	18.9342	13.5226	14.339	12.9144	1.82534	1.91157	1.27333	4.47753	4.37552	5.34218	4.73174	1.67008
THRAP3	sp|Q9Y2W1|TR150_HUMAN	TR150_HUMAN	HUMAN	THRAP3 BCLAF2 TRAP150	13.9939	15.1078	17.1559	14.7288	14.453	15.2565	14.257	14.0255	14.091	-0.130591	0.983339	3.03142	0.604335	0.328553	1.13201	0.688301	1.29472
WBP11	sp|Q9Y2W2|WBP11_HUMAN	WBP11_HUMAN	HUMAN	WBP11 NPWBP SIPP1 SNP70	15.4339	14.3084	14.8569	15.8803	13.4896	17.353	14.9061	14.4003	14.1715	0.941302	-0.184245	0.364306	1.38764	-1.00298	2.86041	1.08169	0.373788
SUGT1	sp|Q9Y2Z0|SGT1_HUMAN	SGT1_HUMAN	HUMAN	SUGT1	13.0075	16.6495	17.8277	19.0406	17.5473	19.3826	13.828	14.7918	16.8507	-2.14937	1.49265	2.67089	3.88374	2.39044	4.22575	3.49998	0.671389
DERA	sp|Q9Y315|DEOC_HUMAN	DEOC_HUMAN	HUMAN	DERA CGI-26	14.3379	13.4517	14.6375	18.0715	14.8521	16.7807	13.6511	14.3667	14.7094	0.0955644	-0.790688	0.395113	3.82911	0.609759	2.53834	2.32574	-0.100004
LUC7L2	sp|Q9Y383|LC7L2_HUMAN	LC7L2_HUMAN	HUMAN	LUC7L2 CGI-59 CGI-74	13.9245	15.2629	19.9546	20.1348	21.4718	19.2008	14.6142	12.8341	15.1592	-0.277944	1.06043	5.75213	5.93235	7.26936	4.99831	6.06667	2.17821
SBDS	sp|Q9Y3A5|SBDS_HUMAN	SBDS_HUMAN	HUMAN	SBDS CGI-97	17.1529	15.9686	17.4875	17.3095	17.4701	17.5987	15.4602	13.7004	14.8442	2.48468	1.30039	2.81921	2.64129	2.80183	2.93045	2.79119	2.20143
MRPL11	sp|Q9Y3B7|RM11_HUMAN	RM11_HUMAN	HUMAN	MRPL11 CGI-113	15.2975	14.3849	20.4539	17.8368	16.8945	17.5641	14.6107	13.2559	14.2501	1.25863	0.346018	6.41502	3.79793	2.85561	3.52523	3.39292	2.67322
STRAP	sp|Q9Y3F4|STRAP_HUMAN	STRAP_HUMAN	HUMAN	STRAP MAWD UNRIP	14.4711	16.2975	19.8214	20.5052	21.0939	21.3346	15.9428	12.6585	14.5429	0.0896911	1.91608	5.44007	6.12386	6.71253	6.95324	6.59654	2.48195
RTCB	sp|Q9Y3I0|RTCB_HUMAN	RTCB_HUMAN	HUMAN	RTCB C22orf28 HSPC117	18.228	16.2111	18.9947	20.8914	20.1782	22.0052	17.3579	17.59	17.1102	0.87524	-1.14162	1.64195	3.53868	2.82543	4.65248	3.6722	0.458522
CHTOP	sp|Q9Y3Y2|CHTOP_HUMAN	CHTOP_HUMAN	HUMAN	CHTOP C1orf77 FOP HT031 PP7704	19.9637	15.9645	19.624	18.8642	19.4157	17.1784	17.057	15.0241	13.3614	4.81616	0.816942	4.47648	3.71669	4.26814	2.03084	3.33856	3.36986
HBS1L	sp|Q9Y450|HBS1L_HUMAN	HBS1L_HUMAN	HUMAN	HBS1L HBS1 KIAA1038	14.6285	16.6171	13.6573	15.5645	18.2687	15.1674	14.0183	13.5223	16.0649	0.0933504	2.08199	-0.87782	1.02939	3.73354	0.632263	1.7984	0.432506
TLN1	sp|Q9Y490|TLN1_HUMAN	TLN1_HUMAN	HUMAN	TLN1 KIAA1027 TLN	14.1527	15.8923	16.8127	17.7314	17.3787	20.4951	16.1403	17.0779	16.6976	-2.48588	-0.746342	0.174048	1.09278	0.74013	3.85651	1.89647	-1.01939
YTHDF2	sp|Q9Y5A9|YTHD2_HUMAN	YTHD2_HUMAN	HUMAN	YTHDF2 HGRG8	18.1037	15.0591	19.2343	19.4647	19.581	19.3213	17.2721	14.4731	16.31	2.08534	-0.959293	3.21584	3.44628	3.56261	3.3029	3.43726	1.4473
SRPRB	sp|Q9Y5M8|SRPRB_HUMAN	SRPRB_HUMAN	HUMAN	SRPRB PSEC0230	14.8858	15.8392	14.6042	15.0722	14.3769	16.1168	14.2533	13.9827	13.8884	0.844336	1.79778	0.562778	1.0307	0.335456	2.07536	1.14717	1.0683
RBM8A	sp|Q9Y5S9|RBM8A_HUMAN	RBM8A_HUMAN	HUMAN	RBM8A RBM8 HSPC114 MDS014	12.7747	16.0591	18.927	19.4802	17.7729	14.7953	15.2822	13.9643	15.07	-1.9974	1.287	4.15486	4.70804	3.00081	0.0231592	2.57734	1.14815
SNX5	sp|Q9Y5X3|SNX5_HUMAN	SNX5_HUMAN	HUMAN	SNX5	15.2623	15.4242	17.4266	17.0237	18.0973	20.4415	14.7244	12.0825	12.5213	2.1529	2.31486	4.31725	3.9143	4.98797	7.33215	5.41148	2.92834
PUS1	sp|Q9Y606|TRUA_HUMAN	TRUA_HUMAN	HUMAN	PUS1 PP8985	14.1007	13.8076	17.2804	16.8836	17.0159	17.6222	13.3695	14.588	12.1643	0.726732	0.433623	3.90645	3.50964	3.64191	4.24827	3.79994	1.68894
PSAT1	sp|Q9Y617|SERC_HUMAN	SERC_HUMAN	HUMAN	PSAT1 PSA	17.4896	16.3726	18.4489	22.4281	21.028	21.0676	17.9546	16.1339	19.3887	-0.336145	-1.45317	0.623188	4.60236	3.20231	3.2419	3.68219	-0.388708
COPG1	sp|Q9Y678|COPG1_HUMAN	COPG1_HUMAN	HUMAN	COPG1 COPG	14.6283	14.9487	15.8496	18.9426	16.5767	19.4328	16.1867	14.8935	14.0976	-0.430989	-0.110614	0.79033	3.88331	1.51747	4.37353	3.2581	0.0829091
BZW2	sp|Q9Y6E2|BZW2_HUMAN	BZW2_HUMAN	HUMAN	BZW2 HSPC028 MSTP017	13.9949	15.9652	18.5221	18.783	19.2553	20.6275	21.7303	13.0626	15.215	-2.67444	-0.704152	1.85278	2.1137	2.586	3.95815	2.88595	-0.508604
IGF2BP2	sp|Q9Y6M1|IF2B2_HUMAN	IF2B2_HUMAN	HUMAN	IGF2BP2 IMP2 VICKZ2	20.7073	17.1552	21.9076	22.2821	23.8434	23.2947	18.9565	18.2593	17.0685	2.61246	-0.93958	3.81277	4.18727	5.74856	5.19995	5.04526	1.82855
SLC30A1	sp|Q9Y6M5|ZNT1_HUMAN	ZNT1_HUMAN	HUMAN	SLC30A1 ZNT1	12.7904	16.5102	14.2394	14.7489	15.0815	14.3869	13.8224	12.8107	13.4427	-0.568228	3.15158	0.880807	1.39029	1.72294	1.0283	1.38051	1.15472
SARS-35exonuclease	sp|SARSCOV2|SARS-35exonuclease-YP009725309	SARS-35exonuclease	SARSCOV2	SARS-35exonuclease	12.9417	15.1037	13.1743	15.5454	16.2895	18.1669	14.0367	14.4223	13.7691	-1.13434	1.02768	-0.901745	1.46933	2.21344	4.09084	2.5912	-0.336135
SARS-MemGlycoProtein	sp|SARSCOV2|SARS-MemGlycoProtein-YP009724393	SARS-MemGlycoProtein	SARSCOV2	SARS-MemGlycoProtein	25.6973	23.5107	26.687	27.607	28.2103	28.037	18.2217	18.3308	20.6244	6.63832	4.45178	7.62802	8.54806	9.15128	8.97799	8.89244	6.23938
SARS-nsp3	sp|SARSCOV2|SARS-nsp3-YP009725299	SARS-nsp3	SARSCOV2	SARS-nsp3	16.6791	14.7588	18.9868	19.2285	20.3792	24.2284	15.5463	15.3126	13.0573	2.04031	0.120053	4.34807	4.58976	5.74045	9.58964	6.63995	2.16948
SARS-nsp4	sp|SARSCOV2|SARS-nsp4-YP009725300	SARS-nsp4	SARSCOV2	SARS-nsp4	13.6508	14.5775	14.6657	20.0042	21.2885	23.1066	14.3318	13.1219	13.4279	0.0235483	0.950259	1.03848	6.37692	7.66127	9.47932	7.83917	0.670761
SARS-NucleocapsidPhosPro	sp|SARSCOV2|SARS-NucleocapsidPhosPro-YP009724397	SARS-NucleocapsidPhosPro	SARSCOV2	SARS-NucleocapsidPhosPro	30.1247	27.1624	32.4283	32.9263	33.7904	33.6001	17.0729	17.4246	18.0104	12.6221	9.65974	14.9257	15.4237	16.2878	16.0975	15.9363	12.4025
SARS-ORF7aYP009724395	sp|SARSCOV2|SARS-ORF7aYP009724395	SARS-ORF7aYP009724395	SARSCOV2	SARS-ORF7aYP009724395	15.1799	15.5598	14.8279	19.3512	12.7206	20.8348	13.8362	15.0103	13.511	1.06076	1.44061	0.708776	5.23207	-1.39857	6.71559	3.51636	1.07005
SARS-ORRF3a	sp|SARSCOV2|SARS-ORRF3a-YP009724391	SARS-ORRF3a	SARSCOV2	SARS-ORRF3a	14.0668	15.7333	20.4891	21.6357	21.5974	22.3857	14.7033	15.0982	13.8893	-0.496784	1.16976	5.92546	7.0721	7.03378	7.82208	7.30932	2.19948
SARS-SurfaceGlycoProtein	sp|SARSCOV2|SARS-SurfaceGlycoProtein-YP009724390	SARS-SurfaceGlycoProtein	SARSCOV2	SARS-SurfaceGlycoProtein	16.031	15.5363	14.2238	16.9978	18.177	22.6136	14.0051	13.9227	15.2767	1.62947	1.13478	-0.177698	2.59628	3.77554	8.21208	4.8613	0.862185

## Sheet: SARS-CoV-2-ChIRP_veroE6
name	majority.protein	uniprot	species	gene	V.Day1.1	V.Day1.2	V.Day1.3	V.Day2.1	V.Day2.2	V.Day2.3	V.Mock1	V.Mock2	V.Mock3	vero.d1.enrich.1	vero.d1.enrich.2	vero.d1.enrich.3	vero.d2.enrich.1	vero.d2.enrich.2	vero.d2.enrich.3	vero.d2.enrich.mean	vero.d1.enrich.mean
SARS-3CLikeProteinase	sp|SARSCOV2|SARS-3CLikeProteinase-YP009725301	SARS-3CLikeProteinase	SARSCOV2	SARS-3CLikeProteinase	12.3302	11.9978	16.2993	10.4353	14.6636	17.1044	12.447	12.6674	12.6713	-0.265012	-0.597407	3.70407	-2.15997	2.06833	4.50919	1.47251	0.947217
SARS-helicase	sp|SARSCOV2|SARS-helicase-YP009725308	SARS-helicase	SARSCOV2	SARS-helicase	11.2598	13.7866	14.953	15.7862	16.7931	15.2937	11.7883	10.5211	12.4843	-0.338125	2.18867	3.35506	4.18826	5.19518	3.69578	4.35974	1.7352
SARS-leaderProtein	sp|SARSCOV2|SARS-leaderProtein-YP009725297	SARS-leaderProtein	SARSCOV2	SARS-leaderProtein	11.1583	10.2077	14.6485	15.2846	11.4715	9.93571	12.0839	11.66	11.6873	-0.65202	-1.60264	2.8381	3.47428	-0.338831	-1.87466	0.420263	0.194481
SARS-MemGlycoProtein	sp|SARSCOV2|SARS-MemGlycoProtein-YP009724393	SARS-MemGlycoProtein	SARSCOV2	SARS-MemGlycoProtein	21.6404	22.6918	25.2705	25.7922	26.3363	25.8163	16.4836	16.4128	16.2718	5.25097	6.30239	8.88109	9.40283	9.94688	9.42691	9.59221	6.81148
SARS-nsp2	sp|SARSCOV2|SARS-nsp2-YP009725298	SARS-nsp2	SARSCOV2	SARS-nsp2	11.6445	13.2339	14.3852	15.8371	16.1036	14.8531	12.8207	13.0062	12.7709	-1.22149	0.368009	1.51925	2.97112	3.23765	1.98717	2.73198	0.221923
SARS-nsp3	sp|SARSCOV2|SARS-nsp3-YP009725299	SARS-nsp3	SARSCOV2	SARS-nsp3	16.6128	18.2764	20.3778	19.6956	21.2809	20.6837	13.5102	15.423	15.4888	1.8055	3.46913	5.57051	4.88833	6.47357	5.87641	5.7461	3.61505
SARS-nsp4	sp|SARSCOV2|SARS-nsp4-YP009725300	SARS-nsp4	SARSCOV2	SARS-nsp4	12.7436	15.457	17.0953	18.8429	18.7565	18.3412	12.6007	11.8438	12.2055	0.526919	3.24036	4.8786	6.62624	6.53982	6.12454	6.4302	2.88196
SARS-nsp8	sp|SARSCOV2|SARS-nsp8-YP009725304	SARS-nsp8	SARSCOV2	SARS-nsp8	12.8993	13.8664	9.99485	12.8531	11.9936	13.3467	11.7573	11.3549	11.8241	1.25389	2.22101	-1.65054	1.2077	0.348187	1.70126	1.08571	0.60812
SARS-NucleocapsidPhosPro	sp|SARSCOV2|SARS-NucleocapsidPhosPro-YP009724397	SARS-NucleocapsidPhosPro	SARSCOV2	SARS-NucleocapsidPhosPro	30.2756	29.0575	29.5216	30.3891	29.9238	30.0339	24.7012	23.0051	24.686	6.14486	4.92669	5.39081	6.25827	5.79301	5.90315	5.98481	5.48745
SARS-ORF7aYP009724395	sp|SARSCOV2|SARS-ORF7aYP009724395	SARS-ORF7aYP009724395	SARSCOV2	SARS-ORF7aYP009724395	10.5851	10.6629	10.9277	9.81894	8.92844	13.8164	12.0662	12.5944	12.5791	-1.82807	-1.75027	-1.48551	-2.59426	-3.48477	1.40318	-1.55862	-1.68795
SARS-ORRF3a	sp|SARSCOV2|SARS-ORRF3a-YP009724391	SARS-ORRF3a	SARSCOV2	SARS-ORRF3a	11.6506	10.2496	14.5775	13.8286	14.8448	10.3042	12.9963	12.6944	11.7028	-0.813947	-2.21489	2.11304	1.36412	2.38024	-2.16035	0.528004	-0.305265
SARS-RdRp	sp|SARSCOV2|SARS-RdRp-YP009725307	SARS-RdRp	SARSCOV2	SARS-RdRp	11.6462	9.74546	15.9733	15.9309	15.1473	15.0379	11.7364	12.6017	12.5198	-0.639731	-2.54052	3.68737	3.6449	2.86135	2.75196	3.08607	0.16904
SARS-SurfaceGlycoProtein	sp|SARSCOV2|SARS-SurfaceGlycoProtein-YP009724390	SARS-SurfaceGlycoProtein	SARSCOV2	SARS-SurfaceGlycoProtein	18.1196	17.653	16.7082	19.5996	20.2085	19.5839	13.1119	10.9963	12.2886	5.98732	5.52071	4.57592	7.46736	8.07621	7.45166	7.66508	5.36132
SNRPA	tr|A0A0D9QUH9|A0A0D9QUH9_CHLSB	A0A0D9QUH9_CHLSB	CHLSB	SNRPA	12.1463	18.5737	18.0173	17.4469	17.4288	17.1663	12.4386	12.8191	12.2183	-0.345659	6.08175	5.52532	4.95494	4.93682	4.67434	4.85537	3.7538
NMT1	tr|A0A0D9QUI8|A0A0D9QUI8_CHLSB	A0A0D9QUI8_CHLSB	CHLSB	NMT1	15.7669	14.4595	14.7496	15.5376	15.4145	15.2757	12.7931	12.2495	12.3587	3.29976	1.9924	2.28245	3.07051	2.94739	2.80862	2.94217	2.52487
KARS1	tr|A0A0D9QUJ7|A0A0D9QUJ7_CHLSB	A0A0D9QUJ7_CHLSB	CHLSB	KARS1	10.6856	9.56507	13.2529	14.1066	14.5467	13.4085	11.6789	12.5165	14.1948	-2.11113	-3.23167	0.456188	1.3099	1.74991	0.611719	1.22384	-1.62887
ANXA5	tr|A0A0D9QUP4|A0A0D9QUP4_CHLSB	A0A0D9QUP4_CHLSB	CHLSB	ANXA5	14.7171	16.6872	17.6595	18.4427	18.0798	19.1554	12.6708	13.1298	15.3801	0.99019	2.96026	3.93265	4.71576	4.35294	5.42851	4.8324	2.6277
FBL	tr|A0A0D9QUW2|A0A0D9QUW2_CHLSB	A0A0D9QUW2_CHLSB	CHLSB	FBL	15.336	15.5352	15.0949	15.1411	15.0771	9.97999	12.0499	15.5051	12.4767	1.9921	2.19124	1.75099	1.7972	1.73319	-3.36393	0.0554877	1.97811
CEP290	tr|A0A0D9QUX2|A0A0D9QUX2_CHLSB	A0A0D9QUX2_CHLSB	CHLSB	CEP290	11.0252	17.7392	17.1685	16.3351	16.3331	16.4112	11.5632	12.4532	12.9586	-1.29983	5.41418	4.84349	4.01007	4.00813	4.08616	4.03479	2.98595
RPS16	tr|A0A0D9QV09|A0A0D9QV09_CHLSB	A0A0D9QV09_CHLSB	CHLSB	RPS16	11.4407	14.9566	15.9843	9.56769	12.066	15.4606	10.8776	16.2826	10.9581	-1.2654	2.25049	3.27821	-3.13843	-0.640129	2.75447	-0.341365	1.4211
DDX42	tr|A0A0D9QV68|A0A0D9QV68_CHLSB	A0A0D9QV68_CHLSB	CHLSB	DDX42	10.4023	15.5349	15.7362	14.4442	15.5413	11.1232	12.901	11.8924	11.8651	-1.81716	3.31543	3.51668	2.22473	3.32183	-1.09636	1.4834	1.67165
SERPINH1	tr|A0A0D9QV84|A0A0D9QV84_CHLSB	A0A0D9QV84_CHLSB	CHLSB	SERPINH1	11.446	10.184	13.2981	10.8822	14.4144	15.7643	12.3316	12.5286	12.994	-1.17203	-2.43407	0.68001	-1.73587	1.79637	3.14625	1.06891	-0.975363
RPS3	tr|A0A0D9QV93|A0A0D9QV93_CHLSB	A0A0D9QV93_CHLSB	CHLSB	RPS3	18.9453	19.9296	19.9071	19.3522	18.9459	20.2225	18.5731	18.712	18.383	0.389266	1.3736	1.35108	0.796207	0.389895	1.66646	0.950855	1.03798
HNRNPL	tr|A0A0D9QVC3|A0A0D9QVC3_CHLSB	A0A0D9QVC3_CHLSB	CHLSB	HNRNPL	20.857	22.0492	22.101	21.8598	22.467	20.8856	17.5328	15.7186	16.6682	4.21719	5.40938	5.46113	5.21999	5.8272	4.24577	5.09765	5.02923
EDC4	tr|A0A0D9QVD3|A0A0D9QVD3_CHLSB	A0A0D9QVD3_CHLSB	CHLSB	EDC4	10.879	17.1538	19.1422	15.937	17.6848	15.913	10.9242	11.9089	12.9808	-1.05899	5.21588	7.20426	3.99903	5.74681	3.97501	4.57362	3.78705
DDX5	tr|A0A0D9QVI6|A0A0D9QVI6_CHLSB	A0A0D9QVI6_CHLSB	CHLSB	DDX5	21.7321	22.9798	22.4736	22.516	22.3078	20.4592	17.9173	18.6867	17.6925	3.63322	4.88091	4.37476	4.41718	4.20896	2.3604	3.66218	4.2963
NAP1L1	tr|A0A0D9QVJ9|A0A0D9QVJ9_CHLSB	A0A0D9QVJ9_CHLSB	CHLSB	NAP1L1	12.154	14.538	14.9251	15.3288	16.4104	16.7377	12.64	12.5334	12.836	-0.515735	1.86823	2.25531	2.659	3.74062	4.06789	3.48917	1.2026
BDH2	tr|A0A0D9QVK4|A0A0D9QVK4_CHLSB	A0A0D9QVK4_CHLSB	CHLSB	BDH2	13.7084	14.2174	15.2943	13.4813	13.6354	14.5605	12.8439	13.6762	12.4303	0.724996	1.23391	2.31082	0.497854	0.651937	1.57701	0.908934	1.42324
EIF4E	tr|A0A0D9QVU1|A0A0D9QVU1_CHLSB	A0A0D9QVU1_CHLSB	CHLSB	EIF4E	11.9342	13.7122	16.6548	14.925	14.2618	15.1455	12.0678	12.5485	11.7108	-0.174883	1.60316	4.54576	2.81595	2.15275	3.03649	2.6684	1.99134
KPNA2	tr|A0A0D9QW15|A0A0D9QW15_CHLSB	A0A0D9QW15_CHLSB	CHLSB	KPNA2	11.8856	13.8021	13.9459	14.3014	13.6929	12.6882	12.4346	12.3511	12.7093	-0.612735	1.30378	1.44757	1.80302	1.19461	0.189873	1.0625	0.71287
CCT2	tr|A0A0D9QW25|A0A0D9QW25_CHLSB	A0A0D9QW25_CHLSB	CHLSB	CCT2	14.0216	15.2313	16.6608	17.2406	17.9435	17.3415	12.0053	14.9946	14.9755	0.0297619	1.23943	2.66898	3.24878	3.95164	3.34969	3.5167	1.31272
CPSF6	tr|A0A0D9QW47|A0A0D9QW47_CHLSB	A0A0D9QW47_CHLSB	CHLSB	CPSF6	13.7364	17.9417	18.2954	16.3709	17.8888	13.1024	12.4207	11.8815	11.1838	1.90769	6.11298	6.46669	4.54217	6.06011	1.27371	3.95866	4.82912
CAPNS1	tr|A0A0D9QW63|A0A0D9QW63_CHLSB	A0A0D9QW63_CHLSB	CHLSB	CAPNS1	11.7276	8.25308	14.7095	11.1875	14.3473	14.9884	11.4265	11.3757	11.965	0.138484	-3.33598	3.12045	-0.401578	2.75821	3.39935	1.91866	-0.0256848
TBCB	tr|A0A0D9QW67|A0A0D9QW67_CHLSB	A0A0D9QW67_CHLSB	CHLSB	TBCB	12.8468	14.3975	14.3628	14.9759	12.516	14.6145	13.3679	12.7356	12.8965	-0.15324	1.39752	1.36281	1.97591	-0.483979	1.61451	1.03548	0.869029
RRM1	tr|A0A0D9QW69|A0A0D9QW69_CHLSB	A0A0D9QW69_CHLSB	CHLSB	RRM1	12.5596	13.3786	13.3914	13.3989	13.2965	11.5889	10.7556	12.0491	11.9219	0.983985	1.80299	1.8158	1.8233	1.72091	0.0133568	1.18586	1.53426
SF3B3	tr|A0A0D9QWH4|A0A0D9QWH4_CHLSB	A0A0D9QWH4_CHLSB	CHLSB	SF3B3	10.6076	15.2847	16.8316	15.7799	15.8811	15.0739	13.1364	11.8625	12.7273	-1.96773	2.70936	4.25622	3.20454	3.30578	2.49858	3.00297	1.66595
EIF3F	tr|A0A0D9QWM7|A0A0D9QWM7_CHLSB	A0A0D9QWM7_CHLSB	CHLSB	EIF3F EIF3S5	14.6717	16.2031	17.1948	15.9336	16.0366	16.7269	12.6538	12.2326	12.0261	2.36746	3.89887	4.8906	3.62943	3.73239	4.42274	3.92819	3.71898
A0A0D9QWR2_CHLSB	tr|A0A0D9QWR2|A0A0D9QWR2_CHLSB;tr|A0A0D9QWR9|A0A0D9QWR9_CHLSB	A0A0D9QWR2_CHLSB	CHLSB	A0A0D9QWR2_CHLSB	12.2242	13.879	14.7008	14.0766	16.0626	13.7075	13.2908	11.6493	11.3443	0.129421	1.78422	2.60598	1.98186	3.96781	1.61268	2.52078	1.50654
HNRNPDL	tr|A0A0D9QWR3|A0A0D9QWR3_CHLSB	A0A0D9QWR3_CHLSB	CHLSB	HNRNPDL	20.3288	21.2206	21.2247	20.8759	20.7193	20.4385	15.6346	15.04	15.0881	5.0746	5.96642	5.97048	5.62168	5.46503	5.18426	5.42366	5.6705
HNRNPD	tr|A0A0D9QWR4|A0A0D9QWR4_CHLSB	A0A0D9QWR4_CHLSB	CHLSB	HNRNPD	21.7811	22.8593	22.2472	22.0206	22.3321	21.7349	15.7587	16.622	16.0782	5.62814	6.70633	6.09422	5.86761	6.17916	5.58193	5.87624	6.1429
IPO7	tr|A0A0D9QWT3|A0A0D9QWT3_CHLSB	A0A0D9QWT3_CHLSB	CHLSB	IPO7	13.1149	13.462	13.2216	14.3144	16.2179	12.5926	13.2977	11.0198	12.8713	0.718591	1.0657	0.825311	1.91815	3.82159	0.196329	1.97869	0.869867
A0A0D9QWV1_CHLSB	tr|A0A0D9QWV1|A0A0D9QWV1_CHLSB	A0A0D9QWV1_CHLSB	CHLSB	A0A0D9QWV1_CHLSB	10.6972	14.2873	14.4224	13.9164	13.9197	13.9343	13.623	12.0973	11.176	-1.60156	1.98851	2.12362	1.61767	1.62093	1.63557	1.62472	0.836859
BUB3	tr|A0A0D9QWZ1|A0A0D9QWZ1_CHLSB	A0A0D9QWZ1_CHLSB	CHLSB	BUB3	16.84	15.8135	16.4323	16.0062	15.3779	15.7249	12.2001	12.748	11.308	4.75459	3.72815	4.34692	3.92082	3.29248	3.63948	3.61759	4.27655
A0A0D9QX21_CHLSB	tr|A0A0D9QX21|A0A0D9QX21_CHLSB	A0A0D9QX21_CHLSB	CHLSB	A0A0D9QX21_CHLSB	11.3932	11.7763	12.7666	13.8605	13.1418	14.1912	12.0353	11.1726	12.271	-0.433174	-0.0500892	0.940272	2.03417	1.31548	2.36487	1.90484	0.152336
SEPTIN11	tr|A0A0D9QX35|A0A0D9QX35_CHLSB	A0A0D9QX35_CHLSB	CHLSB	SEPTIN11	11.3529	13.5548	13.9545	14.3671	13.9608	15.4143	12.2871	12.0965	12.5913	-0.972087	1.22987	1.62951	2.04218	1.63585	3.08929	2.25578	0.629096
GPI	tr|A0A0D9QX89|A0A0D9QX89_CHLSB	A0A0D9QX89_CHLSB	CHLSB	GPI	15.4907	16.5972	17.8449	17.5432	18.6402	16.9734	11.9087	11.7771	11.9285	3.61926	4.72571	5.9735	5.67178	6.76875	5.10199	5.84751	4.77283
LSM14A	tr|A0A0D9QX96|A0A0D9QX96_CHLSB	A0A0D9QX96_CHLSB	CHLSB	LSM14A	10.7231	15.3659	16.4087	15.5017	15.5744	15.4837	12.1839	11.7224	12.6097	-1.44884	3.19392	4.2367	3.32972	3.40245	3.3117	3.34796	1.99392
USO1	tr|A0A0D9QXC7|A0A0D9QXC7_CHLSB	A0A0D9QXC7_CHLSB	CHLSB	USO1	10.1993	13.6011	16.3967	17.3651	18.402	17.9842	11.4796	14.2249	11.8604	-2.3223	1.07946	3.87504	4.84351	5.88042	5.46259	5.39551	0.877398
G3BP2	tr|A0A0D9QXD5|A0A0D9QXD5_CHLSB	A0A0D9QXD5_CHLSB	CHLSB	G3BP2	17.0616	16.1387	18.776	18.9432	19.3066	18.7716	11.5803	11.4714	15.2341	4.29964	3.37677	6.01401	6.18128	6.54468	6.0096	6.24518	4.56348
A0A0D9QXE8_CHLSB	tr|A0A0D9QXE8|A0A0D9QXE8_CHLSB;tr|A0A0D9QYS5|A0A0D9QYS5_CHLSB	A0A0D9QXE8_CHLSB	CHLSB	A0A0D9QXE8_CHLSB	11.0258	17.8696	18.0656	18.1187	18.4166	15.2068	12.3941	11.3629	13.5609	-1.4135	5.43033	5.62633	5.67945	5.97734	2.76754	4.80811	3.21438
MRPS7	tr|A0A0D9QXG7|A0A0D9QXG7_CHLSB	A0A0D9QXG7_CHLSB	CHLSB	MRPS7	13.1054	13.7726	15.1917	10.3643	12.7221	14.7635	12.6295	13.1273	12.1978	0.453816	1.12107	2.54012	-2.28726	0.0705931	2.11197	-0.0349003	1.37167
TIAL1	tr|A0A0D9QXH3|A0A0D9QXH3_CHLSB	A0A0D9QXH3_CHLSB	CHLSB	TIAL1	16.7237	16.5456	16.9142	16.8985	16.276	16.607	12.6158	11.9901	11.0599	4.83513	4.65701	5.02554	5.00992	4.38741	4.71836	4.70523	4.83923
EIF3A	tr|A0A0D9QXL4|A0A0D9QXL4_CHLSB	A0A0D9QXL4_CHLSB	CHLSB	EIF3A EIF3S10	16.7087	19.603	20.356	18.3445	19.746	18.8838	11.7597	14.9612	12.1212	3.76133	6.65562	7.40855	5.39711	6.79861	5.93635	6.04403	5.94184
GALK1	tr|A0A0D9QXT5|A0A0D9QXT5_CHLSB	A0A0D9QXT5_CHLSB	CHLSB	GALK1	11.8469	14.5007	14.0295	13.6656	14.88	14.7015	11.3257	11.7952	11.7006	0.239752	2.89352	2.42227	2.05836	3.27277	3.09427	2.80847	1.85185
GRSF1	tr|A0A0D9QXT8|A0A0D9QXT8_CHLSB	A0A0D9QXT8_CHLSB	CHLSB	GRSF1	11.9254	14.0969	14.5276	13.859	15.3236	10.3359	12.9552	12.7879	10.8407	-0.26918	1.90229	2.333	1.66436	3.12899	-1.85869	0.97822	1.32204
A0A0D9SDP1_CHLSB	tr|A0A0D9SDP1|A0A0D9SDP1_CHLSB;tr|A0A0D9SD76|A0A0D9SD76_CHLSB;tr|A0A0D9SD38|A0A0D9SD38_CHLSB;tr|A0A0D9SCL0|A0A0D9SCL0_CHLSB;tr|A0A0D9SAU7|A0A0D9SAU7_CHLSB;tr|A0A0D9SAA1|A0A0D9SAA1_CHLSB;tr|A0A0D9RMH7|A0A0D9RMH7_CHLSB;tr|A0A0D9RI14|A0A0D9RI14_CHLSB;tr|A0A0D9QXU6|A0A0D9QXU6_CHLSB	A0A0D9SDP1_CHLSB	CHLSB	A0A0D9SDP1_CHLSB	16.9251	16.2376	12.6414	10.3616	8.03592	10.5707	12.6807	12.27	12.3249	4.49989	3.8124	0.216221	-2.06359	-4.38928	-1.85447	-2.76911	2.84284
CDK2	tr|A0A0D9QZ04|A0A0D9QZ04_CHLSB;tr|A0A0D9QY39|A0A0D9QY39_CHLSB;tr|A0A0D9QX74|A0A0D9QX74_CHLSB;tr|A0A0D9RDS0|A0A0D9RDS0_CHLSB;tr|A0A0D9RJ97|A0A0D9RJ97_CHLSB;tr|A0A0D9RQ71|A0A0D9RQ71_CHLSB;tr|A0A0D9RMW9|A0A0D9RMW9_CHLSB;tr|A0A0D9S0T9|A0A0D9S0T9_CHLSB;tr|A0A0D9RMH9|A0A0D9RMH9_CHLSB;tr|A0A0D9S3B2|A0A0D9S3B2_CHLSB;tr|A0A0D9RRT2|A0A0D9RRT2_CHLSB	A0A0D9QZ04_CHLSB	CHLSB	CDK2	11.8761	15.1199	14.3159	14.3483	13.6648	10.5456	13.8111	12.3669	12.1272	-0.892263	2.35147	1.54745	1.57991	0.896378	-2.2228	0.0844967	1.00222
A0A0D9QYI0_CHLSB	tr|A0A0D9QYI0|A0A0D9QYI0_CHLSB;tr|A0A0D9QYG2|A0A0D9QYG2_CHLSB;tr|A0A0D9QYF6|A0A0D9QYF6_CHLSB;tr|A0A0D9QYF4|A0A0D9QYF4_CHLSB;tr|A0A0D9QYE8|A0A0D9QYE8_CHLSB;tr|A0A0D9QYC1|A0A0D9QYC1_CHLSB;tr|A0A0D9QYA1|A0A0D9QYA1_CHLSB;tr|A0A0D9QY73|A0A0D9QY73_CHLSB	A0A0D9QYI0_CHLSB	CHLSB	A0A0D9QYI0_CHLSB	11.8114	13.9542	14.3916	14.0504	10.9717	13.6866	11.6617	12.5471	12.4367	-0.403806	1.73901	2.17646	1.83526	-1.24349	1.47142	0.687731	1.17055
A0A0D9QY94_CHLSB	tr|A0A0D9QY94|A0A0D9QY94_CHLSB	A0A0D9QY94_CHLSB	CHLSB	A0A0D9QY94_CHLSB	19.3971	19.2265	20.1669	20.0354	19.6607	20.7451	17.4568	18.3346	17.8082	1.53058	1.35991	2.30037	2.16881	1.79412	2.87854	2.28049	1.73029
A0A0D9QYA3_CHLSB	tr|A0A0D9QYA3|A0A0D9QYA3_CHLSB	A0A0D9QYA3_CHLSB	CHLSB	A0A0D9QYA3_CHLSB	15.4389	16.0588	16.1817	16.202	15.9188	16.4227	12.2982	14.2158	13.2199	2.19428	2.81413	2.93703	2.95736	2.67413	3.17804	2.93651	2.64848
RBMS2	tr|A0A0D9QYF8|A0A0D9QYF8_CHLSB	A0A0D9QYF8_CHLSB	CHLSB	RBMS2	14.8847	15.6138	16.2743	15.0996	16.266	15.7859	11.2762	12.5255	12.0639	2.92949	3.65865	4.31914	3.14435	4.31082	3.83074	3.76197	3.63576
NRAP	tr|A0A0D9QYI4|A0A0D9QYI4_CHLSB	A0A0D9QYI4_CHLSB	CHLSB	NRAP	11.3548	10.8553	9.54927	17.3239	10.971	17.1831	12.3888	11.7392	12.9902	-1.01794	-1.51736	-2.82343	4.95116	-1.40172	4.81041	2.78662	-1.78624
SRSF2	tr|A0A0D9QYJ1|A0A0D9QYJ1_CHLSB	A0A0D9QYJ1_CHLSB	CHLSB	SRSF2	19.9638	20.8933	20.7262	20.5144	19.8771	19.4303	10.9122	13.6576	15.9554	6.45543	7.38496	7.21779	7.00603	6.36867	5.92195	6.43222	7.01939
SEPTIN9	tr|A0A0D9QYM1|A0A0D9QYM1_CHLSB	A0A0D9QYM1_CHLSB	CHLSB	SEPTIN9	10.5785	12.0528	12.0162	12.2496	14.3364	15.2332	11.5301	12.7039	11.9723	-1.49028	-0.0159389	-0.05253	0.180809	2.26759	3.16447	1.87095	-0.519584
NUDT21	tr|A0A0D9QYM3|A0A0D9QYM3_CHLSB	A0A0D9QYM3_CHLSB	CHLSB	NUDT21	13.6694	14.7468	17.4566	13.5968	14.431	14.4485	10.9663	13.6112	14.0593	0.790492	1.86788	4.57765	0.717826	1.55209	1.56956	1.27983	2.41201
A0A0D9QYM4_CHLSB	tr|A0A0D9QYM4|A0A0D9QYM4_CHLSB	A0A0D9QYM4_CHLSB	CHLSB	A0A0D9QYM4_CHLSB	18.1343	15.8078	17.1994	16.1993	15.489	14.3147	11.7817	12.9079	11.6745	6.0129	3.68635	5.078	4.07794	3.36756	2.19325	3.21292	4.92575
A0A0D9QYV0_CHLSB	tr|A0A0D9QYV0|A0A0D9QYV0_CHLSB	A0A0D9QYV0_CHLSB	CHLSB	A0A0D9QYV0_CHLSB	16.2558	16.36	15.1104	15.3781	15.2639	14.9299	12.6296	12.304	11.0564	4.25912	4.36339	3.1138	3.38148	3.26728	2.93321	3.19399	3.9121
SUGP2	tr|A0A0D9QYV5|A0A0D9QYV5_CHLSB	A0A0D9QYV5_CHLSB	CHLSB	SUGP2	19.5561	20.8737	20.9924	19.7295	20.1249	17.7275	13.9381	11.505	11.3903	7.27833	8.59585	8.71458	7.45166	7.8471	5.44974	6.91617	8.19625
PA2G4	tr|A0A0D9QYW2|A0A0D9QYW2_CHLSB	A0A0D9QYW2_CHLSB	CHLSB	PA2G4	15.7343	16.3799	16.664	16.5802	16.5319	17.3226	12.967	13.1985	13.5602	2.49239	3.13795	3.4221	3.33827	3.28995	4.08073	3.56965	3.01748
YTHDC1	tr|A0A0D9QYX5|A0A0D9QYX5_CHLSB	A0A0D9QYX5_CHLSB	CHLSB	YTHDC1	13.0031	15.8105	14.1683	15.8806	15.5656	10.761	11.7375	11.9181	12.7455	0.869318	3.67674	2.03455	3.7469	3.43184	-1.37271	1.93534	2.19353
EIF3M	tr|A0A0D9QYY5|A0A0D9QYY5_CHLSB	A0A0D9QYY5_CHLSB	CHLSB	EIF3M	11.5674	10.025	13.7283	13.735	13.9727	14.1451	12.0727	12.2505	12.1791	-0.600052	-2.14243	1.5609	1.56758	1.80526	1.97761	1.78348	-0.393861
UPF1	tr|A0A0D9QZ01|A0A0D9QZ01_CHLSB	A0A0D9QZ01_CHLSB	CHLSB	UPF1	18.1443	19.8866	20.5699	18.4168	19.1057	15.4394	17.1078	16.317	11.2505	3.25256	4.99483	5.67814	3.52505	4.21396	0.547706	2.76224	4.64185
PYM1	tr|A0A0D9QZ19|A0A0D9QZ19_CHLSB	A0A0D9QZ19_CHLSB	CHLSB	PYM1	12.8608	12.7802	15.0665	10.7329	9.41891	13.334	12.0557	11.9551	12.5317	0.679961	0.599357	2.88565	-1.44787	-2.7619	1.15318	-1.01886	1.38832
SARNP	tr|A0A0D9QZ24|A0A0D9QZ24_CHLSB	A0A0D9QZ24_CHLSB	CHLSB	SARNP	17.0755	18.3406	17.8216	16.8321	17.0648	16.0575	12.8516	16.5123	16.945	1.63914	2.90424	2.38526	1.39575	1.62844	0.621225	1.21514	2.30955
ATXN10	tr|A0A0D9QZ46|A0A0D9QZ46_CHLSB	A0A0D9QZ46_CHLSB	CHLSB	ATXN10	12.5894	11.9353	13.7489	12.67	13.1393	14.4079	11.4787	12.1524	12.6716	0.488479	-0.165609	1.64804	0.569086	1.0384	2.30705	1.30484	0.656971
CAPRIN1	tr|A0A0D9QZA0|A0A0D9QZA0_CHLSB	A0A0D9QZA0_CHLSB	CHLSB	CAPRIN1	9.99041	10.8031	14.8871	14.5369	14.0145	13.9922	10.6643	12.6066	12.8602	-2.05327	-1.24061	2.8434	2.49317	1.97086	1.94855	2.13753	-0.150163
LRRC59	tr|A0A0D9QZD3|A0A0D9QZD3_CHLSB	A0A0D9QZD3_CHLSB	CHLSB	LRRC59	16.0451	15.8074	17.541	16.9754	16.4105	17.0769	11.9773	14.7329	13.1112	2.77136	2.53365	4.26724	3.70167	3.13674	3.80314	3.54718	3.19075
HNRNPA1	tr|A0A0D9QZF1|A0A0D9QZF1_CHLSB	A0A0D9QZF1_CHLSB	CHLSB	HNRNPA1	24.4185	25.6577	25.0167	25.0768	25.1339	24.7163	18.903	17.8302	18.9734	5.84969	7.08882	6.44781	6.50791	6.56502	6.14749	6.40681	6.46211
LUC7L3	tr|A0A0D9QZK7|A0A0D9QZK7_CHLSB	A0A0D9QZK7_CHLSB	CHLSB	LUC7L3	11.4409	15.3298	16.1556	16.0699	16.072	10.0336	12.8342	12.8735	11.7022	-1.02905	2.85984	3.68563	3.59991	3.60201	-2.43637	1.58852	1.83881
A0A0D9QZK8_CHLSB	tr|A0A0D9QZK8|A0A0D9QZK8_CHLSB	A0A0D9QZK8_CHLSB	CHLSB	A0A0D9QZK8_CHLSB	18.1152	19.3748	19.2462	18.3868	18.3831	18.7446	12.5234	12.2792	12.6052	5.64595	6.90556	6.77696	5.91752	5.91381	6.27531	6.03555	6.44282
API5	tr|A0A0D9QZL8|A0A0D9QZL8_CHLSB	A0A0D9QZL8_CHLSB	CHLSB	API5	11.2871	15.7252	15.8106	13.5002	17.8844	12.4627	13.0198	13.3825	11.185	-1.24198	3.19612	3.28151	0.971134	5.35532	-0.0664301	2.08668	1.74522
A0A0D9QZT6_CHLSB	tr|A0A0D9QZT6|A0A0D9QZT6_CHLSB	A0A0D9QZT6_CHLSB	CHLSB	A0A0D9QZT6_CHLSB	18.2478	18.6097	18.9204	17.8656	18.5324	17.0596	12.9416	11.7352	11.9467	6.04	6.40194	6.71263	5.65775	6.32456	4.85179	5.61137	6.38486
A0A0D9QZV2_CHLSB	tr|A0A0D9QZV2|A0A0D9QZV2_CHLSB;tr|A0A0D9SCP7|A0A0D9SCP7_CHLSB	A0A0D9QZV2_CHLSB	CHLSB	A0A0D9QZV2_CHLSB	15.3682	15.6706	15.4877	17.6914	17.2746	17.9721	15.0996	15.7852	14.5976	0.207376	0.50975	0.326828	2.53057	2.11375	2.81131	2.48521	0.347985
TRIM25	tr|A0A0D9QZW0|A0A0D9QZW0_CHLSB	A0A0D9QZW0_CHLSB	CHLSB	TRIM25	12.3911	14.4517	15.7163	15.526	16.96	14.955	11.0052	12.7756	12.4724	0.306689	2.36726	3.63194	3.44164	4.87563	2.87057	3.72928	2.10196
MSI2	tr|A0A0D9R002|A0A0D9R002_CHLSB	A0A0D9R002_CHLSB	CHLSB	MSI2	10.5076	17.3737	18.3246	16.924	18.0194	18.5738	13.2698	13.622	12.0499	-2.47296	4.39317	5.34405	3.94349	5.03888	5.59322	4.85853	2.42142
SRSF1	tr|A0A0D9R014|A0A0D9R014_CHLSB	A0A0D9R014_CHLSB	CHLSB	SRSF1	20.1863	21.1182	20.9169	20.8488	20.2673	19.7039	14.5613	15.5488	15.2343	5.0715	6.00342	5.80207	5.73403	5.1525	4.58913	5.15855	5.62566
KRT73	tr|A0A0D9R022|A0A0D9R022_CHLSB;tr|A0A0D9R041|A0A0D9R041_CHLSB;tr|A0A0D9R049|A0A0D9R049_CHLSB	A0A0D9R022_CHLSB	CHLSB	KRT73	10.7097	10.1841	15.0632	15.2362	14.8557	12.8895	11.6487	11.3721	10.7406	-0.54409	-1.06968	3.80944	3.98242	3.60191	1.63569	3.07334	0.731891
POLDIP3	tr|A0A0D9R027|A0A0D9R027_CHLSB	A0A0D9R027_CHLSB	CHLSB	POLDIP3	19.1455	18.522	18.4717	18.1824	17.9631	17.4212	11.3961	12.5265	13.5265	6.6625	6.03896	5.98865	5.69936	5.48011	4.93817	5.37255	6.23004
ARHGAP1	tr|A0A0D9R051|A0A0D9R051_CHLSB	A0A0D9R051_CHLSB	CHLSB	ARHGAP1	12.2983	12.7482	14.1836	13.1766	13.7952	15.382	13.0497	13.2221	11.2765	-0.217756	0.232116	1.66754	0.660497	1.27913	2.86595	1.60186	0.560633
CKAP5	tr|A0A0D9R056|A0A0D9R056_CHLSB	A0A0D9R056_CHLSB	CHLSB	CKAP5	11.3598	15.2102	15.6098	15.3039	15.3195	14.7761	13.404	12.7236	10.9369	-0.99501	2.85533	3.25494	2.94904	2.96462	2.42123	2.7783	1.70509
FUS	tr|A0A0D9R082|A0A0D9R082_CHLSB	A0A0D9R082_CHLSB	CHLSB	FUS	17.5541	20.4464	20.3777	19.807	20.9873	18.3977	12.07	12.8746	12.5525	5.0551	7.94735	7.87869	7.30796	8.48829	5.89863	7.23163	6.96038
SEPTIN2	tr|A0A0D9R0E2|A0A0D9R0E2_CHLSB	A0A0D9R0E2_CHLSB	CHLSB	SEPTIN2	14.3569	15.026	15.7142	16.2065	17.3154	17.7839	12.8923	12.5762	12.4275	1.72492	2.39395	3.08215	3.57453	4.68339	5.15184	4.46992	2.40034
HDLBP	tr|A0A0D9R0F2|A0A0D9R0F2_CHLSB	A0A0D9R0F2_CHLSB	CHLSB	HDLBP	17.9534	19.1028	20.6685	18.8998	19.5687	18.8768	12.5381	14.583	14.568	4.05704	5.20642	6.77212	5.00348	5.67232	4.98046	5.21875	5.34519
XRCC6	tr|A0A0D9R0F3|A0A0D9R0F3_CHLSB	A0A0D9R0F3_CHLSB	CHLSB	XRCC6	19.0506	19.5497	19.7823	18.8937	20.0729	17.8979	17.7063	18.3869	17.1828	1.29191	1.79097	2.02359	1.13497	2.31419	0.139197	1.19612	1.70216
CELF1	tr|A0A0D9R0F6|A0A0D9R0F6_CHLSB	A0A0D9R0F6_CHLSB	CHLSB	CELF1	15.6183	17.7731	18.0842	16.8994	17.9257	17.225	12.0159	12.759	11.4284	3.55052	5.70529	6.01637	4.83157	5.85789	5.15718	5.28221	5.09073
CLTC	tr|A0A0D9R0N5|A0A0D9R0N5_CHLSB	A0A0D9R0N5_CHLSB	CHLSB	CLTC	17.165	15.8487	18.1188	18.7775	19.5301	17.9067	16.0141	15.8163	16.8893	0.925071	-0.39115	1.87893	2.53765	3.29019	1.66682	2.49822	0.804285
ST13	tr|A0A0D9R0N8|A0A0D9R0N8_CHLSB	A0A0D9R0N8_CHLSB	CHLSB	ST13	11.1832	15.3873	15.6211	16.0368	16.5311	17.1367	12.6195	12.3155	12.4705	-1.28529	2.91884	3.15258	3.56837	4.06262	4.66824	4.09975	1.59538
OR5AK2	tr|A0A0D9R0U3|A0A0D9R0U3_CHLSB	A0A0D9R0U3_CHLSB	CHLSB	OR5AK2	11.2245	11.3462	16.1845	14.4182	14.9519	13.7712	12.5454	12.2388	11.6546	-0.9218	-0.800029	4.03819	2.27197	2.8056	1.6249	2.23416	0.772121
SSRP1	tr|A0A0D9R0W0|A0A0D9R0W0_CHLSB	A0A0D9R0W0_CHLSB	CHLSB	SSRP1	11.5879	15.4374	17.1278	14.6144	16.3995	12.6342	11.2878	15.8023	10.5911	-0.972475	2.87698	4.56739	2.05398	3.83913	0.0738131	1.98897	2.1573
LARP4	tr|A0A0D9R0Y0|A0A0D9R0Y0_CHLSB	A0A0D9R0Y0_CHLSB	CHLSB	LARP4	11.9112	11.8688	14.3175	11.0329	15.6818	13.5713	11.9241	10.0982	13.2989	0.137492	0.0950417	2.54374	-0.740816	3.90807	1.79754	1.65493	0.925425
AKAP8L	tr|A0A0D9R196|A0A0D9R196_CHLSB	A0A0D9R196_CHLSB	CHLSB	AKAP8L	14.6155	15.417	15.542	14.9749	15.0706	11.5566	11.9493	13.87	12.1636	1.95457	2.75605	2.88106	2.31392	2.40964	-1.10429	1.20642	2.53056
AKAP8	tr|A0A0D9R199|A0A0D9R199_CHLSB	A0A0D9R199_CHLSB	CHLSB	AKAP8	11.6951	15.626	15.5727	15.3356	14.9467	9.84549	12.0265	11.8279	12.6795	-0.48282	3.44804	3.39477	3.15764	2.76877	-2.33246	1.19798	2.12
TUBA1A	tr|A0A0D9R1G1|A0A0D9R1G1_CHLSB;tr|A0A0D9RWH9|A0A0D9RWH9_CHLSB;tr|A0A0D9S0I5|A0A0D9S0I5_CHLSB	A0A0D9R1G1_CHLSB	CHLSB	TUBA1A	15.0764	15.0642	15.6303	16.0383	16.5873	17.2486	12.712	16.8849	12.4502	1.06076	1.04852	1.61459	2.02262	2.57162	3.23292	2.60905	1.24129
TUBA1C	tr|A0A0D9R1G2|A0A0D9R1G2_CHLSB	A0A0D9R1G2_CHLSB	CHLSB	TUBA1C	14.6672	16.4208	16.4763	16.3456	16.998	17.6834	12.0884	11.9909	11.8345	2.6959	4.4495	4.50501	4.3743	5.02673	5.71213	5.03772	3.88347
A0A0D9R1H5_CHLSB	tr|A0A0D9R1H5|A0A0D9R1H5_CHLSB	A0A0D9R1H5_CHLSB	CHLSB	A0A0D9R1H5_CHLSB	19.096	18.0493	19.2901	18.6464	19.0087	19.6898	16.4328	18.3724	16.2962	2.06223	1.01547	2.25629	1.6126	1.97494	2.65605	2.0812	1.778
TAF15	tr|A0A0D9R1Q0|A0A0D9R1Q0_CHLSB	A0A0D9R1Q0_CHLSB	CHLSB	TAF15	19.3754	18.5317	18.379	17.786	18.778	17.1975	12.0626	14.3292	13.1807	6.18455	5.34087	5.18821	4.59521	5.58714	4.00667	4.72967	5.57121
PRPF19	tr|A0A0D9R1Q7|A0A0D9R1Q7_CHLSB	A0A0D9R1Q7_CHLSB	CHLSB	PRPF19	11.3713	15.5191	15.9462	15.0871	15.0152	14.8078	11.8632	13.2308	11.996	-0.992044	3.15573	3.58285	2.72374	2.65189	2.4444	2.60668	1.91551
A0A0D9R1R4_CHLSB	tr|A0A0D9R1R4|A0A0D9R1R4_CHLSB;tr|A0A0D9SAP5|A0A0D9SAP5_CHLSB	A0A0D9R1R4_CHLSB	CHLSB	A0A0D9R1R4_CHLSB	14.4861	15.1842	16.2723	12.0627	13.3855	14.6426	12.4806	14.7924	14.6373	0.516033	1.21411	2.30215	-1.90746	-0.584653	0.672505	-0.606535	1.3441
EIF3C	tr|A0A0D9R1V0|A0A0D9R1V0_CHLSB	A0A0D9R1V0_CHLSB	CHLSB	EIF3C EIF3S8	15.5522	16.5177	17.3232	16.7596	18.0135	17.3279	11.9438	12.9934	12.3095	3.13662	4.10215	4.90765	4.34395	5.59785	4.9123	4.95137	4.0488
MYOF	tr|A0A0D9R1V5|A0A0D9R1V5_CHLSB	A0A0D9R1V5_CHLSB	CHLSB	MYOF	12.545	14.5075	14.4136	14.6527	15.4491	14.9351	13.2989	12.6767	11.9995	-0.113441	1.84908	1.75523	1.99433	2.79075	2.27667	2.35392	1.16362
ATXN2L	tr|A0A0D9R1V9|A0A0D9R1V9_CHLSB	A0A0D9R1V9_CHLSB	CHLSB	ATXN2L	11.0621	16.5955	17.6233	16.422	17.441	12.9265	11.5227	11.5263	11.4847	-0.449112	5.08424	6.11203	4.91078	5.9297	1.41525	4.08524	3.58238
NLE1	tr|A0A0D9R1W1|A0A0D9R1W1_CHLSB	A0A0D9R1W1_CHLSB	CHLSB	NLE1	13.3451	16.0162	14.8583	13.7459	14.3051	14.2302	13.6374	12.8308	11.3705	0.732215	3.40329	2.24541	1.13297	1.69222	1.61733	1.48084	2.12697
GIPC1	tr|A0A0D9R1Y8|A0A0D9R1Y8_CHLSB	A0A0D9R1Y8_CHLSB	CHLSB	GIPC1	15.0286	15.7328	16.7569	16.0358	16.9024	16.8798	10.8985	11.7026	13.45	3.01155	3.71577	4.73994	4.01882	4.88541	4.86274	4.58899	3.82242
DDX39A	tr|A0A0D9R1Z7|A0A0D9R1Z7_CHLSB	A0A0D9R1Z7_CHLSB	CHLSB	DDX39A	16.3351	17.3198	17.8478	16.9237	17.4323	16.8435	11.7022	13.191	10.6903	4.47398	5.45865	5.98665	5.06253	5.57116	4.98236	5.20535	5.30642
PSMD11	tr|A0A0D9R227|A0A0D9R227_CHLSB	A0A0D9R227_CHLSB	CHLSB	PSMD11	12.106	11.5258	9.374	14.051	13.5701	14.6065	13.5098	13.5737	11.2111	-0.658882	-1.23905	-3.39087	1.28617	0.805224	1.84159	1.311	-1.76293
APOBEC3G	tr|A0A0D9R229|A0A0D9R229_CHLSB	A0A0D9R229_CHLSB	CHLSB	APOBEC3G	16.1613	15.3004	16.7537	16.5019	16.2626	16.4792	13.9198	12.5335	11.7648	3.42193	2.56101	4.01435	3.76257	3.52327	3.7399	3.67525	3.33243
APOBEC3F	tr|A0A0D9R238|A0A0D9R238_CHLSB	A0A0D9R238_CHLSB	CHLSB	APOBEC3F	12.2936	14.4868	16.0021	16.5421	16.9377	17.4091	11.1494	12.4322	12.2768	0.340816	2.53401	4.04931	4.58929	4.98485	5.45624	5.01013	2.30805
SNRPB	tr|A0A0D9REM0|A0A0D9REM0_CHLSB;tr|A0A0D9R260|A0A0D9R260_CHLSB	A0A0D9REM0_CHLSB	CHLSB	SNRPB	9.35282	15.0193	16.4348	10.9851	13.1349	14.616	10.456	12.0836	12.6876	-2.3896	3.27691	4.69234	-0.75728	1.39247	2.87361	1.1696	1.85989
CPSF7	tr|A0A0D9R272|A0A0D9R272_CHLSB	A0A0D9R272_CHLSB	CHLSB	CPSF7	15.4443	18.0168	17.6264	17.0723	17.5654	15.7295	12.4109	12.3834	11.0592	3.49311	6.06567	5.67526	5.12116	5.61424	3.77835	4.83791	5.07801
A0A0D9R289_CHLSB	tr|A0A0D9R289|A0A0D9R289_CHLSB	A0A0D9R289_CHLSB	CHLSB	A0A0D9R289_CHLSB	11.4966	13.0549	11.8578	13.745	14.4788	14.118	11.4853	12.7078	11.8646	-0.522581	1.03569	-0.161436	1.72582	2.45955	2.09883	2.09473	0.117223
FEN1	tr|A0A0D9R2B2|A0A0D9R2B2_CHLSB	A0A0D9R2B2_CHLSB	CHLSB	FEN1	15.1032	15.1666	14.2867	14.7233	13.7462	14.1678	13.3098	12.8822	11.4023	2.57172	2.63515	1.75525	2.19184	1.21475	1.63636	1.68098	2.32071
AHNAK	tr|A0A0D9R2J6|A0A0D9R2J6_CHLSB	A0A0D9R2J6_CHLSB	CHLSB	AHNAK	10.7672	10.7201	14.0663	12.0292	15.9302	15.72	12.3219	12.4143	13.5453	-1.99326	-2.04038	1.30578	-0.731303	3.16973	2.9595	1.79931	-0.909287
EEF1G	tr|A0A0D9R2K9|A0A0D9R2K9_CHLSB	A0A0D9R2K9_CHLSB	CHLSB	EEF1G	16.7191	18.1142	17.342	18.8159	18.5939	19.6251	13.202	17.8615	15.0315	1.35409	2.74918	1.97706	3.45093	3.22888	4.26012	3.64664	2.02677
DDX17	tr|A0A0D9R2U6|A0A0D9R2U6_CHLSB	A0A0D9R2U6_CHLSB	CHLSB	DDX17	19.5296	21.1083	20.9008	20.3873	20.528	18.6828	14.1887	15.819	16.5429	4.01274	5.59146	5.38393	4.87045	5.01115	3.16597	4.34919	4.99604
NCL	tr|A0A0D9R2V4|A0A0D9R2V4_CHLSB	A0A0D9R2V4_CHLSB	CHLSB	NCL	19.9833	21.1848	21.041	20.7801	20.8893	20.0612	11.6856	18.1371	16.7334	4.46457	5.66606	5.52228	5.26141	5.37055	4.54247	5.05814	5.21764
A0A0D9R300_CHLSB	tr|A0A0D9R300|A0A0D9R300_CHLSB	A0A0D9R300_CHLSB	CHLSB	A0A0D9R300_CHLSB	18.8273	20.3583	20.3524	20.1262	20.859	18.3209	15.7357	12.1914	16.0942	4.1535	5.68451	5.6786	5.45236	6.18521	3.64707	5.09488	5.17221
G6PD	tr|A0A0D9R328|A0A0D9R328_CHLSB	A0A0D9R328_CHLSB	CHLSB	G6PD	12.4386	13.4745	13.8808	14.4166	15.714	15.3596	13.1596	12.2034	12.1069	-0.0513342	0.984484	1.39084	1.92662	3.22405	2.86963	2.67343	0.774665
NXF1	tr|A0A0D9R335|A0A0D9R335_CHLSB	A0A0D9R335_CHLSB	CHLSB	NXF1	11.2916	14.9216	14.9018	14.1971	15.766	14.8545	13.6034	11.6708	14.5911	-1.99684	1.63312	1.61332	0.908697	2.47754	1.56608	1.65077	0.416534
EMD	tr|A0A0D9R360|A0A0D9R360_CHLSB	A0A0D9R360_CHLSB	CHLSB	EMD	11.1402	7.92039	13.6424	14.117	13.9935	14.4528	11.3592	12.5708	12.0604	-0.8566	-4.0764	1.64561	2.12021	1.99669	2.45604	2.19098	-1.0958
FLNA	tr|A0A0D9R370|A0A0D9R370_CHLSB	A0A0D9R370_CHLSB	CHLSB	FLNA	18.8982	18.4342	19.356	21.0081	20.3307	20.5098	18.6333	18.7625	18.4985	0.266794	-0.197237	0.724533	2.37669	1.69924	1.87834	1.98476	0.264697
A0A0D9R3C5_CHLSB	tr|A0A0D9R3C5|A0A0D9R3C5_CHLSB	A0A0D9R3C5_CHLSB	CHLSB	A0A0D9R3C5_CHLSB	11.7559	14.7829	15.2844	13.9965	13.6797	13.987	12.2679	12.1324	11.8362	-0.322912	2.70412	3.2056	1.91765	1.60088	1.90817	1.8089	1.86227
RCOR2	tr|A0A0D9R3I3|A0A0D9R3I3_CHLSB	A0A0D9R3I3_CHLSB	CHLSB	RCOR2	10.7451	16.2477	15.8206	12.9855	16.2145	14.7802	10.8128	12.9247	11.2721	-0.924832	4.57781	4.15069	1.31563	4.54464	3.11029	2.99018	2.60122
MICALL1	tr|A0A0D9R3J2|A0A0D9R3J2_CHLSB	A0A0D9R3J2_CHLSB	CHLSB	MICALL1	11.7352	11.7805	15.2528	13.787	15.152	11.6028	12.2097	11.9946	12.2162	-0.404982	-0.359693	3.11259	1.64679	3.01178	-0.537422	1.37372	0.782637
EIF3L	tr|A0A0D9R3K0|A0A0D9R3K0_CHLSB	A0A0D9R3K0_CHLSB	CHLSB	EIF3L	9.78379	15.0119	16.1487	15.6499	16.1082	14.9015	12.6085	13.117	11.8413	-2.73845	2.48969	3.62647	3.12769	3.58592	2.37924	3.03095	1.1259
STIP1	tr|A0A0D9R3L1|A0A0D9R3L1_CHLSB	A0A0D9R3L1_CHLSB	CHLSB	STIP1	11.9929	14.9762	14.9037	15.1234	14.7958	13.5821	13.2457	10.8284	12.2461	-0.113862	2.86943	2.79701	3.01662	2.6891	1.47541	2.39371	1.85086
A0A0D9S9I2_CHLSB	tr|A0A0D9S9I2|A0A0D9S9I2_CHLSB;tr|A0A0D9R3P2|A0A0D9R3P2_CHLSB	A0A0D9S9I2_CHLSB	CHLSB	A0A0D9S9I2_CHLSB	11.46	14.8843	18.0604	14.0152	14.8579	17.2373	12.6681	12.6865	11.8199	-0.931506	2.49279	5.66896	1.62376	2.46641	4.84586	2.97868	2.41008
ILF3	tr|A0A0D9R3S5|A0A0D9R3S5_CHLSB	A0A0D9R3S5_CHLSB	CHLSB	ILF3	15.9461	20.2605	20.0284	18.4092	20.6471	18.4672	13.9213	13.3747	15.1638	1.7928	6.10726	5.87511	4.25592	6.49385	4.31392	5.02123	4.59172
NUFIP2	tr|A0A0D9R3U8|A0A0D9R3U8_CHLSB	A0A0D9R3U8_CHLSB	CHLSB	NUFIP2	10.353	15.8111	16.3063	14.3192	15.6243	12.5333	11.8983	12.5008	11.5461	-1.62865	3.82942	4.32461	2.33748	3.64258	0.551556	2.1772	2.17513
FAM120A	tr|A0A0D9R403|A0A0D9R403_CHLSB	A0A0D9R403_CHLSB	CHLSB	FAM120A	19.0057	20.4269	20.3391	20.7642	20.6641	19.1315	17.5512	11.9804	15.8561	3.87647	5.29761	5.20984	5.63493	5.53481	4.0023	5.05735	4.79464
ERAL1	tr|A0A0D9R443|A0A0D9R443_CHLSB	A0A0D9R443_CHLSB	CHLSB	ERAL1	14.2706	14.1749	13.5432	13.4085	13.3066	10.3847	11.5481	13.2761	12.0917	1.96527	1.8696	1.23783	1.10314	1.00131	-1.92063	0.0612739	1.6909
GSK3B	tr|A0A0D9R447|A0A0D9R447_CHLSB	A0A0D9R447_CHLSB	CHLSB	GSK3B	12.571	14.3131	15.2573	14.5492	13.8089	14.5542	12.6396	11.9876	11.5462	0.513162	2.2553	3.19948	2.49144	1.75106	2.49637	2.24629	1.98931
CPSF3	tr|A0A0D9R461|A0A0D9R461_CHLSB	A0A0D9R461_CHLSB	CHLSB	CPSF3	10.5875	15.834	16.0737	15.5115	14.3308	11.431	11.4092	12.6726	12.403	-1.57411	3.67245	3.91212	3.34996	2.1692	-0.730561	1.5962	2.00348
ACTC1	tr|A0A0D9R480|A0A0D9R480_CHLSB;tr|A0A0D9RE13|A0A0D9RE13_CHLSB;tr|A0A0D9RSK3|A0A0D9RSK3_CHLSB;tr|A0A0D9R387|A0A0D9R387_CHLSB	A0A0D9R480_CHLSB	CHLSB	ACTC1	11.3299	8.66178	10.0375	12.7726	16.5766	17.4775	11.5896	11.0004	11.1657	0.0780226	-2.59013	-1.21443	1.5207	5.32473	6.22563	4.35702	-1.24218
YWHAQ	tr|A0A0D9R482|A0A0D9R482_CHLSB	A0A0D9R482_CHLSB	CHLSB	YWHAQ	11.0951	14.738	15.7643	14.6881	15.3836	16.5165	14.7268	13.9334	12.3087	-2.56125	1.08171	2.10795	1.03181	1.72731	2.86022	1.87311	0.209468
FAM98B	tr|A0A0D9R4G1|A0A0D9R4G1_CHLSB	A0A0D9R4G1_CHLSB	CHLSB	FAM98B	10.6942	15.6243	16.4618	15.0891	15.9698	15.5879	13.0363	11.013	11.7477	-1.23812	3.69193	4.52945	3.1568	4.03749	3.6556	3.61663	2.32775
CDC37	tr|A0A0D9R4G5|A0A0D9R4G5_CHLSB	A0A0D9R4G5_CHLSB	CHLSB	CDC37	11.0473	15.6906	15.4329	15.9964	15.2192	16.1503	12.1906	12.7192	12.6637	-1.47716	3.16606	2.90842	3.4719	2.69466	3.62579	3.26411	1.53244
ALDOC	tr|A0A0D9R4I1|A0A0D9R4I1_CHLSB	A0A0D9R4I1_CHLSB	CHLSB	ALDOC	14.9932	15.0105	16.1611	14.7196	15.4182	16.3109	12.1205	11.7582	12.6203	2.82684	2.84417	3.99473	2.55324	3.25182	4.14457	3.31654	3.22191
SF1	tr|A0A0D9R4I5|A0A0D9R4I5_CHLSB	A0A0D9R4I5_CHLSB	CHLSB	SF1	15.8335	17.862	18.2612	17.4207	17.8355	15.1708	13.6564	13.334	11.4674	3.01419	5.04272	5.44191	4.60143	5.0162	2.35155	3.98973	4.49961
SRP14	tr|A0A0D9R4K6|A0A0D9R4K6_CHLSB;tr|A0A0D9SAA5|A0A0D9SAA5_CHLSB;tr|A0A0D9SAN2|A0A0D9SAN2_CHLSB	A0A0D9R4K6_CHLSB	CHLSB	SRP14	11.4412	15.3608	17.1723	14.2622	14.0709	15.7067	11.6708	11.7855	11.5449	-0.225857	3.69368	5.50521	2.59514	2.40378	4.03961	3.01284	2.99101
FMR1	tr|A0A0D9R4K7|A0A0D9R4K7_CHLSB	A0A0D9R4K7_CHLSB	CHLSB	FMR1	13.5843	17.2952	17.5809	14.4207	15.4186	11.5829	12.9213	12.6998	12.5175	0.871396	4.58232	4.86807	1.70782	2.70578	-1.12992	1.09456	3.44059
PDIA6	tr|A0A0D9R4K9|A0A0D9R4K9_CHLSB	A0A0D9R4K9_CHLSB	CHLSB	PDIA6	14.0439	14.8397	14.4354	16.8438	17.5637	18.0145	11.8433	13.8671	12.3154	1.36862	2.16444	1.76015	4.16852	4.88843	5.33929	4.79874	1.7644
LGALS1	tr|A0A0D9R4M2|A0A0D9R4M2_CHLSB	A0A0D9R4M2_CHLSB	CHLSB	LGALS1	11.2509	14.9311	16.3561	15.1163	15.2073	16.7416	11.9545	10.9441	10.7059	0.049383	3.72957	5.15459	3.91486	4.00583	5.54014	4.48694	2.97785
PHYHIPL	tr|A0A0D9R4P0|A0A0D9R4P0_CHLSB	A0A0D9R4P0_CHLSB	CHLSB	PHYHIPL	12.891	13.3834	13.7835	14.3583	14.5021	14.3248	13.3526	11.0352	10.8548	1.14348	1.6359	2.03598	2.61078	2.75455	2.57728	2.64754	1.60512
A0A0D9R4P5_CHLSB	tr|A0A0D9R4P5|A0A0D9R4P5_CHLSB	A0A0D9R4P5_CHLSB	CHLSB	A0A0D9R4P5_CHLSB	12.5205	14.2806	15.7826	15.3548	16.475	14.5794	12.1077	11.9745	11.7588	0.573556	2.33363	3.83557	3.40777	4.528	2.63238	3.52272	2.24759
DNMT1	tr|A0A0D9R4V8|A0A0D9R4V8_CHLSB	A0A0D9R4V8_CHLSB	CHLSB	DNMT1	11.4636	14.6905	14.7829	11.4739	13.0389	11.1253	12.8569	12.2703	11.3119	-0.682741	2.54411	2.63652	-0.672518	0.892508	-1.02108	-0.267029	1.4993
EIF3G	tr|A0A0D9R4W4|A0A0D9R4W4_CHLSB;tr|A0A0D9SCM8|A0A0D9SCM8_CHLSB	A0A0D9R4W4_CHLSB	CHLSB	EIF3G EIF3S4	15.4392	16.4806	17.3245	16.7989	17.1133	16.5245	11.6823	11.4558	12.9446	3.41165	4.45304	5.29692	4.77137	5.08573	4.4969	4.78467	4.3872
SHFL	tr|A0A0D9R508|A0A0D9R508_CHLSB	A0A0D9R508_CHLSB	CHLSB	SHFL	10.4569	9.89487	13.2277	10.7165	13.6502	15.1437	11.8182	12.8992	11.5565	-1.63437	-2.19643	1.13641	-1.37478	1.55886	3.05245	1.07884	-0.898129
A0A0D9R514_CHLSB	tr|A0A0D9R514|A0A0D9R514_CHLSB	A0A0D9R514_CHLSB	CHLSB	A0A0D9R514_CHLSB	16.7988	18.2115	18.592	18.2553	18.1451	17.91	15.5143	16.2207	15.5989	1.02082	2.43349	2.81406	2.47731	2.36716	2.13201	2.32549	2.08945
A0A0D9R5A7_CHLSB	tr|A0A0D9R5A7|A0A0D9R5A7_CHLSB	A0A0D9R5A7_CHLSB	CHLSB	A0A0D9R5A7_CHLSB	23.3806	24.0665	24.2921	24.5582	24.332	23.0251	19.1967	20.1183	19.4942	3.77752	4.46344	4.68899	4.95516	4.72895	3.42206	4.36872	4.30998
HNRNPH3	tr|A0A0D9R5E6|A0A0D9R5E6_CHLSB	A0A0D9R5E6_CHLSB	CHLSB	HNRNPH3	20.3848	21.8305	21.3065	21.1057	20.5789	20.4374	20.5676	18.7626	14.3373	2.49562	3.9413	3.41735	3.21648	2.68975	2.54818	2.81814	3.28475
THUMPD1	tr|A0A0D9R5I5|A0A0D9R5I5_CHLSB	A0A0D9R5I5_CHLSB	CHLSB	THUMPD1	11.4296	14.9763	14.3894	14.1897	13.8141	15.2929	11.6978	12.1827	13.9166	-1.16942	2.37723	1.79034	1.59073	1.21506	2.69387	1.83322	0.999382
A0A0D9R5N5_CHLSB	tr|A0A0D9R5N5|A0A0D9R5N5_CHLSB	A0A0D9R5N5_CHLSB	CHLSB	A0A0D9R5N5_CHLSB	11.9374	14.3299	13.2445	15.2444	16.8193	12.73	12.5033	13.1111	12.7826	-0.861588	1.53094	0.445528	2.4454	4.02028	-0.0689532	2.13224	0.371626
CAPN1	tr|A0A0D9R5U5|A0A0D9R5U5_CHLSB	A0A0D9R5U5_CHLSB	CHLSB	CAPN1	12.4819	12.7367	10.5352	13.6071	14.3521	13.1459	13.2616	12.1032	11.3061	0.258291	0.513081	-1.68848	1.38344	2.12845	0.922273	1.47806	-0.305703
A0A0D9R5V2_CHLSB	tr|A0A0D9R5V2|A0A0D9R5V2_CHLSB	A0A0D9R5V2_CHLSB	CHLSB	A0A0D9R5V2_CHLSB	10.5117	9.50952	13.2953	14.5885	16.3105	10.7035	11.9432	12.0361	14.3843	-2.27621	-3.27836	0.507454	1.8006	3.52257	-2.08437	1.0796	-1.68237
FARSB	tr|A0A0D9R626|A0A0D9R626_CHLSB	A0A0D9R626_CHLSB	CHLSB	FARSB	10.0622	12.2038	13.3916	12.916	13.4617	11.4931	10.6702	12.2985	11.5046	-1.42887	0.712745	1.90055	1.42486	1.97064	0.00201202	1.13251	0.394808
HKDC1	tr|A0A0D9R642|A0A0D9R642_CHLSB	A0A0D9R642_CHLSB	CHLSB	HKDC1	15.0272	13.7506	14.2798	14.2003	15.0364	14.3928	11.0961	13.4193	11.252	3.10474	1.82813	2.35736	2.27781	3.11392	2.47031	2.62068	2.43008
DDX1	tr|A0A0D9R6A2|A0A0D9R6A2_CHLSB	A0A0D9R6A2_CHLSB	CHLSB	DDX1	14.1331	18.3223	19.4401	17.8683	19.5017	17.4371	12.269	11.9037	13.7775	1.48308	5.67222	6.79003	5.21828	6.85166	4.78707	5.619	4.64844
EIF3D	tr|A0A0D9R6B6|A0A0D9R6B6_CHLSB	A0A0D9R6B6_CHLSB	CHLSB	EIF3D EIF3S7	15.9766	14.4387	16.9192	14.708	16.5427	13.9812	11.983	11.9676	13.2326	3.5822	2.04425	4.52476	2.3136	4.14829	1.5868	2.6829	3.38374
MYH9	tr|A0A0D9R6E6|A0A0D9R6E6_CHLSB	A0A0D9R6E6_CHLSB	CHLSB	MYH9	21.7291	20.5949	21.3583	21.6327	22.3805	22.3586	20.7679	20.2074	21.1234	1.02954	-0.104717	0.658678	0.933089	1.68091	1.65905	1.42435	0.527833
A0A0D9R6G5_CHLSB	tr|A0A0D9R6G5|A0A0D9R6G5_CHLSB	A0A0D9R6G5_CHLSB	CHLSB	A0A0D9R6G5_CHLSB	14.358	14.8727	15.5047	16.2846	16.8007	17.4896	11.9455	12.3909	15.9743	0.921087	1.43585	2.06782	2.84775	3.36382	4.0527	3.42142	1.47492
HNRNPM	tr|A0A0D9R6L1|A0A0D9R6L1_CHLSB	A0A0D9R6L1_CHLSB	CHLSB	HNRNPM	24.1255	24.6038	24.1866	24.6039	24.4677	23.036	18.5123	19.4434	19.1817	5.07972	5.55799	5.14084	5.55816	5.42197	3.99021	4.99011	5.25952
A0A0D9R6L7_CHLSB	tr|A0A0D9R6L7|A0A0D9R6L7_CHLSB	A0A0D9R6L7_CHLSB	CHLSB	A0A0D9R6L7_CHLSB	14.7317	18.8128	17.7898	16.5247	18.7019	18.0975	14.8483	11.552	12.6437	1.71706	5.79816	4.7751	3.51004	5.68727	5.0828	4.76004	4.09677
RACK1	tr|A0A0D9R6N8|A0A0D9R6N8_CHLSB	A0A0D9R6N8_CHLSB	CHLSB	RACK1	19.3269	19.4932	20.0352	19.5327	19.6871	20.3487	16.2581	16.6422	17.1661	2.63813	2.80437	3.34642	2.84388	2.99824	3.65992	3.16735	2.92964
SHMT1	tr|A0A0D9R6R2|A0A0D9R6R2_CHLSB	A0A0D9R6R2_CHLSB	CHLSB	SHMT1	11.8985	14.6426	15.2755	15.3073	15.7917	16.1366	12.1794	12.1215	9.45575	0.6463	3.39034	4.02329	4.05513	4.53951	4.88437	4.493	2.68664
A0A0D9RN36_CHLSB	tr|A0A0D9RN36|A0A0D9RN36_CHLSB;tr|A0A0D9R6U8|A0A0D9R6U8_CHLSB	A0A0D9RN36_CHLSB	CHLSB	A0A0D9RN36_CHLSB	17.5963	16.1865	15.852	16.683	13.2676	15.1226	12.567	11.7288	11.5109	5.66075	4.25092	3.91641	4.74749	1.33205	3.18703	3.08886	4.60936
PUM2	tr|A0A0D9R6W1|A0A0D9R6W1_CHLSB	A0A0D9R6W1_CHLSB	CHLSB	PUM2	10.8031	12.7222	14.8984	13.6789	14.6909	13.4911	12.1606	11.8966	11.9593	-1.20237	0.716736	2.89287	1.67344	2.68538	1.48561	1.94814	0.802411
RBFOX2	tr|A0A0D9R6Y5|A0A0D9R6Y5_CHLSB;tr|A0A0D9R8Q5|A0A0D9R8Q5_CHLSB	A0A0D9R6Y5_CHLSB	CHLSB	RBFOX2	13.8838	16.2774	12.8334	13.6751	13.7816	15.4528	11.6212	11.9267	12.5126	1.8636	4.25717	0.813198	1.65489	1.76138	3.43257	2.28295	2.31132
SF3B2	tr|A0A0D9R6Z5|A0A0D9R6Z5_CHLSB	A0A0D9R6Z5_CHLSB	CHLSB	SF3B2	13.4201	14.7005	14.1381	11.2224	14.3274	10.7213	12.2813	12.1963	13.0104	0.924058	2.20449	1.64211	-1.27356	1.83141	-1.7747	-0.405618	1.59022
KLC2	tr|A0A0D9R711|A0A0D9R711_CHLSB	A0A0D9R711_CHLSB	CHLSB	KLC2	11.7013	11.398	12.107	12.1715	15.0955	11.3258	10.4599	11.4964	10.4917	0.885293	0.582	1.29103	1.35546	4.27953	0.509804	2.04826	0.91944
FLII	tr|A0A0D9R719|A0A0D9R719_CHLSB	A0A0D9R719_CHLSB	CHLSB	FLII	11.3909	13.8803	10.3972	15.0434	13.962	13.915	12.724	10.7143	12.5941	-0.619949	1.86944	-1.61358	3.03255	1.95117	1.90422	2.29598	-0.121365
ELAVL1	tr|A0A0D9R723|A0A0D9R723_CHLSB	A0A0D9R723_CHLSB	CHLSB	ELAVL1	20.5687	22.2379	21.411	21.3815	21.5171	21.4035	11.9853	13.0742	14.6045	7.34733	9.01661	8.18961	8.16019	8.29577	8.1822	8.21272	8.18452
ANXA1	tr|A0A0D9R740|A0A0D9R740_CHLSB	A0A0D9R740_CHLSB	CHLSB	ANXA1	20.012	20.3526	20.7569	20.7476	20.7502	20.9109	12.3199	14.545	14.0731	6.36596	6.70663	7.11096	7.10156	7.10418	7.26494	7.1569	6.72785
ALDH1A1	tr|A0A0D9R755|A0A0D9R755_CHLSB	A0A0D9R755_CHLSB	CHLSB	ALDH1A1	15.385	16.7794	18.051	17.8747	18.9677	20.3509	11.5994	16.6058	11.7015	2.08276	3.47721	4.74879	4.57249	5.66547	7.04866	5.76221	3.43625
MCM5	tr|A0A0D9R758|A0A0D9R758_CHLSB	A0A0D9R758_CHLSB	CHLSB	MCM5	10.4647	14.7043	16.4797	9.64959	14.9369	10.5817	12.771	11.8119	13.0687	-2.08584	2.15379	3.92921	-2.90095	2.38637	-1.96883	-0.827801	1.33239
ABCF1	tr|A0A0D9R786|A0A0D9R786_CHLSB	A0A0D9R786_CHLSB	CHLSB	ABCF1	11.2242	14.3083	15.3863	15.193	15.9707	13.828	12.8176	13.5453	11.8897	-1.52665	1.55746	2.63546	2.44211	3.21981	1.07716	2.24636	0.888756
RPL8	tr|A0A0D9R787|A0A0D9R787_CHLSB;tr|A0A0D9SDK4|A0A0D9SDK4_CHLSB;tr|A0A0D9R535|A0A0D9R535_CHLSB	A0A0D9R787_CHLSB	CHLSB	RPL8	17.2358	16.96	17.2363	16.4252	16.3148	16.7101	13.2922	16.0011	16.0207	2.13118	1.85535	2.13164	1.32058	1.21012	1.60541	1.3787	2.03939
GSPT1	tr|A0A0D9R7B0|A0A0D9R7B0_CHLSB;tr|A0A0D9SAH6|A0A0D9SAH6_CHLSB	A0A0D9R7B0_CHLSB	CHLSB	GSPT1	11.1082	15.2678	15.8784	16.6374	16.3732	16.1161	12.2492	11.7949	12.0255	-0.915015	3.24457	3.85523	4.61415	4.35003	4.09287	4.35235	2.06159
ZC3H7A	tr|A0A0D9R7D0|A0A0D9R7D0_CHLSB	A0A0D9R7D0_CHLSB	CHLSB	ZC3H7A	12.9338	14.4573	14.8566	11.6593	9.22029	13.4164	13.3823	12.1258	12.4811	0.270777	1.79419	2.19356	-1.00374	-3.44276	0.753343	-1.23105	1.41951
A0A0D9R7D9_CHLSB	tr|A0A0D9R7D9|A0A0D9R7D9_CHLSB	A0A0D9R7D9_CHLSB	CHLSB	A0A0D9R7D9_CHLSB	13.9113	13.5198	13.8017	13.7117	13.5159	14.7556	11.3284	11.5571	12.2697	2.19293	1.80139	2.08334	1.9933	1.79758	3.0372	2.27602	2.02589
STRAP	tr|A0A0D9R7I5|A0A0D9R7I5_CHLSB	A0A0D9R7I5_CHLSB	CHLSB	STRAP	11.1901	14.9561	15.9458	15.3757	15.6431	16.4442	12.8705	12.1126	11.3935	-0.935409	2.83053	3.82026	3.25015	3.51754	4.31868	3.69545	1.90512
SQSTM1	tr|A0A0D9R7K5|A0A0D9R7K5_CHLSB	A0A0D9R7K5_CHLSB	CHLSB	SQSTM1	17.8577	17.641	15.2919	17.8205	15.1587	15.4375	12.9662	12.9885	11.0093	5.53634	5.31969	2.97051	5.49918	2.83734	3.11615	3.81756	4.60885
RTCB	tr|A0A0D9R7L4|A0A0D9R7L4_CHLSB	A0A0D9R7L4_CHLSB	CHLSB	RTCB	14.1062	18.1894	18.9435	18.2085	18.7956	18.4543	12.1973	12.8587	11.3345	1.97598	6.05927	6.81332	6.07835	6.66543	6.32417	6.35598	4.94952
A0A0D9R7L9_CHLSB	tr|A0A0D9R7L9|A0A0D9R7L9_CHLSB	A0A0D9R7L9_CHLSB	CHLSB	A0A0D9R7L9_CHLSB	17.7528	18.786	18.7445	18.6036	17.6756	16.8183	12.3241	11.9407	12.911	5.36085	6.3941	6.35259	6.21168	5.2837	4.42636	5.30725	6.03585
RBM4B	tr|A0A0D9R7M7|A0A0D9R7M7_CHLSB	A0A0D9R7M7_CHLSB	CHLSB	RBM4B	15.3954	17.3603	17.3274	16.5637	16.2762	15.4014	12.1106	12.2758	11.0921	3.56922	5.53418	5.50123	4.73755	4.45005	3.57529	4.2543	4.86821
LUC7L2	tr|A0A0D9R7S5|A0A0D9R7S5_CHLSB	A0A0D9R7S5_CHLSB	CHLSB	LUC7L2	12.0588	17.1887	17.5178	16.1131	17.1207	15.8155	12.9117	13.2412	11.626	-0.534136	4.59574	4.92478	3.52007	4.52772	3.2225	3.75677	2.99546
HNRNPH1	tr|A0A0D9R7T1|A0A0D9R7T1_CHLSB	A0A0D9R7T1_CHLSB	CHLSB	HNRNPH1	23.016	24.3082	24.1562	23.5455	23.5979	23.1701	19.0436	20.0132	17.9407	4.01688	5.30904	5.15706	4.54629	4.59871	4.17096	4.43866	4.82766
FYTTD1	tr|A0A0D9R7Y3|A0A0D9R7Y3_CHLSB	A0A0D9R7Y3_CHLSB	CHLSB	FYTTD1	14.7668	14.5988	15.5269	13.5232	15.0196	12.778	13.1376	12.3706	12.7308	2.02055	1.85252	2.78057	0.776902	2.2733	0.0316619	1.02729	2.21788
A0A0D9R7Z4_CHLSB	tr|A0A0D9R7Z4|A0A0D9R7Z4_CHLSB	A0A0D9R7Z4_CHLSB	CHLSB	A0A0D9R7Z4_CHLSB	18.3259	21.0118	20.9739	19.6821	21.0994	21.266	10.8253	13.2093	12.5697	6.12443	8.81036	8.7724	7.48067	8.89798	9.06456	8.48107	7.9024
YWHAH	tr|A0A0D9R827|A0A0D9R827_CHLSB	A0A0D9R827_CHLSB	CHLSB	YWHAH	15.2996	10.8938	14.6309	15.2694	10.6593	15.6198	11.5559	12.01	12.5907	3.24737	-1.15837	2.57875	3.21718	-1.39289	3.56756	1.79729	1.55591
DDX39B	tr|A0A0D9R829|A0A0D9R829_CHLSB	A0A0D9R829_CHLSB	CHLSB	DDX39B	20.6881	21.2875	20.9981	20.235	20.8819	20.1168	15.6602	16.8645	16.6472	4.29743	4.89683	4.60745	3.84438	4.49124	3.72615	4.02059	4.60057
ZC3HAV1	tr|A0A0D9R833|A0A0D9R833_CHLSB	A0A0D9R833_CHLSB	CHLSB	ZC3HAV1	16.8168	17.3187	18.5935	19.7143	19.6307	19.8943	12.129	12.3674	11.9479	4.6687	5.17058	6.44542	7.56623	7.48265	7.74626	7.59838	5.42823
PPP1CA	tr|A0A0D9R869|A0A0D9R869_CHLSB	A0A0D9R869_CHLSB	CHLSB	PPP1CA	18.5692	19.7175	19.8484	20.1664	20.6419	21.13	11.9971	12.6588	11.0153	6.67877	7.82711	7.95796	8.27602	8.7515	9.23958	8.7557	7.48795
CORO1B	tr|A0A0D9R8C6|A0A0D9R8C6_CHLSB	A0A0D9R8C6_CHLSB	CHLSB	CORO1B	13.6509	15.8473	17.1409	14.8299	14.7163	15.6393	12.295	12.7877	13.4617	0.802815	2.99913	4.29279	1.9818	1.86821	2.79122	2.21374	2.69824
ZC3HAV1L	tr|A0A0D9R8G3|A0A0D9R8G3_CHLSB	A0A0D9R8G3_CHLSB	CHLSB	ZC3HAV1L	10.9372	11.5194	14.0921	13.5308	14.47	14.0969	13.6007	12.8667	11.5354	-1.73036	-1.14823	1.42449	0.863164	1.80235	1.42927	1.36493	-0.484699
GSTP1	tr|A0A0D9R8K4|A0A0D9R8K4_CHLSB	A0A0D9R8K4_CHLSB	CHLSB	GSTP1	15.0482	15.5471	16.9323	15.4544	16.5973	18.2482	14.9813	12.5047	14.9013	0.919081	1.418	2.80315	1.32529	2.46816	4.11912	2.63752	1.71341
CBR1	tr|A0A0D9R8K5|A0A0D9R8K5_CHLSB	A0A0D9R8K5_CHLSB	CHLSB	CBR1	11.7592	15.6677	16.4705	15.8435	15.18	16.643	12.6247	11.4382	12.2427	-0.342625	3.56581	4.36861	3.74162	3.07813	4.54115	3.78697	2.5306
YBX3	tr|A0A0D9R8L5|A0A0D9R8L5_CHLSB	A0A0D9R8L5_CHLSB	CHLSB	YBX3	18.3488	18.8255	20.1466	19.1485	19.7093	20.0812	12.6006	14.8781	11.7646	5.26771	5.74438	7.06547	6.06741	6.62821	7.00013	6.56525	6.02585
ANXA7	tr|A0A0D9R8M1|A0A0D9R8M1_CHLSB	A0A0D9R8M1_CHLSB	CHLSB	ANXA7	14.5799	17.5182	17.2513	16.1133	16.9872	16.8202	12.7123	11.9211	12.0474	2.35298	5.2913	5.02435	3.88635	4.76023	4.59323	4.41327	4.22288
DRG1	tr|A0A0D9R8P6|A0A0D9R8P6_CHLSB	A0A0D9R8P6_CHLSB	CHLSB	DRG1	15.8399	13.9038	16.1358	15.0438	15.2014	15.8255	12.465	13.3315	12.5753	3.04929	1.11319	3.34523	2.25324	2.41079	3.03493	2.56632	2.50257
VARS1	tr|A0A0D9R8U1|A0A0D9R8U1_CHLSB	A0A0D9R8U1_CHLSB	CHLSB	VARS1	15.6863	15.3595	15.7289	16.0165	15.8949	15.9934	11.658	12.7744	12.4126	3.40462	3.07782	3.44716	3.73481	3.61317	3.71169	3.68656	3.30986
DBN1	tr|A0A0D9R8U2|A0A0D9R8U2_CHLSB	A0A0D9R8U2_CHLSB	CHLSB	DBN1	10.8215	13.0485	12.6421	13.7364	13.0511	14.3132	13.2618	12.5816	11.7036	-1.69421	0.532851	0.126433	1.22072	0.535403	1.79755	1.18456	-0.344975
LSG1	tr|A0A0D9R8W0|A0A0D9R8W0_CHLSB	A0A0D9R8W0_CHLSB	CHLSB	LSG1	15.8653	14.6636	19.997	20.036	21.1702	21.3283	12.1233	13.9148	12.4493	3.03615	1.83447	7.16786	7.20689	8.34109	8.49913	8.0157	4.01283
CNBP	tr|A0A0D9R8Y5|A0A0D9R8Y5_CHLSB	A0A0D9R8Y5_CHLSB	CHLSB	CNBP	17.8805	16.7751	17.4466	17.346	16.8692	17.415	12.4794	10.9008	12.9775	5.76121	4.65581	5.32735	5.22677	4.74992	5.29575	5.09081	5.24812
PLEC	tr|A0A0D9R924|A0A0D9R924_CHLSB	A0A0D9R924_CHLSB	CHLSB	PLEC	18.114	19.8812	21.4017	21.8388	23.4087	23.6134	18.7626	13.2657	17.9459	1.45589	3.22316	4.74364	5.18073	6.75066	6.95528	6.29556	3.1409
A0A0D9R933_CHLSB	tr|A0A0D9R933|A0A0D9R933_CHLSB	A0A0D9R933_CHLSB	CHLSB	A0A0D9R933_CHLSB	10.584	14.8678	18.6233	16.739	18.3655	16.5962	13.4517	11.4637	11.7087	-1.62402	2.65979	6.4153	4.53097	6.15745	4.3882	5.02554	2.48369
PUF60	tr|A0A0D9R949|A0A0D9R949_CHLSB	A0A0D9R949_CHLSB	CHLSB	PUF60	12.7039	15.2192	15.1048	15.0992	15.4373	14.9378	12.4617	11.9518	13.9471	-0.0829579	2.43237	2.31797	2.31235	2.6505	2.15096	2.37127	1.5558
EEF1D	tr|A0A0D9R9G1|A0A0D9R9G1_CHLSB	A0A0D9R9G1_CHLSB	CHLSB	EEF1D	14.8572	15.3014	16.5508	16.607	16.7839	17.3115	15.0257	15.8221	15.0314	-0.435889	0.00830956	1.25775	1.31394	1.49088	2.01846	1.60776	0.276723
VCL	tr|A0A0D9R9G7|A0A0D9R9G7_CHLSB	A0A0D9R9G7_CHLSB	CHLSB	VCL	11.958	16.5685	17.3814	17.5163	18.4785	17.3962	15.5985	11.9053	12.1388	-1.25621	3.35428	4.16716	4.3021	5.26432	4.18204	4.58282	2.08841
NAPRT	tr|A0A0D9R9H4|A0A0D9R9H4_CHLSB	A0A0D9R9H4_CHLSB	CHLSB	NAPRT	14.2755	10.7739	12.2275	14.341	13.4578	14.2293	12.9936	12.4959	11.9987	1.77949	-1.72216	-0.26853	1.84498	0.96171	1.73329	1.51332	-0.0704019
XRCC5	tr|A0A0D9R9Q4|A0A0D9R9Q4_CHLSB	A0A0D9R9Q4_CHLSB	CHLSB	XRCC5	15.1778	17.5903	19.2756	17.3279	19.8453	16.7251	11.3254	14.9212	15.1588	1.37597	3.78845	5.4738	3.5261	6.04352	2.92327	4.1643	3.54607
HNRNPU	tr|A0A0D9RA32|A0A0D9RA32_CHLSB	A0A0D9RA32_CHLSB	CHLSB	HNRNPU	23.2781	23.7763	24.2351	23.8072	24.5794	22.6237	19.7191	20.0873	20.0585	3.32313	3.82129	4.28009	3.85218	4.62443	2.66871	3.71511	3.80817
EIF4A2	tr|A0A0D9RA46|A0A0D9RA46_CHLSB	A0A0D9RA46_CHLSB	CHLSB	EIF4A2	14.5796	14.8119	15.7519	11.2444	16.4327	14.4892	12.1574	11.8944	11.3965	2.76344	2.99577	3.93583	-0.571669	4.6166	2.67305	2.23933	3.23168
PDCD6IP	tr|A0A0D9RAF7|A0A0D9RAF7_CHLSB	A0A0D9RAF7_CHLSB	CHLSB	PDCD6IP	11.7177	12.4432	13.2982	13.2789	16.6752	11.3903	12.1218	12.6936	12.3908	-0.684369	0.0411356	0.896139	0.876847	4.27315	-1.01177	1.37941	0.0843018
AKR1B1	tr|A0A0D9RAH5|A0A0D9RAH5_CHLSB	A0A0D9RAH5_CHLSB	CHLSB	AKR1B1	17.9632	20.2271	20.7035	20.3475	20.6379	21.2347	14.4411	14.1042	15.1164	3.40935	5.67316	6.14955	5.79364	6.08396	6.68078	6.18612	5.07735
CTTN	tr|A0A0D9RAH6|A0A0D9RAH6_CHLSB	A0A0D9RAH6_CHLSB	CHLSB	CTTN	12.5873	13.5492	14.2372	15.2859	15.3483	12.9722	12.4055	11.4943	12.5185	0.447827	1.40975	2.09777	3.14647	3.20891	0.832719	2.39603	1.31845
CRIP2	tr|A0A0D9RAJ1|A0A0D9RAJ1_CHLSB	A0A0D9RAJ1_CHLSB	CHLSB	CRIP2	11.7406	17.1992	17.4023	17.5591	16.6729	16.9351	12.6273	12.5919	11.4575	-0.48497	4.97368	5.1768	5.33361	4.44734	4.70961	4.83019	3.22184
ANXA11	tr|A0A0D9RAJ5|A0A0D9RAJ5_CHLSB	A0A0D9RAJ5_CHLSB	CHLSB	ANXA11	13.6966	18.13	18.1808	18.0198	18.2479	17.3434	13.5573	12.1861	12.9891	0.785825	5.21917	5.27002	5.10895	5.33713	4.43261	4.95956	3.75834
RPS6	tr|A0A0D9RAL5|A0A0D9RAL5_CHLSB	A0A0D9RAL5_CHLSB	CHLSB	RPS6	16.8621	17.4376	17.4609	16.8705	16.1329	17.6748	10.9822	17.0101	15.3957	2.39939	2.97495	2.99825	2.40784	1.67025	3.21213	2.43007	2.79086
MAPRE3	tr|A0A0D9RAN0|A0A0D9RAN0_CHLSB	A0A0D9RAN0_CHLSB	CHLSB	MAPRE3	10.5134	14.7376	15.3714	15.9218	14.8659	15.3566	12.4953	12.5844	11.912	-1.81722	2.407	3.0408	3.59123	2.53531	3.02599	3.05084	1.21019
SF3A1	tr|A0A0D9RAT5|A0A0D9RAT5_CHLSB	A0A0D9RAT5_CHLSB	CHLSB	SF3A1	10.7397	11.6224	15.4358	15.3953	14.391	11.3306	12.5562	12.016	12.7702	-1.70776	-0.825039	2.98837	2.94784	1.94358	-1.11686	1.25819	0.15186
NAP1L4	tr|A0A0D9RB24|A0A0D9RB24_CHLSB	A0A0D9RB24_CHLSB	CHLSB	NAP1L4	15.7241	15.8303	16.1628	16.8729	17.2548	17.4296	11.6979	11.2105	12.6901	3.85788	3.96414	4.29667	5.00674	5.38861	5.56338	5.31958	4.03956
AGO2	tr|A0A0D9RB41|A0A0D9RB41_CHLSB	A0A0D9RB41_CHLSB	CHLSB	AGO2 EIF2C2	11.3729	16.6315	17.3612	16.3677	16.3578	15.4911	12.0495	11.9243	11.6724	-0.509185	4.74951	5.47915	4.48561	4.47572	3.60909	4.19014	3.23982
KHSRP	tr|A0A0D9RB84|A0A0D9RB84_CHLSB	A0A0D9RB84_CHLSB	CHLSB	KHSRP	21.9114	23.1882	23.4207	22.9931	23.0181	22.0645	15.4405	14.5551	15.625	6.70457	7.98135	8.21385	7.78623	7.81124	6.85766	7.48504	7.63326
NF2	tr|A0A0D9RB86|A0A0D9RB86_CHLSB	A0A0D9RB86_CHLSB	CHLSB	NF2	10.5315	10.2011	16.1163	16.004	15.5808	16.7486	11.6996	12.7445	13.4363	-2.09525	-2.42567	3.48952	3.37718	2.95398	4.12181	3.48432	-0.343798
NPM1	tr|A0A0D9RBD8|A0A0D9RBD8_CHLSB	A0A0D9RBD8_CHLSB	CHLSB	NPM1	18.1877	17.2335	18.9485	17.9316	18.1325	18.4926	12.5961	11.8013	13.6736	5.49734	4.54318	6.25822	5.24124	5.44222	5.80227	5.49525	5.43291
CAD	tr|A0A0D9RBE4|A0A0D9RBE4_CHLSB	A0A0D9RBE4_CHLSB	CHLSB	CAD	16.4733	16.1861	16.5865	17.4362	17.2763	17.3641	12.1367	12.7316	11.4737	4.35929	4.07204	4.47244	5.32222	5.16229	5.25008	5.24487	4.30126
INF2	tr|A0A0D9RBI6|A0A0D9RBI6_CHLSB	A0A0D9RBI6_CHLSB	CHLSB	INF2	11.9799	10.2108	10.6804	15.2546	14.0504	14.0086	12.3428	13.2082	13.3313	-0.980841	-2.74992	-2.28038	2.29388	1.0897	1.04786	1.47715	-2.00371
GART	tr|A0A0D9RBR7|A0A0D9RBR7_CHLSB	A0A0D9RBR7_CHLSB	CHLSB	GART	12.2172	9.71985	14.1285	14.2229	15.3683	13.8584	12.1671	11.5224	12.4756	0.162133	-2.33518	2.07345	2.16784	3.31331	1.80334	2.42816	-0.0331987
EWSR1	tr|A0A0D9RBS5|A0A0D9RBS5_CHLSB	A0A0D9RBS5_CHLSB	CHLSB	EWSR1	17.9011	18.6093	19.1126	16.5177	18.446	16.3916	11.6934	13.0518	11.5166	5.81389	6.52204	7.02534	4.43042	6.35877	4.30436	5.03118	6.45376
LANCL1	tr|A0A0D9RBU9|A0A0D9RBU9_CHLSB	A0A0D9RBU9_CHLSB	CHLSB	LANCL1	13.8102	13.6562	13.3098	13.495	12.6608	14.9533	12.9033	12.8216	11.4937	1.40398	1.25001	0.903572	1.08879	0.254587	2.5471	1.29683	1.18586
TMEM209	tr|A0A0D9RBW7|A0A0D9RBW7_CHLSB	A0A0D9RBW7_CHLSB	CHLSB	TMEM209	21.869	11.3544	20.6106	16.8931	11.266	14.961	12.7457	14.0686	13.8953	8.29916	-2.21551	7.04076	3.32322	-2.30391	1.39108	0.803465	4.37481
A0A0D9RBZ5_CHLSB	tr|A0A0D9RBZ5|A0A0D9RBZ5_CHLSB	A0A0D9RBZ5_CHLSB	CHLSB	A0A0D9RBZ5_CHLSB	11.4646	13.6371	13.9522	13.1888	13.8733	14.3733	12.165	12.3607	11.6973	-0.609762	1.56274	1.87786	1.11449	1.79902	2.29894	1.73748	0.943615
LONP1	tr|A0A0D9RC15|A0A0D9RC15_CHLSB	A0A0D9RC15_CHLSB	CHLSB	LONP1	11.7835	10.9452	13.947	15.9059	14.5748	11.6638	12.5562	14.3344	12.057	-1.19906	-2.03733	0.964454	2.92334	1.59223	-1.31872	1.06562	-0.757315
SAFB	tr|A0A0D9RC52|A0A0D9RC52_CHLSB	A0A0D9RC52_CHLSB	CHLSB	SAFB	20.4081	20.5623	19.8589	20.7431	19.6806	18.0631	12.7217	14.1861	12.8071	7.16977	7.32402	6.6206	7.50479	6.44227	4.82475	6.25727	7.03813
SAFB2	tr|A0A0D9RC61|A0A0D9RC61_CHLSB	A0A0D9RC61_CHLSB	CHLSB	SAFB2	16.9898	17.5417	17.1615	17.5652	18.3475	14.3506	12.3967	13.5838	13.0316	3.98577	4.53766	4.15748	4.56113	5.34346	1.34655	3.75038	4.22697
RPL10A	tr|A0A0D9RC78|A0A0D9RC78_CHLSB;tr|A0A0D9SDL3|A0A0D9SDL3_CHLSB	A0A0D9RC78_CHLSB	CHLSB	RPL10A	15.7764	14.6221	15.8733	14.4487	13.965	16.4045	13.0081	14.5615	13.2832	2.1588	1.0045	2.25572	0.831092	0.347368	2.7869	1.32179	1.80634
FLNC	tr|A0A0D9RC89|A0A0D9RC89_CHLSB	A0A0D9RC89_CHLSB	CHLSB	FLNC	18.0899	17.9734	18.5257	20.5235	21.4328	20.3022	17.4862	17.03	14.9049	1.61613	1.49965	2.05194	4.04981	4.95906	3.82846	4.27911	1.72257
EIF5	tr|A0A0D9RCI1|A0A0D9RCI1_CHLSB	A0A0D9RCI1_CHLSB	CHLSB	EIF5	14.163	14.2991	15.4677	15.0165	15.3141	15.4231	12.5849	11.5624	12.1408	2.06697	2.20308	3.37161	2.92041	3.218	3.32709	3.15517	2.54722
RARS1	tr|A0A0D9RCR5|A0A0D9RCR5_CHLSB	A0A0D9RCR5_CHLSB	CHLSB	RARS1	10.4678	9.17306	14.4613	16.1621	15.5246	14.5424	10.3467	12.2444	11.9452	-1.04424	-2.33902	2.94921	4.64998	4.01253	3.03035	3.89762	-0.144681
SND1	tr|A0A0D9RCS8|A0A0D9RCS8_CHLSB	A0A0D9RCS8_CHLSB	CHLSB	SND1	17.7484	19.1535	20.0985	19.5352	19.6335	18.6433	15.3374	14.6321	12.3909	3.62822	5.03328	5.97837	5.41507	5.51329	4.52315	5.1505	4.87996
TPI1	tr|A0A0D9RCV3|A0A0D9RCV3_CHLSB	A0A0D9RCV3_CHLSB	CHLSB	TPI1	16.7024	16.6396	18.0202	18.0333	17.3725	18.4	12.9146	17.3426	16.5817	1.08942	1.02665	2.40723	2.42036	1.75957	2.78707	2.32233	1.50777
RBM39	tr|A0A0D9RCW8|A0A0D9RCW8_CHLSB	A0A0D9RCW8_CHLSB	CHLSB	RBM39	10.6268	16.6826	16.7634	16.6203	17.6505	12.9777	12.7161	12.0963	12.925	-1.95232	4.1035	4.18431	4.04114	5.07133	0.398555	3.17034	2.11183
VCP	tr|A0A0D9RD03|A0A0D9RD03_CHLSB	A0A0D9RD03_CHLSB	CHLSB	VCP	12.0112	10.2536	9.91995	15.5871	16.0387	13.7124	12.8029	12.261	12.3668	-0.465694	-2.22327	-2.55694	3.11019	3.56186	1.23553	2.63586	-1.74863
DYNC1H1	tr|A0A0D9RD14|A0A0D9RD14_CHLSB	A0A0D9RD14_CHLSB	CHLSB	DYNC1H1	11.3873	14.9334	15.7125	16.4667	17.4896	17.5686	11.7425	15.2786	12.3964	-1.75189	1.79423	2.57334	3.32748	4.3504	4.42941	4.03576	0.871895
SRSF3	tr|A0A0D9RD33|A0A0D9RD33_CHLSB	A0A0D9RD33_CHLSB	CHLSB	SRSF3	19.4262	21.0843	21.1573	19.3593	19.0422	18.9584	16.3408	16.3871	11.639	4.6372	6.2953	6.3683	4.57037	4.25322	4.16946	4.33102	5.76693
SRRM2	tr|A0A0D9RDA8|A0A0D9RDA8_CHLSB	A0A0D9RDA8_CHLSB	CHLSB	SRRM2	16.1294	16.1989	16.3885	15.6493	14.7466	9.97234	13.3464	12.999	12.3418	3.23368	3.30318	3.49269	2.75349	1.8508	-2.92343	0.560289	3.34318
MYEF2	tr|A0A0D9RDB1|A0A0D9RDB1_CHLSB	A0A0D9RDB1_CHLSB	CHLSB	MYEF2	17.9278	19.9001	19.3492	20.157	20.1852	17.379	13.1368	12.6758	11.8201	5.38352	7.3559	6.80497	7.61273	7.64096	4.83475	6.69615	6.5148
MYH10	tr|A0A0D9RDH4|A0A0D9RDH4_CHLSB	A0A0D9RDH4_CHLSB	CHLSB	MYH10	12.172	15.0357	16.2497	15.634	16.676	16.1942	11.7692	12.2659	12.3287	0.0507376	2.9144	4.12834	3.51265	4.55473	4.07293	4.04677	2.36449
A0A0D9RDK2_CHLSB	tr|A0A0D9RDK2|A0A0D9RDK2_CHLSB	A0A0D9RDK2_CHLSB	CHLSB	A0A0D9RDK2_CHLSB	14.3595	14.6928	14.5195	14.5015	14.6674	16.2657	13.0923	12.359	12.3625	1.75494	2.08817	1.91484	1.89692	2.06278	3.66106	2.54025	1.91932
TLN1	tr|A0A0D9RDS4|A0A0D9RDS4_CHLSB	A0A0D9RDS4_CHLSB	CHLSB	TLN1	17.732	17.5971	18.6829	19.2587	19.324	19.0279	11.7616	12.0993	13.1971	5.37931	5.24443	6.3302	6.90601	6.97128	6.67524	6.85084	5.65131
NCAPD2	tr|A0A0D9RDT3|A0A0D9RDT3_CHLSB	A0A0D9RDT3_CHLSB	CHLSB	NCAPD2	10.2504	11.0666	14.0544	14.4678	14.5318	14.7058	12.1017	12.8389	12.9963	-2.39518	-1.57897	1.40882	1.82218	1.88619	2.06023	1.92287	-0.855114
A0A0D9RDZ6_CHLSB	tr|A0A0D9RDZ6|A0A0D9RDZ6_CHLSB	A0A0D9RDZ6_CHLSB	CHLSB	A0A0D9RDZ6_CHLSB	10.4553	15.1788	14.781	15.6742	17.2834	17.6894	11.7179	14.0369	12.2513	-2.21343	2.51014	2.11232	3.00556	4.61469	5.02073	4.21366	0.803008
NSFL1C	tr|A0A0D9RE03|A0A0D9RE03_CHLSB	A0A0D9RE03_CHLSB	CHLSB	NSFL1C	13.8889	13.6959	14.1437	14.0841	9.78374	13.7112	11.3316	11.1158	12.7953	2.14138	1.94832	2.39615	2.3365	-1.96382	1.96368	0.778788	2.16195
PPP1CB	tr|A0A0D9RE27|A0A0D9RE27_CHLSB	A0A0D9RE27_CHLSB	CHLSB	PPP1CB	19.0001	19.2317	19.7396	19.8765	20.1892	20.2563	10.8717	13.9568	14.6459	5.842	6.07356	6.58149	6.71841	7.03104	7.09812	6.94919	6.16569
CDV3	tr|A0A0D9RE37|A0A0D9RE37_CHLSB	A0A0D9RE37_CHLSB	CHLSB	CDV3	14.304	14.736	15.5279	13.7185	13.6013	14.3092	11.2983	14.2811	12.0567	1.75864	2.19062	2.98258	1.17318	1.05595	1.76384	1.33099	2.31061
SNRPD3	tr|A0A0D9RE84|A0A0D9RE84_CHLSB	A0A0D9RE84_CHLSB	CHLSB	SNRPD3	9.47408	16.2589	17.0904	14.8506	15.0621	16.4071	11.9385	12.5067	11.9894	-2.6708	4.11404	4.94555	2.70575	2.91726	4.26219	3.29507	2.1296
A0A0D9SDW3_CHLSB	tr|A0A0D9SDW3|A0A0D9SDW3_CHLSB;tr|A0A0D9RE91|A0A0D9RE91_CHLSB;tr|A0A0D9RKW2|A0A0D9RKW2_CHLSB	A0A0D9SDW3_CHLSB	CHLSB	A0A0D9SDW3_CHLSB	11.0782	14.4506	16.2113	14.2461	14.2568	14.1417	10.9724	12.882	10.5153	-0.378309	2.99408	4.75475	2.7896	2.80025	2.68516	2.75833	2.45684
A0A0D9REC9_CHLSB	tr|A0A0D9REC9|A0A0D9REC9_CHLSB	A0A0D9REC9_CHLSB	CHLSB	A0A0D9REC9_CHLSB	19.3456	19.7567	20.0726	19.6512	20.1816	20.6235	16.465	17.0928	15.9432	2.84521	3.25635	3.57227	3.15088	3.68122	4.12312	3.65174	3.22461
LARP1	tr|A0A0D9REI2|A0A0D9REI2_CHLSB	A0A0D9REI2_CHLSB	CHLSB	LARP1	13.7211	17.7824	17.9765	15.1273	17.619	17.142	13.4916	14.0615	12.08	0.510038	4.57139	4.76539	1.91629	4.40793	3.93095	3.41839	3.28227
G3BP1	tr|A0A0D9REQ6|A0A0D9REQ6_CHLSB	A0A0D9REQ6_CHLSB	CHLSB	G3BP1	16.3464	19.1917	19.982	20.1733	20.8826	20.1085	12.3382	13.4666	14.7973	2.81234	5.65763	6.448	6.63925	7.3486	6.57449	6.85411	4.97266
CAPZA2	tr|A0A0D9RET3|A0A0D9RET3_CHLSB	A0A0D9RET3_CHLSB	CHLSB	CAPZA2	12.7042	13.9563	15.4962	14.7176	14.6357	15.5941	11.4566	13.933	11.7075	0.338492	1.59057	3.13045	2.35185	2.27	3.22838	2.61674	1.6865
TES	tr|A0A0D9REW2|A0A0D9REW2_CHLSB	A0A0D9REW2_CHLSB	CHLSB	TES	15.1565	15.599	16.3784	15.5808	16.3589	15.9193	12.8333	11.7269	10.7416	3.38926	3.83175	4.6111	3.81359	4.5916	4.15202	4.18573	3.94404
ANP32B	tr|A0A0D9REY3|A0A0D9REY3_CHLSB	A0A0D9REY3_CHLSB	CHLSB	ANP32B	9.64726	12.8376	13.5838	13.6424	13.8761	13.7671	12.7256	12.8953	12.5181	-3.06573	0.124603	0.870803	0.929405	1.16315	1.05416	1.04891	-0.690107
BZW1	tr|A0A0D9REY7|A0A0D9REY7_CHLSB	A0A0D9REY7_CHLSB	CHLSB	BZW1	12.5717	16.4498	17.2992	15.3811	16.5851	16.8303	12.0967	12.7662	11.6517	0.400211	4.27826	5.12769	3.20958	4.4136	4.65882	4.094	3.26872
NANS	tr|A0A0D9RF13|A0A0D9RF13_CHLSB	A0A0D9RF13_CHLSB	CHLSB	NANS	11.6858	13.0654	13.4227	13.4366	13.4415	13.8551	10.9578	12.3265	12.1333	-0.12009	1.25953	1.61685	1.63071	1.63565	2.04919	1.77185	0.918764
ANXA6	tr|A0A0D9RF24|A0A0D9RF24_CHLSB	A0A0D9RF24_CHLSB	CHLSB	ANXA6	11.5781	10.019	12.4911	14.4349	15.5363	13.4358	13.8309	12.9498	13.4937	-1.84668	-3.40585	-0.933721	1.01007	2.11149	0.0109777	1.04418	-2.06208
MIF	tr|A0A0D9RF48|A0A0D9RF48_CHLSB	A0A0D9RF48_CHLSB	CHLSB	MIF	14.0588	15.2529	14.7398	13.7988	12.6885	14.4755	12.617	11.1212	15.3105	1.0425	2.23664	1.72353	0.782524	-0.327739	1.45929	0.638026	1.66756
RNH1	tr|A0A0D9RF66|A0A0D9RF66_CHLSB	A0A0D9RF66_CHLSB	CHLSB	RNH1	15.366	17.406	18.1658	17.8979	17.9113	18.2665	13.345	12.7486	11.7918	2.73753	4.77751	5.53732	5.26946	5.28286	5.63802	5.39678	4.35078
XRN2	tr|A0A0D9RFB4|A0A0D9RFB4_CHLSB	A0A0D9RFB4_CHLSB	CHLSB	XRN2	18.9225	20.0074	19.3917	18.9069	19.1694	16.8789	16.3977	12.1266	11.8678	5.45841	6.54341	5.92766	5.44285	5.70534	3.41488	4.85436	5.97649
RPS4X	tr|A0A0D9RFF7|A0A0D9RFF7_CHLSB;tr|A0A0D9SDM5|A0A0D9SDM5_CHLSB;tr|A0A0D9S0E5|A0A0D9S0E5_CHLSB	A0A0D9RFF7_CHLSB	CHLSB	RPS4X	16.3243	16.6338	17.1188	16.4001	15.8338	17.4092	11.5119	12.235	12.2767	4.31641	4.62594	5.1109	4.39224	3.82595	5.40135	4.53985	4.68442
A0A0D9RII9_CHLSB	tr|A0A0D9RII9|A0A0D9RII9_CHLSB;tr|A0A0D9RFM7|A0A0D9RFM7_CHLSB;tr|A0A0D9SE27|A0A0D9SE27_CHLSB;tr|A0A0D9S9D4|A0A0D9S9D4_CHLSB;tr|A0A0D9RFI2|A0A0D9RFI2_CHLSB;tr|A0A0D9SCA5|A0A0D9SCA5_CHLSB;tr|A0A0D9SBR4|A0A0D9SBR4_CHLSB;tr|A0A0D9S9N5|A0A0D9S9N5_CHLSB;tr|A0A0D9SBT1|A0A0D9SBT1_CHLSB;tr|A0A0D9SAT6|A0A0D9SAT6_CHLSB	A0A0D9RII9_CHLSB	CHLSB	A0A0D9RII9_CHLSB	16.724	16.4536	17.6055	16.4829	16.7449	16.9378	10.6813	17.1977	16.5296	1.92117	1.65073	2.80262	1.68005	1.94208	2.13495	1.91903	2.12484
SMC2	tr|A0A0D9RFT6|A0A0D9RFT6_CHLSB	A0A0D9RFT6_CHLSB	CHLSB	SMC2	12.508	15.3387	16.1428	16.373	15.7802	15.9489	12.1654	14.0031	11.9735	-0.205965	2.62466	3.42884	3.65902	3.06618	3.23487	3.32002	1.94918
FKBP4	tr|A0A0D9RFW8|A0A0D9RFW8_CHLSB	A0A0D9RFW8_CHLSB	CHLSB	FKBP4	12.9469	13.7254	14.0629	13.8601	14.4325	14.005	12.0374	12.4337	14.3107	0.0196193	0.798096	1.13562	0.932847	1.50527	1.07774	1.17195	0.651112
SPATS2L	tr|A0A0D9RFZ5|A0A0D9RFZ5_CHLSB	A0A0D9RFZ5_CHLSB	CHLSB	SPATS2L	12.416	15.7543	19.176	14.517	16.5237	14.7484	11.2349	11.3349	13.2915	0.462205	3.80051	7.22219	2.56322	4.56993	2.79463	3.30926	3.8283
A0A0D9RG28_CHLSB	tr|A0A0D9RG28|A0A0D9RG28_CHLSB	A0A0D9RG28_CHLSB	CHLSB	A0A0D9RG28_CHLSB	18.5495	20.8605	20.5288	20.6514	20.98	19.4912	15.5369	16.0431	15.7768	2.76389	5.07495	4.74321	4.86583	5.19443	3.70561	4.58862	4.19401
A0A0D9RG34_CHLSB	tr|A0A0D9RG34|A0A0D9RG34_CHLSB	A0A0D9RG34_CHLSB	CHLSB	A0A0D9RG34_CHLSB	16.2272	18.4052	19.1538	16.6989	17.9466	16.997	13.0625	17.3196	11.4579	2.2805	4.45857	5.20709	2.7522	3.99989	3.05034	3.26747	3.98205
FXR2	tr|A0A0D9RG49|A0A0D9RG49_CHLSB	A0A0D9RG49_CHLSB	CHLSB	FXR2	12.9032	15.6974	17.6152	15.7861	17.1649	13.4543	11.6775	12.2631	13.2951	0.491279	3.2855	5.20328	3.37416	4.75296	1.04239	3.0565	2.99335
EIF4A1	tr|A0A0D9RGD1|A0A0D9RGD1_CHLSB	A0A0D9RGD1_CHLSB	CHLSB	EIF4A1	21.4568	21.9115	22.6309	21.5728	22.3154	22.0796	17.4665	17.8184	18.2869	3.59958	4.05426	4.7736	3.71558	4.45811	4.22234	4.13201	4.14248
SF3B1	tr|A0A0D9RGG4|A0A0D9RGG4_CHLSB	A0A0D9RGG4_CHLSB	CHLSB	SF3B1	11.8959	14.9687	15.5146	14.8108	16.0478	14.1558	12.1995	11.5639	10.2775	0.548877	3.62173	4.16764	3.46384	4.70086	2.80878	3.65783	2.77941
A0A0D9RGK7_CHLSB	tr|A0A0D9RGK7|A0A0D9RGK7_CHLSB	A0A0D9RGK7_CHLSB	CHLSB	A0A0D9RGK7_CHLSB	14.2011	13.9455	14.9521	14.5436	14.3782	14.7283	12.9025	11.8769	11.5593	2.08814	1.83262	2.83924	2.43072	2.26531	2.61538	2.43714	2.25333
EIF2A	tr|A0A0D9RGM4|A0A0D9RGM4_CHLSB	A0A0D9RGM4_CHLSB	CHLSB	EIF2A	11.211	9.52071	11.6334	14.0942	13.2052	13.8986	12.0457	12.0214	12.6234	-1.01911	-2.70944	-0.596785	1.86401	0.975094	1.66845	1.50252	-1.44178
KIF5B	tr|A0A0D9RGR4|A0A0D9RGR4_CHLSB	A0A0D9RGR4_CHLSB	CHLSB	KIF5B	15.7287	15.3036	18.0079	18.3385	18.762	18.2182	12.4596	12.75	13.1204	2.95206	2.52698	5.23128	5.56186	5.98536	5.44156	5.66293	3.57011
ZNF438	tr|A0A0D9RGU9|A0A0D9RGU9_CHLSB	A0A0D9RGU9_CHLSB	CHLSB	ZNF438	14.0248	16.5818	16.1008	14.3435	16.9388	13.1282	12.3191	11.748	12.8662	1.71372	4.27073	3.78971	2.03246	4.62775	0.817098	2.49243	3.25805
RRBP1	tr|A0A0D9RGV0|A0A0D9RGV0_CHLSB	A0A0D9RGV0_CHLSB	CHLSB	RRBP1	15.1155	16.6437	17.867	14.1311	16.2441	15.2786	12.0429	12.8193	13.2677	2.40549	3.93376	5.15706	1.42118	3.53417	2.56867	2.50801	3.8321
DSTN	tr|A0A0D9RGV9|A0A0D9RGV9_CHLSB	A0A0D9RGV9_CHLSB	CHLSB	DSTN	13.8432	13.8145	14.0369	14.727	14.3435	15.2993	13.0246	13.4597	14.313	0.244166	0.215415	0.437793	1.1279	0.744465	1.70025	1.19087	0.299125
EIF3E	tr|A0A0D9RH15|A0A0D9RH15_CHLSB	A0A0D9RH15_CHLSB	CHLSB	EIF3E EIF3S6 INT6	12.5102	17.1608	15.6771	14.9149	14.9288	15.677	11.6174	12.6296	13.5998	-0.10542	4.54523	3.06145	2.29933	2.31318	3.06142	2.55798	2.50042
PSMC2	tr|A0A0D9RH35|A0A0D9RH35_CHLSB	A0A0D9RH35_CHLSB	CHLSB	PSMC2	12.6059	10.5443	10.1071	14.1924	12.8366	14.4003	11.4938	11.8237	11.4386	1.02051	-1.04108	-1.47828	2.60701	1.25128	2.81492	2.22441	-0.499616
PRDX6	tr|A0A0D9RH37|A0A0D9RH37_CHLSB	A0A0D9RH37_CHLSB	CHLSB	PRDX6	11.1037	10.761	14.7291	14.1926	13.6971	15.987	12.2684	11.3349	12.7804	-1.02424	-1.36691	2.60118	2.06469	1.56916	3.85906	2.49764	0.0700081
AHSA1	tr|A0A0D9RH65|A0A0D9RH65_CHLSB	A0A0D9RH65_CHLSB	CHLSB	AHSA1	12.0313	14.3765	15.3338	15.5789	15.1092	15.7604	12.8405	13.0371	13.2313	-1.00499	1.34015	2.29747	2.54259	2.07291	2.7241	2.44653	0.877547
A0A0D9RHD1_CHLSB	tr|A0A0D9RHD1|A0A0D9RHD1_CHLSB;tr|A0A0D9RJW0|A0A0D9RJW0_CHLSB	A0A0D9RHD1_CHLSB	CHLSB	A0A0D9RHD1_CHLSB	11.2408	8.37898	14.3462	9.26641	14.8571	15.5696	12.7019	12.0167	11.3526	-0.782926	-3.64478	2.32247	-2.75735	2.8333	3.54583	1.20726	-0.701745
A0A0D9RHG5_CHLSB	tr|A0A0D9RHG5|A0A0D9RHG5_CHLSB	A0A0D9RHG5_CHLSB	CHLSB	A0A0D9RHG5_CHLSB	12.3092	15.474	16.2481	15.5919	16.3919	15.8466	13.1796	11.8365	11.195	0.238791	3.40363	4.17769	3.52157	4.32152	3.77628	3.87312	2.6067
CACYBP	tr|A0A0D9RHH5|A0A0D9RHH5_CHLSB	A0A0D9RHH5_CHLSB	CHLSB	CACYBP	12.6856	10.3057	13.4737	13.9575	13.3962	15.8568	13.4099	11.5951	11.7437	0.436047	-1.94382	1.22415	1.70791	1.14665	3.60728	2.15395	-0.0945404
MKNK2	tr|A0A0D9RHI0|A0A0D9RHI0_CHLSB	A0A0D9RHI0_CHLSB	CHLSB	MKNK2	13.0552	11.1296	15.1199	16.744	15.2114	9.40846	13.0162	12.4525	11.1691	0.842572	-1.08303	2.9073	4.53138	2.99882	-2.80415	1.57535	0.888949
MBNL1	tr|A0A0D9RHP8|A0A0D9RHP8_CHLSB	A0A0D9RHP8_CHLSB	CHLSB	MBNL1	9.49229	18.387	18.2106	17.5645	17.2603	16.8182	12.2907	12.0473	12.1801	-2.68037	6.2143	6.03796	5.39184	5.08765	4.64549	5.04166	3.19063
MSN	tr|A0A0D9RHQ0|A0A0D9RHQ0_CHLSB	A0A0D9RHQ0_CHLSB	CHLSB	MSN	11.7522	14.1848	14.7338	15.4934	14.1497	15.1379	11.6505	13.825	11.5136	-0.577429	1.85512	2.40413	3.16374	1.81999	2.80823	2.59732	1.22727
DHX36	tr|A0A0D9RHQ9|A0A0D9RHQ9_CHLSB	A0A0D9RHQ9_CHLSB	CHLSB	DHX36	11.1306	15.1658	14.7797	14.8546	14.3632	9.3414	12.3273	11.93	12.3089	-1.05812	2.97713	2.591	2.6659	2.17452	-2.84732	0.664369	1.50333
SLTM	tr|A0A0D9RHV5|A0A0D9RHV5_CHLSB	A0A0D9RHV5_CHLSB	CHLSB	SLTM	18.6267	18.4617	17.108	18.6101	17.8578	16.5694	12.1347	12.1836	12.8563	6.2352	6.07014	4.71645	6.21853	5.46627	4.17788	5.28756	5.67393
YWHAZ	tr|A0A0D9RHV9|A0A0D9RHV9_CHLSB	A0A0D9RHV9_CHLSB	CHLSB	YWHAZ	14.3994	17.906	19.5402	18.2679	18.9724	20.5498	16.2448	17.0795	14.6247	-1.58358	1.92296	3.55718	2.28493	2.98937	4.56681	3.28037	1.29885
PABPC1	tr|A0A0D9RHW7|A0A0D9RHW7_CHLSB	A0A0D9RHW7_CHLSB	CHLSB	PABPC1	21.3063	21.3142	22.0326	22.2784	22.9292	22.6176	17.0297	16.677	17.3686	4.28119	4.28906	5.0075	5.25327	5.90409	5.5925	5.58329	4.52592
GMPS	tr|A0A0D9RHX0|A0A0D9RHX0_CHLSB	A0A0D9RHX0_CHLSB	CHLSB	GMPS	11.7442	14.311	14.06	13.9996	14.4086	9.30973	10.6412	12.1756	12.9054	-0.163226	2.40365	2.15264	2.09226	2.50121	-2.59765	0.665273	1.46435
A0A0D9RI07_CHLSB	tr|A0A0D9RI07|A0A0D9RI07_CHLSB	A0A0D9RI07_CHLSB	CHLSB	A0A0D9RI07_CHLSB	22.0046	21.9671	22.3445	22.2935	22.217	22.8569	19.861	18.3495	19.9129	2.6301	2.59262	2.97002	2.91904	2.84257	3.48248	3.08136	2.73091
AHCY	tr|A0A0D9RI59|A0A0D9RI59_CHLSB	A0A0D9RI59_CHLSB	CHLSB	AHCY	15.9274	18.414	18.6557	16.756	18.1363	17.8352	12.7236	16.183	16.0833	0.93077	3.41739	3.65904	1.7594	3.13967	2.83852	2.5792	2.66907
DAZAP1	tr|A0A0D9RI73|A0A0D9RI73_CHLSB	A0A0D9RI73_CHLSB	CHLSB	DAZAP1	17.9946	18.9976	19.7109	18.5618	19.3801	19.1873	13.5971	11.986	11.3417	5.68637	6.68932	7.40259	6.25357	7.07183	6.87906	6.73482	6.59276
A0A0D9RI83_CHLSB	tr|A0A0D9RI83|A0A0D9RI83_CHLSB	A0A0D9RI83_CHLSB	CHLSB	A0A0D9RI83_CHLSB	14.8979	13.2179	14.5881	13.9548	12.4425	14.7035	13.1066	11.4568	12.6672	2.48773	0.807732	2.17786	1.54462	0.0322925	2.29331	1.29008	1.82444
RALY	tr|A0A0D9RI90|A0A0D9RI90_CHLSB	A0A0D9RI90_CHLSB	CHLSB	RALY	21.2626	22.8022	21.9675	21.9654	21.6197	21.3008	14.6983	11.1612	14.2489	7.89319	9.43278	8.59809	8.59594	8.25025	7.93139	8.25919	8.64135
DPYSL3	tr|A0A0D9RIB0|A0A0D9RIB0_CHLSB	A0A0D9RIB0_CHLSB	CHLSB	DPYSL3	13.1249	9.76471	13.0974	13.8203	13.9661	13.2881	11.784	13.4164	12.3501	0.608025	-2.75213	0.580585	1.30344	1.44922	0.771307	1.17465	-0.521172
STAT1	tr|A0A0D9RIE1|A0A0D9RIE1_CHLSB	A0A0D9RIE1_CHLSB	CHLSB	STAT1	18.9014	18.7503	19.5841	19.6587	20.1047	19.1165	10.1309	11.9352	15.9521	6.22864	6.0776	6.91136	6.986	7.43198	6.44378	6.95392	6.40587
FLNB	tr|A0A0D9RIF8|A0A0D9RIF8_CHLSB	A0A0D9RIF8_CHLSB	CHLSB	FLNB	13.2802	13.7876	14.238	16.0281	16.5179	15.5786	13.1195	11.8743	12.6783	0.722778	1.23022	1.68066	3.47071	3.96056	3.02124	3.48417	1.21122
CIRBP	tr|A0A0D9RIJ2|A0A0D9RIJ2_CHLSB	A0A0D9RIJ2_CHLSB	CHLSB	CIRBP	16.9014	18.5754	18.865	16.2721	15.8952	17.2853	13.1289	11.6396	11.8872	4.68278	6.35678	6.64637	4.0535	3.67663	5.06669	4.26561	5.89531
SMC4	tr|A0A0D9RIJ4|A0A0D9RIJ4_CHLSB	A0A0D9RIJ4_CHLSB	CHLSB	SMC4	11.5538	14.5198	14.7656	14.9867	15.3721	8.46831	11.8127	12.4664	11.8226	-0.48006	2.48586	2.73174	2.95278	3.33821	-3.5656	0.908466	1.57918
QKI	tr|A0A0D9RIK4|A0A0D9RIK4_CHLSB	A0A0D9RIK4_CHLSB	CHLSB	QKI	14.8355	18.5449	17.5377	16.6906	16.7271	15.8626	11.5345	11.5513	12.3929	3.00927	6.71864	5.71145	4.86433	4.90083	4.03633	4.6005	5.14645
PDE12	tr|A0A0D9RIM4|A0A0D9RIM4_CHLSB	A0A0D9RIM4_CHLSB	CHLSB	PDE12	12.3828	14.5514	14.4231	14.7595	14.3428	11.9762	13.2255	12.8529	11.8136	-0.24782	1.92077	1.79241	2.12889	1.7122	-0.654482	1.0622	1.15512
SRSF7	tr|A0A0D9RIM7|A0A0D9RIM7_CHLSB	A0A0D9RIM7_CHLSB	CHLSB	SRSF7	20.0948	21.7698	20.8048	20.7359	20.0918	20.2249	17.6268	18.1138	15.0166	3.17573	4.85068	3.88575	3.81679	3.17276	3.30586	3.43181	3.97072
YLPM1	tr|A0A0D9RIP3|A0A0D9RIP3_CHLSB	A0A0D9RIP3_CHLSB	CHLSB	YLPM1	16.3082	19.8849	19.3637	17.5961	18.6433	16.9848	11.2964	14.7612	11.9868	3.62674	7.20347	6.68222	4.91461	5.96185	4.30334	5.05994	5.83748
PTBP3	tr|A0A0D9RIR4|A0A0D9RIR4_CHLSB	A0A0D9RIR4_CHLSB	CHLSB	PTBP3	16.87	19.5014	19.7314	18.03	19.1215	19.4516	11.7055	15.5608	12.114	3.74323	6.37463	6.60462	4.90319	5.99467	6.32482	5.74089	5.57416
FAM120C	tr|A0A0D9RIY1|A0A0D9RIY1_CHLSB	A0A0D9RIY1_CHLSB	CHLSB	FAM120C	10.6728	16.0051	17.2047	16.0873	17.278	15.4412	11.8624	12.7123	12.8304	-1.79555	3.53679	4.73631	3.61896	4.80968	2.97287	3.8005	2.15918
HSP90AB1	tr|A0A0D9RJ20|A0A0D9RJ20_CHLSB	A0A0D9RJ20_CHLSB	CHLSB	HSP90AB1	20.2363	20.3401	20.1829	21.722	21.6509	21.5173	17.8569	20.2306	20.3381	0.761119	0.864869	0.707699	2.24685	2.17569	2.04211	2.15488	0.777895
TCP1	tr|A0A0D9RJC0|A0A0D9RJC0_CHLSB	A0A0D9RJC0_CHLSB	CHLSB	TCP1	10.4828	12.7662	11.9546	15.9043	15.9912	13.7546	12.3941	11.8166	12.0283	-1.59688	0.68652	-0.125097	3.8246	3.91158	1.67492	3.13703	-0.345153
MAPRE1	tr|A0A0D9RJC4|A0A0D9RJC4_CHLSB	A0A0D9RJC4_CHLSB	CHLSB	MAPRE1	13.8732	16.2938	17.097	15.9167	15.7337	15.946	11.8138	11.954	12.4833	1.78943	4.21003	5.0133	3.83299	3.64995	3.86231	3.78175	3.67092
DHX9	tr|A0A0D9RJE1|A0A0D9RJE1_CHLSB	A0A0D9RJE1_CHLSB	CHLSB	DHX9	19.8157	22.7326	23.179	21.0606	21.8922	20.8626	14.6796	14.7923	16.362	4.53768	7.45465	7.90103	5.78259	6.61416	5.58465	5.9938	6.63112
CDK6	tr|A0A0D9RJK6|A0A0D9RJK6_CHLSB	A0A0D9RJK6_CHLSB	CHLSB	CDK6	15.1557	16.0555	15.9465	15.8302	15.9041	16.2987	12.5006	12.5203	10.2392	3.40232	4.3021	4.19315	4.0768	4.15072	4.54534	4.25762	3.96585
VIM	tr|A0A0D9RJU1|A0A0D9RJU1_CHLSB	A0A0D9RJU1_CHLSB	CHLSB	VIM	21.1886	20.8433	20.7361	22.3296	23.1769	23.5934	19.2095	19.7581	19.4214	1.72561	1.38033	1.27315	2.86662	3.71393	4.13046	3.57034	1.4597
EZR	tr|A0A0D9RJV9|A0A0D9RJV9_CHLSB	A0A0D9RJV9_CHLSB	CHLSB	EZR	15.4654	13.5857	16.5153	16.7558	17.3335	17.6636	14.053	15.4024	11.8778	1.68763	-0.192081	2.73755	2.97803	3.55576	3.88584	3.47321	1.41103
PTBP1	tr|A0A0D9RJZ5|A0A0D9RJZ5_CHLSB	A0A0D9RJZ5_CHLSB	CHLSB	PTBP1	20.1283	22.72	22.3861	21.7529	21.8824	21.8176	11.6518	13.8205	15.1202	6.59745	9.18915	8.85528	8.22202	8.35152	8.28672	8.28675	8.21396
RBM25	tr|A0A0D9RK24|A0A0D9RK24_CHLSB	A0A0D9RK24_CHLSB	CHLSB	RBM25	15.0382	15.318	15.9631	15.647	16.5886	13.4907	11.9227	13.339	12.3512	2.50055	2.78034	3.42541	3.10934	4.05096	0.953086	2.70446	2.9021
ENO3	tr|A0A0D9RKG6|A0A0D9RKG6_CHLSB	A0A0D9RKG6_CHLSB	CHLSB	ENO3	17.6271	17.5594	18.9735	19.0524	19.6066	19.7922	12.9986	16.5954	12.3463	3.64698	3.57935	4.99346	5.07234	5.62651	5.81215	5.50367	4.07326
ZNF385B	tr|A0A0D9RKH1|A0A0D9RKH1_CHLSB	A0A0D9RKH1_CHLSB	CHLSB	ZNF385B	11.4589	13.9488	15.3696	12.9686	12.7073	12.6196	12.5983	13.207	11.1454	-0.858066	1.6319	3.0527	0.651668	0.390389	0.302628	0.448228	1.27551
PFN1	tr|A0A0D9RKH2|A0A0D9RKH2_CHLSB	A0A0D9RKH2_CHLSB	CHLSB	PFN1	18.5477	18.0177	19.6744	18.1596	17.9486	19.3634	12.4819	16.7483	18.79	2.541	2.01096	3.66767	2.15287	1.94187	3.35664	2.48379	2.73988
A0A0D9RKP7_CHLSB	tr|A0A0D9RKP7|A0A0D9RKP7_CHLSB	A0A0D9RKP7_CHLSB	CHLSB	A0A0D9RKP7_CHLSB	15.5752	17.8017	18.5776	18.9845	19.0364	17.7247	17.3878	13.3629	18.51	-0.844995	1.38147	2.15734	2.56425	2.61615	1.30443	2.16161	0.89794
CPNE3	tr|A0A0D9RKP8|A0A0D9RKP8_CHLSB	A0A0D9RKP8_CHLSB	CHLSB	CPNE3	11.1338	14.9972	15.5239	15.6682	15.8672	15.6164	13.7145	12.644	12.4639	-1.80697	2.05641	2.58311	2.72738	2.92642	2.67556	2.77645	0.944184
SRSF5	tr|A0A0D9RKT0|A0A0D9RKT0_CHLSB	A0A0D9RKT0_CHLSB	CHLSB	SRSF5	16.7249	16.6268	17.6189	16.056	16.5267	15.9323	11.9943	11.6752	13.7663	4.24635	4.14826	5.14032	3.57741	4.04815	3.45369	3.69308	4.51164
TKT	tr|A0A0D9RKT4|A0A0D9RKT4_CHLSB	A0A0D9RKT4_CHLSB	CHLSB	TKT	16.7825	17.9192	18.7169	18.04	19.728	19.0989	17.9012	15.911	17.7778	-0.414167	0.722546	1.52025	0.843301	2.53131	1.90222	1.75894	0.609542
MCM3	tr|A0A0D9RKU0|A0A0D9RKU0_CHLSB	A0A0D9RKU0_CHLSB	CHLSB	MCM3	15.5084	12.9278	16.0309	15.3288	15.7717	11.2016	11.5892	12.012	12.4818	3.48069	0.900086	4.00323	3.30109	3.74403	-0.826119	2.073	2.79467
ERH	tr|A0A0D9RKV5|A0A0D9RKV5_CHLSB	A0A0D9RKV5_CHLSB	CHLSB	ERH	16.8281	16.3299	18.2926	16.3174	16.8202	14.2858	13.3448	15.8213	12.4314	2.96231	2.46408	4.42682	2.45165	2.95436	0.419964	1.94199	3.28441
A0A0D9RKW3_CHLSB	tr|A0A0D9RKW3|A0A0D9RKW3_CHLSB	A0A0D9RKW3_CHLSB	CHLSB	A0A0D9RKW3_CHLSB	23.0711	24.4067	24.4704	23.6963	23.7147	22.5866	15.8055	13.3125	15.3394	8.25199	9.58762	9.65132	8.87716	8.89562	7.76748	8.51342	9.16365
LUC7L	tr|A0A0D9RKX8|A0A0D9RKX8_CHLSB	A0A0D9RKX8_CHLSB	CHLSB	LUC7L	10.2993	15.3811	15.1235	14.5881	15.0509	13.6321	13.7408	11.7302	11.2377	-1.9369	3.14492	2.88726	2.35191	2.81465	1.39587	2.18748	1.36509
FXR1	tr|A0A0D9RL59|A0A0D9RL59_CHLSB	A0A0D9RL59_CHLSB	CHLSB	FXR1	18.1783	18.6073	20.0238	18.1961	18.8427	17.8984	14.2294	11.7348	13.3941	5.05888	5.48784	6.90435	5.07672	5.72331	4.77899	5.19301	5.81702
PSMD5	tr|A0A0D9RL72|A0A0D9RL72_CHLSB	A0A0D9RL72_CHLSB	CHLSB	PSMD5	12.1979	13.7423	13.4123	13.4106	13.7303	13.7592	11.9998	10.9994	11.3043	0.763351	2.30778	1.97778	1.97605	2.29573	2.32463	2.1988	1.68297
A0A0D9RL86_CHLSB	tr|A0A0D9RL86|A0A0D9RL86_CHLSB	A0A0D9RL86_CHLSB	CHLSB	A0A0D9RL86_CHLSB	17.7563	16.7589	16.5931	16.9396	16.455	16.6426	12.3937	13.1894	12.8621	4.94125	3.94385	3.77807	4.12458	3.63999	3.82754	3.86404	4.22106
RBM3	tr|A0A0D9RLC1|A0A0D9RLC1_CHLSB	A0A0D9RLC1_CHLSB	CHLSB	RBM3	11.1357	16.6654	16.8771	9.66426	13.8406	14.1324	12.0305	12.3593	13.1696	-1.38413	4.1456	4.35732	-2.85553	1.32079	1.61262	0.0259593	2.37293
EIF2S1	tr|A0A0D9RLK1|A0A0D9RLK1_CHLSB	A0A0D9RLK1_CHLSB	CHLSB	EIF2S1	14.809	16.6817	17.6628	16.393	16.8894	18.224	12.1804	13.29	11.0308	2.64191	4.51462	5.4957	4.22598	4.72235	6.05696	5.00177	4.21741
SRBD1	tr|A0A0D9RLM4|A0A0D9RLM4_CHLSB	A0A0D9RLM4_CHLSB	CHLSB	SRBD1	12.223	15.4954	16.5234	14.9091	15.4007	11.3622	10.99	12.1168	12.7826	0.25986	3.53225	4.56029	2.94596	3.43761	-0.600897	1.92756	2.78413
SCIN	tr|A0A0D9RLN0|A0A0D9RLN0_CHLSB	A0A0D9RLN0_CHLSB	CHLSB	SCIN	11.538	14.1226	14.86	14.7175	15.7213	14.2397	12.2672	11.198	12.7462	-0.532415	2.05214	2.78953	2.64707	3.65081	2.16923	2.82237	1.43642
PCNA	tr|A0A0D9RLR8|A0A0D9RLR8_CHLSB	A0A0D9RLR8_CHLSB	CHLSB	PCNA	11.5976	12.3192	13.1117	13.8962	13.6764	14.5426	10.6161	13.2897	11.9875	-0.366915	0.354722	1.14727	1.93177	1.71193	2.57814	2.07394	0.378359
RO60	tr|A0A0D9RLS2|A0A0D9RLS2_CHLSB	A0A0D9RLS2_CHLSB	CHLSB	RO60	12.0537	11.6469	11.0384	12.6469	12.3661	13.5916	12.6274	10.2946	11.5497	0.563125	0.156367	-0.452181	1.15632	0.875525	2.10109	1.37764	0.0891038
STRBP	tr|A0A0D9RLX5|A0A0D9RLX5_CHLSB	A0A0D9RLX5_CHLSB	CHLSB	STRBP	11.6033	14.6583	15.2497	15.2145	14.9212	10.3146	13.9831	11.188	12.0675	-0.809571	2.24546	2.83681	2.80161	2.50833	-2.09828	1.07055	1.42423
NCBP3	tr|A0A0D9RM27|A0A0D9RM27_CHLSB	A0A0D9RM27_CHLSB	CHLSB	NCBP3	13.9098	15.411	11.031	14.1561	15.2553	9.80036	11.7232	11.6779	12.6659	1.88745	3.38867	-0.991389	2.13374	3.23294	-2.22198	1.04823	1.42824
STAU2	tr|A0A0D9RM49|A0A0D9RM49_CHLSB	A0A0D9RM49_CHLSB	CHLSB	STAU2	16.8812	16.8025	17.2668	16.6001	16.4284	15.2269	10.8652	12.4391	12.0856	5.08458	5.00586	5.47021	4.80352	4.6318	3.43025	4.28853	5.18688
MSH6	tr|A0A0D9RMA6|A0A0D9RMA6_CHLSB	A0A0D9RMA6_CHLSB	CHLSB	MSH6	13.2196	14.5371	13.9861	11.0287	14.5427	10.2364	11.8482	12.3053	11.8623	1.21431	2.53184	1.98085	-0.976523	2.53741	-1.76887	-0.0693276	1.909
A0A0D9RMB4_CHLSB	tr|A0A0D9RMB4|A0A0D9RMB4_CHLSB;tr|A0A0D9QUU0|A0A0D9QUU0_CHLSB	A0A0D9RMB4_CHLSB	CHLSB	A0A0D9RMB4_CHLSB	17.2551	15.1642	15.7939	15.4879	15.0739	15.8	15.5103	16.2082	12.592	2.48489	0.393988	1.02376	0.71773	0.303759	1.02987	0.683785	1.30088
GDI2	tr|A0A0D9RMH4|A0A0D9RMH4_CHLSB	A0A0D9RMH4_CHLSB	CHLSB	GDI2	11.0866	16.7582	17.6844	17.5068	17.5011	18.4247	12.0049	13.0611	13.9772	-1.92779	3.74384	4.67001	4.4924	4.48673	5.41032	4.79648	2.16202
HSPA4	tr|A0A0D9RMI8|A0A0D9RMI8_CHLSB	A0A0D9RMI8_CHLSB	CHLSB	HSPA4	11.0337	8.95942	14.6669	15.619	15.8015	15.2288	13.2618	12.5606	10.8231	-1.18149	-3.25573	2.45174	3.40381	3.58638	3.01363	3.33461	-0.661825
MAPK1	tr|A0A0D9RMI9|A0A0D9RMI9_CHLSB	A0A0D9RMI9_CHLSB	CHLSB	MAPK1	14.4714	15.094	15.4664	15.4455	16.1363	16.9189	13.0947	13.3397	12.3472	1.54417	2.16685	2.53917	2.51834	3.20906	3.99174	3.23972	2.0834
UBA1	tr|A0A0D9RMJ4|A0A0D9RMJ4_CHLSB	A0A0D9RMJ4_CHLSB	CHLSB	UBA1	11.3463	13.8969	14.5863	16.5881	17.0002	11.498	12.7042	11.3875	15.6482	-1.90034	0.650232	1.33964	3.34148	3.75353	-1.74865	1.78212	0.0298448
RBM10	tr|A0A0D9RMK2|A0A0D9RMK2_CHLSB	A0A0D9RMK2_CHLSB	CHLSB	RBM10	11.7048	14.8818	14.5975	11.4722	13.6742	10.6958	11.5611	12.2267	11.1396	0.0623766	3.23937	2.95501	-0.170284	2.03173	-0.946613	0.304945	2.08559
PSMD2	tr|A0A0D9RML4|A0A0D9RML4_CHLSB	A0A0D9RML4_CHLSB	CHLSB	PSMD2	11.7784	9.41498	13.4226	15.0991	14.0018	14.5208	12.8138	12.2737	11.7557	-0.502668	-2.86605	1.14156	2.81811	1.72073	2.23977	2.25954	-0.742385
EIF4G1	tr|A0A0D9RMM1|A0A0D9RMM1_CHLSB	A0A0D9RMM1_CHLSB	CHLSB	EIF4G1	11.8255	19.0809	19.1675	18.2583	18.5943	18.0247	12.4132	13.2203	12.395	-0.85062	6.40475	6.49131	5.58214	5.91815	5.34854	5.61628	4.01515
A0A0D9SB72_CHLSB	tr|A0A0D9SB72|A0A0D9SB72_CHLSB;tr|A0A0D9RMP0|A0A0D9RMP0_CHLSB	A0A0D9SB72_CHLSB	CHLSB	A0A0D9SB72_CHLSB	11.3251	9.41896	15.2902	15.2111	14.4274	15.3471	12.2942	15.8522	12.6613	-2.27744	-4.1836	1.68767	1.60856	0.824814	1.74454	1.39264	-1.59113
TGM2	tr|A0A0D9RMQ2|A0A0D9RMQ2_CHLSB	A0A0D9RMQ2_CHLSB	CHLSB	TGM2	10.9823	13.5082	15.0229	17.0456	17.2269	17.3547	12.1128	11.7568	10.9376	-0.620119	1.90575	3.42051	5.44317	5.62452	5.75233	5.60667	1.56871
A0A0D9RMR7_CHLSB	tr|A0A0D9RMR7|A0A0D9RMR7_CHLSB	A0A0D9RMR7_CHLSB	CHLSB	A0A0D9RMR7_CHLSB	11.5491	18.1567	19.7976	19.4877	19.3446	20.3378	9.56256	10.9724	10.9039	1.06944	7.67707	9.31792	9.00803	8.86495	9.85815	9.24371	6.02148
CLUH	tr|A0A0D9RMR8|A0A0D9RMR8_CHLSB	A0A0D9RMR8_CHLSB	CHLSB	CLUH	10.6992	13.8208	14.6725	14.6894	15.0106	14.4883	13.3188	13.3069	11.5295	-2.01919	1.10237	1.95408	1.97099	2.29221	1.76994	2.01105	0.345753
PAFAH1B1	tr|A0A0D9RMS2|A0A0D9RMS2_CHLSB	A0A0D9RMS2_CHLSB	CHLSB	PAFAH1B1	14.9512	13.5836	14.7981	13.6083	13.5919	15.0322	13.3581	12.7553	11.2488	2.49711	1.12947	2.34404	1.15418	1.13779	2.5781	1.62336	1.99021
MTHFD1	tr|A0A0D9RMX2|A0A0D9RMX2_CHLSB	A0A0D9RMX2_CHLSB	CHLSB	MTHFD1	17.0936	16.5724	17.2474	18.1329	17.9501	17.0417	12.2712	11.1534	16.6626	3.73123	3.21	3.885	4.77051	4.58775	3.67935	4.34587	3.60874
RPA1	tr|A0A0D9RMZ0|A0A0D9RMZ0_CHLSB	A0A0D9RMZ0_CHLSB	CHLSB	RPA1	9.71262	16.6321	16.7095	14.9406	16.1747	10.7829	11.6685	12.076	12.2008	-2.26917	4.65033	4.72776	2.95885	4.19287	-1.19889	1.98428	2.36964
SPTBN1	tr|A0A0D9RN38|A0A0D9RN38_CHLSB	A0A0D9RN38_CHLSB	CHLSB	SPTBN1	15.8177	14.1622	14.8623	15.4924	16.1956	16.1007	13.6144	14.8676	12.481	2.16334	0.507912	1.20803	1.83809	2.5413	2.44642	2.27527	1.29309
PRPF8	tr|A0A0D9RN81|A0A0D9RN81_CHLSB	A0A0D9RN81_CHLSB	CHLSB	PRPF8	16.2056	18.0739	19.1588	17.0538	17.8951	16.4409	16.0817	11.1667	15.4547	1.9712	3.83958	4.92443	2.81942	3.66074	2.20657	2.89558	3.5784
TOP 1.00	tr|A0A0D9RN94|A0A0D9RN94_CHLSB	A0A0D9RN94_CHLSB	CHLSB	TOP 1.00	11.4178	15.7472	15.8312	14.9809	15.7734	10.4939	13.0958	12.1639	11.4805	-0.828999	3.50042	3.58441	2.73419	3.52662	-1.75289	1.50264	2.08528
DDX3X	tr|A0A0D9RNA2|A0A0D9RNA2_CHLSB	A0A0D9RNA2_CHLSB	CHLSB	DDX3X	18.129	17.219	17.6677	15.0275	18.5224	18.8756	11.416	13.29	12.6574	5.67453	4.76456	5.21329	2.57302	6.06795	6.42113	5.0207	5.21746
IGF2BP3	tr|A0A0D9RNC9|A0A0D9RNC9_CHLSB	A0A0D9RNC9_CHLSB	CHLSB	IGF2BP3	21.8557	22.1619	22.4857	22.7532	23.1839	22.6426	15.407	11.9121	13.353	8.29831	8.60453	8.92835	9.1958	9.62658	9.08522	9.30253	8.6104
PFKP	tr|A0A0D9RNE3|A0A0D9RNE3_CHLSB	A0A0D9RNE3_CHLSB	CHLSB	PFKP	10.4919	14.7703	14.9683	16.9508	16.5955	14.7588	10.9724	12.6077	12.5375	-1.54726	2.73112	2.92912	4.91165	4.55632	2.71966	4.06254	1.371
CSRP1	tr|A0A0D9RNF7|A0A0D9RNF7_CHLSB	A0A0D9RNF7_CHLSB	CHLSB	CSRP1	11.063	14.4353	15.4426	14.0271	14.0055	14.8324	13.7281	12.0737	12.6819	-1.76493	1.60736	2.6147	1.19921	1.17761	2.00447	1.46043	0.819041
IGF2BP2	tr|A0A0D9RNG4|A0A0D9RNG4_CHLSB	A0A0D9RNG4_CHLSB	CHLSB	IGF2BP2	20.5103	20.3514	20.8414	21.6507	22.0045	21.0525	13.2508	13.1687	16.2899	6.27377	6.11494	6.60489	7.41422	7.768	6.81602	7.33275	6.3312
SRSF6	tr|A0A0D9RNH2|A0A0D9RNH2_CHLSB	A0A0D9RNH2_CHLSB	CHLSB	SRSF6	21.7206	21.6534	20.3637	20.5949	19.8073	19.7683	15.6585	15.5058	14.1808	6.60562	6.53837	5.24866	5.47985	4.69234	4.65327	4.94182	6.13088
TRA2B	tr|A0A0D9RNI1|A0A0D9RNI1_CHLSB	A0A0D9RNI1_CHLSB	CHLSB	TRA2B	20.9297	21.1618	20.7861	21.3136	20.4939	19.9321	11.7739	13.4001	12.2072	8.4693	8.70145	8.32574	8.85318	8.03356	7.47176	8.1195	8.49883
EEF1A1	tr|A0A0D9RNJ1|A0A0D9RNJ1_CHLSB	A0A0D9RNJ1_CHLSB	CHLSB	EEF1A1	22.7565	22.3117	23.1557	22.479	22.6738	23.2582	20.9664	19.9445	21.4233	1.97844	1.53367	2.37761	1.70094	1.89576	2.48017	2.02562	1.96324
TRA2A	tr|A0A0D9RNK1|A0A0D9RNK1_CHLSB	A0A0D9RNK1_CHLSB	CHLSB	TRA2A	19.408	19.3259	18.6319	18.9293	18.2231	17.8525	13.1768	13.5119	11.5027	6.67751	6.5954	5.90147	6.19879	5.49261	5.12205	5.60448	6.39146
A0A0D9RNM2_CHLSB	tr|A0A0D9RNM2|A0A0D9RNM2_CHLSB	A0A0D9RNM2_CHLSB	CHLSB	A0A0D9RNM2_CHLSB	10.3509	16.5664	17.4476	17.6384	17.1479	18.0861	12.6529	15.8375	14.4797	-3.97247	2.24302	3.12423	3.31499	2.82452	3.76277	3.30076	0.464926
LARP4B	tr|A0A0D9RNQ9|A0A0D9RNQ9_CHLSB	A0A0D9RNQ9_CHLSB	CHLSB	LARP4B	10.6781	15.2883	16.326	15.064	15.8252	14.9378	12.2921	12.8752	12.101	-1.74464	2.86553	3.90327	2.64122	3.4024	2.51503	2.85288	1.67472
A0A0D9RNT7_CHLSB	tr|A0A0D9RNT7|A0A0D9RNT7_CHLSB;tr|A0A0D9QZ56|A0A0D9QZ56_CHLSB;tr|A0A0D9R8X7|A0A0D9R8X7_CHLSB;tr|A0A0D9S5B0|A0A0D9S5B0_CHLSB;tr|A0A0D9S9N6|A0A0D9S9N6_CHLSB	A0A0D9RNT7_CHLSB	CHLSB	A0A0D9RNT7_CHLSB	18.6699	18.8461	19.5797	20.3059	20.1756	20.1046	17.6082	16.1203	17.342	1.64637	1.82255	2.55614	3.28233	3.15208	3.08104	3.17182	2.00835
MTIF2	tr|A0A0D9RNV0|A0A0D9RNV0_CHLSB	A0A0D9RNV0_CHLSB	CHLSB	MTIF2	10.4516	11.0346	17.4622	14.5717	16.8729	11.9104	11.248	11.6258	12.3145	-1.27784	-0.694835	5.73277	2.84226	5.14348	0.180993	2.72225	1.25337
A0A0D9RNX3_CHLSB	tr|A0A0D9RNX3|A0A0D9RNX3_CHLSB	A0A0D9RNX3_CHLSB	CHLSB	A0A0D9RNX3_CHLSB	24.4649	25.7252	25.0249	24.6611	25.0196	24.7098	20.9063	19.7707	18.9277	4.5967	5.85699	5.15668	4.79283	5.15138	4.84159	4.9286	5.20346
YWHAB	tr|A0A0D9RP06|A0A0D9RP06_CHLSB	A0A0D9RP06_CHLSB	CHLSB	YWHAB	11.1641	15.0905	15.314	14.8338	13.127	15.7562	11.9265	11.4243	14.3472	-1.40192	2.52453	2.74802	2.26783	0.561014	3.19025	2.00636	1.29021
RBM45	tr|A0A0D9RP29|A0A0D9RP29_CHLSB	A0A0D9RP29_CHLSB	CHLSB	RBM45	11.8086	15.0994	14.4072	13.9698	12.836	10.3442	11.9384	12.906	11.9484	-0.455706	2.83512	2.14293	1.70557	0.571721	-1.92005	0.11908	1.50745
EDC3	tr|A0A0D9RP40|A0A0D9RP40_CHLSB	A0A0D9RP40_CHLSB	CHLSB	EDC3	12.9058	12.8614	16.2916	10.5442	12.8423	11.8403	12.0249	12.4315	13.3302	0.31025	0.26591	3.69611	-2.05128	0.246785	-0.755205	-0.853232	1.42409
SPTAN1	tr|A0A0D9RP68|A0A0D9RP68_CHLSB	A0A0D9RP68_CHLSB	CHLSB	SPTAN1	10.4741	10.6193	14.0478	15.5005	16.1333	16.0693	13.1391	11.7793	12.918	-2.13802	-1.9928	1.43568	2.88838	3.5212	3.45718	3.28892	-0.898381
YTHDF3	tr|A0A0D9RP78|A0A0D9RP78_CHLSB;tr|A0A0D9RUP9|A0A0D9RUP9_CHLSB	A0A0D9RP78_CHLSB	CHLSB	YTHDF3	12.5198	14.7272	14.2074	10.4848	14.1879	13.9979	11.9439	11.9398	12.3517	0.441324	2.64867	2.12889	-1.59373	2.10939	1.91938	0.811681	1.73963
A0A0D9RPE9_CHLSB	tr|A0A0D9RPE9|A0A0D9RPE9_CHLSB;tr|A0A0D9RQM1|A0A0D9RQM1_CHLSB;tr|A0A0D9R241|A0A0D9R241_CHLSB	A0A0D9RPE9_CHLSB	CHLSB	A0A0D9RPE9_CHLSB	21.0197	23.2185	22.8398	22.3231	22.8988	22.3458	14.5244	16.5656	16.4181	5.18369	7.38248	7.00375	6.48704	7.06283	6.50977	6.68655	6.52331
A0A0D9RPI5_CHLSB	tr|A0A0D9RPI5|A0A0D9RPI5_CHLSB	A0A0D9RPI5_CHLSB	CHLSB	A0A0D9RPI5_CHLSB	13.5742	13.4346	14.4508	13.6579	14.7971	11.0166	12.0491	12.8196	11.6962	1.38597	1.24635	2.26248	1.4696	2.60883	-1.17165	0.968927	1.6316
GARS1	tr|A0A0D9RQ19|A0A0D9RQ19_CHLSB	A0A0D9RQ19_CHLSB	CHLSB	GARS1	11.5655	12.3263	12.2796	13.9653	16.8184	11.8126	11.5287	12.1137	10.1745	0.293153	1.05396	1.00734	2.69303	5.5461	0.540275	2.92647	0.784815
KTN1	tr|A0A0D9RQ20|A0A0D9RQ20_CHLSB	A0A0D9RQ20_CHLSB	CHLSB	KTN1	13.9703	13.6317	15.3495	12.5162	14.8294	13.2397	13.0702	12.1984	12.3372	1.43502	1.09648	2.81419	-0.0190244	2.29411	0.704422	0.993169	1.7819
XPO1	tr|A0A0D9RQ38|A0A0D9RQ38_CHLSB	A0A0D9RQ38_CHLSB	CHLSB	XPO1	15.0279	14.279	14.8731	15.8133	16.3294	13.8013	11.0433	11.5281	12.8149	3.23245	2.48362	3.0777	4.01785	4.534	2.00589	3.51925	2.93126
CCT4	tr|A0A0D9RQ73|A0A0D9RQ73_CHLSB	A0A0D9RQ73_CHLSB	CHLSB	CCT4	10.7801	11.6759	14.4447	16.4636	17.7083	15.704	13.0809	12.5074	10.8006	-1.34952	-0.45378	2.31504	4.33396	5.57868	3.57431	4.49565	0.170581
LGALS3	tr|A0A0D9RQ93|A0A0D9RQ93_CHLSB	A0A0D9RQ93_CHLSB	CHLSB	LGALS3	10.7564	16.4508	16.3625	16.5144	17.1417	17.3311	11.8381	12.7454	15.5348	-2.61637	3.07805	2.98975	3.14162	3.76892	3.95827	3.62293	1.15048
OLA1	tr|A0A0D9RQA0|A0A0D9RQA0_CHLSB	A0A0D9RQA0_CHLSB	CHLSB	OLA1	11.9506	14.6553	15.7848	14.6563	15.1706	16.3491	11.8069	10.7858	12.6524	0.20222	2.90694	4.03642	2.90794	3.42226	4.60072	3.64364	2.38186
MDH1	tr|A0A0D9RQC0|A0A0D9RQC0_CHLSB	A0A0D9RQC0_CHLSB	CHLSB	MDH1	15.2146	15.1167	15.377	16.2179	16.1477	16.8296	11.1985	14.9939	15.0909	1.45352	1.35561	1.61591	2.45676	2.3866	3.0685	2.63729	1.47501
A0A0D9RQG6_CHLSB	tr|A0A0D9RQG6|A0A0D9RQG6_CHLSB	A0A0D9RQG6_CHLSB	CHLSB	A0A0D9RQG6_CHLSB	15.3381	14.0826	14.152	13.4202	15.6963	15.6123	11.4927	13.3551	13.0487	2.70599	1.45041	1.51982	0.788071	3.06411	2.98011	2.27743	1.89207
NCOA5	tr|A0A0D9RQH5|A0A0D9RQH5_CHLSB	A0A0D9RQH5_CHLSB	CHLSB	NCOA5	17.6911	19.3035	17.8833	18.6288	18.2044	15.081	11.9839	12.5379	11.2906	5.75363	7.36606	5.94579	6.69136	6.2669	3.1435	5.36725	6.35516
FUBP3	tr|A0A0D9RQH8|A0A0D9RQH8_CHLSB	A0A0D9RQH8_CHLSB	CHLSB	FUBP3	18.3128	20.1102	20.136	20.138	20.2244	18.8607	12.5935	11.8907	12.6746	5.9265	7.7239	7.74968	7.75168	7.83807	6.47438	7.35471	7.13336
ACTR2	tr|A0A0D9RQK6|A0A0D9RQK6_CHLSB	A0A0D9RQK6_CHLSB	CHLSB	ACTR2	11.1924	9.92368	13.8038	13.5247	12.6185	15.1536	12.2846	12.0126	13.119	-1.27966	-2.54836	1.33178	1.05262	0.146502	2.68151	1.29354	-0.832079
HAT1	tr|A0A0D9RQL6|A0A0D9RQL6_CHLSB	A0A0D9RQL6_CHLSB	CHLSB	HAT1	11.1554	13.9307	13.2857	12.9745	13.0508	13.5405	11.3251	11.3075	12.6967	-0.620994	2.15433	1.50928	1.19811	1.27436	1.76408	1.41218	1.0142
PRKDC	tr|A0A0D9RQR8|A0A0D9RQR8_CHLSB	A0A0D9RQR8_CHLSB	CHLSB	PRKDC	19.0406	20.1868	21.789	20.6532	21.2904	20.0915	12.0288	12.95	13.0455	6.36584	7.51202	9.11424	7.9785	8.61561	7.4167	8.0036	7.66403
RPS23	tr|A0A0D9RQZ1|A0A0D9RQZ1_CHLSB;tr|A0A0D9SC62|A0A0D9SC62_CHLSB	A0A0D9RQZ1_CHLSB	CHLSB	RPS23	15.6417	14.1539	15.5782	11.5931	13.7182	14.9407	11.55	14.9328	11.8139	2.87611	1.38829	2.81262	-1.17246	0.952638	2.17511	0.651761	2.35901
SEPTIN7	tr|A0A0D9RR11|A0A0D9RR11_CHLSB	A0A0D9RR11_CHLSB	CHLSB	SEPTIN7	12.3856	13.204	14.8087	14.1592	15.6418	17.1358	14.4455	14.7024	11.3725	-1.12119	-0.302827	1.30193	0.652375	2.13501	3.62902	2.1388	-0.0406969
CSE1L	tr|A0A0D9RR42|A0A0D9RR42_CHLSB	A0A0D9RR42_CHLSB	CHLSB	CSE1L	16.0536	16.3302	16.7513	15.2281	16.6058	13.9353	11.9993	12.106	12.9326	3.70766	3.98419	4.40536	2.88213	4.25986	1.58929	2.91043	4.03241
STAU1	tr|A0A0D9RR49|A0A0D9RR49_CHLSB	A0A0D9RR49_CHLSB	CHLSB	STAU1	13.7557	15.1537	17.1065	15.7767	14.1054	14.3412	13.8176	11.5116	12.0035	1.3115	2.70944	4.66223	3.33249	1.66119	1.89701	2.2969	2.89439
GFPT1	tr|A0A0D9RR53|A0A0D9RR53_CHLSB	A0A0D9RR53_CHLSB	CHLSB	GFPT1	15.6937	15.0214	14.3186	16.0409	16.213	17.1334	11.6373	13.1668	13.8488	2.8094	2.13711	1.43431	3.1566	3.32868	4.2491	3.57813	2.12694
ANXA4	tr|A0A0D9RRC2|A0A0D9RRC2_CHLSB	A0A0D9RRC2_CHLSB	CHLSB	ANXA4	19.3699	19.7913	20.1427	19.9385	20.2212	20.3287	14.7074	16.2365	14.8777	4.09605	4.51738	4.86883	4.66461	4.9473	5.05484	4.88892	4.49409
RTRAF	tr|A0A0D9RRD3|A0A0D9RRD3_CHLSB	A0A0D9RRD3_CHLSB	CHLSB	RTRAF	12.0707	13.9085	16.6748	13.1346	15.0904	15.3719	11.423	10.9796	10.8746	0.978302	2.81609	5.5824	2.04222	3.99804	4.27948	3.43991	3.1256
TIA1	tr|A0A0D9RRJ6|A0A0D9RRJ6_CHLSB	A0A0D9RRJ6_CHLSB	CHLSB	TIA1	18.3632	19.3405	18.7346	18.7765	18.3414	18.3278	15.9679	12.7414	14.6676	3.90428	4.88153	4.2756	4.31755	3.88247	3.86881	4.02294	4.3538
PRPS2	tr|A0A0D9RRL0|A0A0D9RRL0_CHLSB;tr|A0A0D9SE21|A0A0D9SE21_CHLSB	A0A0D9RRL0_CHLSB	CHLSB	PRPS2	12.4327	14.371	13.8423	13.8582	12.7763	14.971	12.7118	11.4247	12.1703	0.330375	2.26873	1.73995	1.75588	0.673992	2.86866	1.76618	1.44635
QARS1	tr|A0A0D9RRQ6|A0A0D9RRQ6_CHLSB	A0A0D9RRQ6_CHLSB	CHLSB	QARS1	10.2964	9.43923	13.8549	14.6676	15.0007	13.3229	13.6177	12.9849	12.4925	-2.73535	-3.59247	0.823165	1.63591	1.969	0.291211	1.29871	-1.83489
SSB	tr|A0A0D9RRR2|A0A0D9RRR2_CHLSB	A0A0D9RRR2_CHLSB	CHLSB	SSB	9.77954	17.6786	17.9359	16.9389	17.6793	17.4965	12.3038	13.0483	12.2796	-2.76435	5.13469	5.39199	4.39504	5.13538	4.95265	4.82769	2.58744
ZNF638	tr|A0A0D9RRW6|A0A0D9RRW6_CHLSB	A0A0D9RRW6_CHLSB	CHLSB	ZNF638	19.9274	20.3152	19.5874	19.695	19.3818	18.4866	12.2954	13.0305	12.4982	7.31942	7.70716	6.97938	7.08695	6.77374	5.87854	6.57974	7.33532
A0A0D9RS20_CHLSB	tr|A0A0D9RS20|A0A0D9RS20_CHLSB	A0A0D9RS20_CHLSB	CHLSB	A0A0D9RS20_CHLSB	9.85696	13.3699	14.832	12.0883	13.4765	15.2983	11.955	12.0292	12.6368	-2.35001	1.1629	2.62503	-0.118648	1.26952	3.09131	1.41406	0.479304
CCT7	tr|A0A0D9RS82|A0A0D9RS82_CHLSB	A0A0D9RS82_CHLSB	CHLSB	CCT7	12.3099	8.9967	10.6213	14.1746	15.1985	12.3251	11.8692	12.9063	11.5737	0.193502	-3.11967	-1.49512	2.05824	3.08211	0.208683	1.78301	-1.47376
PNN	tr|A0A0D9RS87|A0A0D9RS87_CHLSB	A0A0D9RS87_CHLSB	CHLSB	PNN	15.9114	16.3698	15.6525	13.1445	15.8292	14.3857	12.5036	12.8198	11.7148	3.5653	4.0237	3.30637	0.798411	3.48314	2.03964	2.10706	3.63179
BLVRA	tr|A0A0D9RSE1|A0A0D9RSE1_CHLSB	A0A0D9RSE1_CHLSB	CHLSB	BLVRA	11.0347	14.7033	13.8561	14.8594	14.7277	14.944	11.9288	13.1719	11.8264	-1.27435	2.39428	1.5471	2.55036	2.41868	2.635	2.53468	0.889009
DBNL	tr|A0A0D9RSH2|A0A0D9RSH2_CHLSB	A0A0D9RSH2_CHLSB	CHLSB	DBNL	14.5965	14.9981	14.995	13.919	14.119	15.0383	14.324	11.3424	12.4378	1.89508	2.29666	2.29357	1.21765	1.41762	2.33688	1.65738	2.16177
BTF3	tr|A0A0D9RSK8|A0A0D9RSK8_CHLSB	A0A0D9RSK8_CHLSB	CHLSB	BTF3	11.2263	14.2888	15.2237	9.51246	9.76651	14.3451	12.4303	10.5901	12.2084	-0.516625	2.54588	3.48082	-2.23046	-1.97641	2.60221	-0.534886	1.83669
BAZ1A	tr|A0A0D9RSS8|A0A0D9RSS8_CHLSB	A0A0D9RSS8_CHLSB	CHLSB	BAZ1A	16.1317	15.4625	15.1599	16.9561	17.0747	15.7013	12.4327	16.9346	16.4128	0.871698	0.202536	-0.100088	1.69606	1.81473	0.441335	1.31737	0.324715
TNPO1	tr|A0A0D9RSW2|A0A0D9RSW2_CHLSB	A0A0D9RSW2_CHLSB	CHLSB	TNPO1	17.18	18.2413	19.0491	18.1174	18.0246	16.8738	12.1857	12.3868	13.2052	4.58744	5.64869	6.45651	5.52479	5.43207	4.28119	5.07935	5.56421
MAP1B	tr|A0A0D9RSX6|A0A0D9RSX6_CHLSB	A0A0D9RSX6_CHLSB	CHLSB	MAP1B	14.0592	14.2403	16.5213	14.6671	15.8693	15.0106	12.0732	11.115	13.4555	1.84459	2.02568	4.30669	2.45252	3.65474	2.79599	2.96775	2.72565
RBMS1	tr|A0A0D9RT27|A0A0D9RT27_CHLSB	A0A0D9RT27_CHLSB	CHLSB	RBMS1	14.9813	14.6442	15.8233	14.7172	14.4735	16.1382	11.6308	12.0149	12.7737	2.84146	2.5044	3.6835	2.5774	2.33365	3.99841	2.96982	3.00978
EPRS1	tr|A0A0D9RTB5|A0A0D9RTB5_CHLSB	A0A0D9RTB5_CHLSB	CHLSB	EPRS1	12.0069	14.1332	15.0994	15.2589	15.9218	16.0659	11.1891	13.4071	12.0829	-0.219477	1.90688	2.87305	3.03252	3.69543	3.8396	3.52252	1.52015
BPNT1	tr|A0A0D9RTC6|A0A0D9RTC6_CHLSB	A0A0D9RTC6_CHLSB	CHLSB	BPNT1	12.0156	14.9216	14.9968	15.0429	14.6235	15.2287	12.9445	11.8668	13.2127	-0.659091	2.2469	2.32217	2.36828	1.94888	2.55408	2.29041	1.30332
UPP1	tr|A0A0D9RTG7|A0A0D9RTG7_CHLSB	A0A0D9RTG7_CHLSB	CHLSB	UPP1	12.6865	14.45	14.3611	13.6652	13.5058	13.5492	12.0598	12.6329	11.3968	0.656629	2.42014	2.3312	1.63538	1.47596	1.51933	1.54356	1.80266
RBPMS	tr|A0A0D9RTH8|A0A0D9RTH8_CHLSB	A0A0D9RTH8_CHLSB	CHLSB	RBPMS	13.2628	16.0114	17.5884	15.5795	16.0334	16.1	10.6388	11.2644	12.5881	1.76568	4.51432	6.09132	4.08239	4.53626	4.60286	4.40717	4.12378
A0A0D9RTU4_CHLSB	tr|A0A0D9RTU4|A0A0D9RTU4_CHLSB	A0A0D9RTU4_CHLSB	CHLSB	A0A0D9RTU4_CHLSB	20.1822	18.7957	19.3158	18.0439	18.6143	17.6815	11.3989	11.5422	12.8652	8.24674	6.8603	7.38033	6.10851	6.6789	5.74605	6.17782	7.49579
DHX30	tr|A0A0D9RTV5|A0A0D9RTV5_CHLSB	A0A0D9RTV5_CHLSB	CHLSB	DHX30	12.6648	13.7543	14.7482	13.4423	15.0674	10.3923	12.215	11.2477	12.6856	0.615341	1.70484	2.69877	1.39288	3.01797	-1.65713	0.917907	1.67299
PRPF40A	tr|A0A0D9RTY2|A0A0D9RTY2_CHLSB	A0A0D9RTY2_CHLSB	CHLSB	PRPF40A	10.0103	14.4083	15.6514	14.7595	16.3202	11.7106	12.3986	13.7906	13.2977	-3.15198	1.24605	2.48911	1.59724	3.15792	-1.45165	1.10117	0.194393
PABPN1	tr|A0A0D9RU12|A0A0D9RU12_CHLSB	A0A0D9RU12_CHLSB	CHLSB	PABPN1	16.8277	16.519	16.7894	16.1311	16.6752	16.2631	12.9199	13.2943	12.3766	3.96412	3.65539	3.92579	3.26747	3.81159	3.39948	3.49285	3.84843
EDF1	tr|A0A0D9RU64|A0A0D9RU64_CHLSB	A0A0D9RU64_CHLSB	CHLSB	EDF1	11.4265	15.4272	15.0146	11.3141	11.8456	14.6061	12.0335	12.0746	12.695	-0.841215	3.15955	2.74697	-0.95358	-0.422019	2.33845	0.320951	1.68843
ACIN1	tr|A0A0D9RU84|A0A0D9RU84_CHLSB	A0A0D9RU84_CHLSB	CHLSB	ACIN1	14.951	15.6864	16.0095	16.0504	16.4845	14.5988	11.842	12.1887	11.7033	3.03964	3.7751	4.09818	4.13912	4.57319	2.68743	3.79991	3.63764
CAPG	tr|A0A0D9RU98|A0A0D9RU98_CHLSB	A0A0D9RU98_CHLSB	CHLSB	CAPG	15.5763	16.4084	16.5675	16.3341	16.885	17.3432	13.7088	12.8769	12.9424	2.40022	3.23234	3.39144	3.15808	3.70895	4.16711	3.67805	3.008
A0A0D9RUA5_CHLSB	tr|A0A0D9RUA5|A0A0D9RUA5_CHLSB	A0A0D9RUA5_CHLSB	CHLSB	A0A0D9RUA5_CHLSB	13.2805	14.0138	17.1678	12.1898	16.9211	17.9329	11.8088	11.5059	15.0215	0.501787	1.23514	4.3891	-0.588898	4.14244	5.15419	2.90258	2.04201
CCT6A	tr|A0A0D9RUB7|A0A0D9RUB7_CHLSB	A0A0D9RUB7_CHLSB	CHLSB	CCT6A	11.5231	11.5087	12.4964	13.9429	16.2325	12.1449	11.9862	13.48	12.2209	-1.03927	-1.05371	-0.0659365	1.38052	3.67013	-0.417453	1.5444	-0.71964
CAPN2	tr|A0A0D9RUD1|A0A0D9RUD1_CHLSB	A0A0D9RUD1_CHLSB	CHLSB	CAPN2	10.7602	15.0601	15.0274	16.6776	17.7877	14.5344	12.1266	12.2706	12.1603	-1.42561	2.87423	2.84155	4.49172	5.60185	2.34853	4.14736	1.43006
MAT2A	tr|A0A0D9RUF1|A0A0D9RUF1_CHLSB	A0A0D9RUF1_CHLSB	CHLSB	MAT2A	15.1592	14.4085	14.501	14.9816	15.7295	15.9074	13.9487	11.9054	11.0866	2.84566	2.09488	2.18745	2.66803	3.41593	3.59385	3.22594	2.37599
PTCD3	tr|A0A0D9RUP5|A0A0D9RUP5_CHLSB	A0A0D9RUP5_CHLSB	CHLSB	PTCD3	11.2158	9.24197	12.1448	14.5925	15.1284	10.3984	11.5441	12.1747	11.8919	-0.654411	-2.62823	0.274624	2.72226	3.2582	-1.47179	1.50289	-1.00267
DARS1	tr|A0A0D9RUT2|A0A0D9RUT2_CHLSB	A0A0D9RUT2_CHLSB	CHLSB	DARS1	13.3073	9.826	9.64952	10.9941	14.4738	13.9074	11.8063	11.9406	12.448	1.2423	-2.23898	-2.41546	-1.07093	2.40885	1.84238	1.0601	-1.13738
WDR1	tr|A0A0D9RUT7|A0A0D9RUT7_CHLSB	A0A0D9RUT7_CHLSB	CHLSB	WDR1	11.1563	14.8347	17.3848	16.7675	17.7934	17.0395	13.3137	13.0048	15.0203	-2.62329	1.05509	3.60519	2.98783	4.01379	3.25987	3.4205	0.678996
CCAR2	tr|A0A0D9RUX9|A0A0D9RUX9_CHLSB	A0A0D9RUX9_CHLSB	CHLSB	CCAR2	17.7855	20.7002	20.6474	18.6113	20.5949	17.7601	13.973	12.3689	11.8156	5.06629	7.98108	7.92821	5.89217	7.8757	5.04097	6.26962	6.99186
PARP1	tr|A0A0D9RUY0|A0A0D9RUY0_CHLSB	A0A0D9RUY0_CHLSB	CHLSB	PARP1	10.2785	17.1246	18.2282	17.3225	17.7385	14.9914	11.7698	14.1862	9.6226	-1.58099	5.26512	6.36868	5.46293	5.87894	3.13186	4.82458	3.35094
EEF1A2	tr|A0A0D9RV06|A0A0D9RV06_CHLSB	A0A0D9RV06_CHLSB	CHLSB	EEF1A2	12.4673	13.8103	17.0546	14.561	16.5885	16.782	12.4288	11.2772	12.2836	0.47074	1.81376	5.05811	2.56448	4.59201	4.78549	3.98066	2.44754
MTREX	tr|A0A0D9RV11|A0A0D9RV11_CHLSB	A0A0D9RV11_CHLSB	CHLSB	MTREX	14.8599	13.9448	14.0647	10.4223	13.4659	11.2276	12.4515	11.2278	12.9208	2.65989	1.74477	1.86471	-1.77772	1.26592	-0.97241	-0.494739	2.08979
SORBS3	tr|A0A0D9RV27|A0A0D9RV27_CHLSB	A0A0D9RV27_CHLSB	CHLSB	SORBS3	12.7576	12.7895	12.8086	9.72066	13.5464	14.2223	10.0556	12.7063	12.515	0.998622	1.03059	1.0497	-2.03829	1.78747	2.4634	0.737526	1.0263
ACTR3	tr|A0A0D9RV86|A0A0D9RV86_CHLSB	A0A0D9RV86_CHLSB	CHLSB	ACTR3	12.2274	14.2571	15.035	15.4817	15.0718	16.4876	12.9528	12.8574	10.7456	0.0420981	2.0718	2.84972	3.29641	2.8865	4.30229	3.49507	1.65454
LAP3	tr|A0A0D9RVB8|A0A0D9RVB8_CHLSB	A0A0D9RVB8_CHLSB	CHLSB	LAP3	11.4091	13.4293	12.5915	13.9134	13.9255	14.2783	13.1199	12.9161	12.2203	-1.34301	0.677194	-0.160536	1.16127	1.17338	1.52622	1.28696	-0.27545
SUPT16H	tr|A0A0D9RVC3|A0A0D9RVC3_CHLSB	A0A0D9RVC3_CHLSB	CHLSB	SUPT16H	11.7556	16.9085	17.268	15.7777	17.3147	14.6887	12.0831	12.3997	10.7102	0.0245994	5.17753	5.53701	4.04669	5.58369	2.95768	4.19602	3.57971
HNRNPC	tr|A0A0D9RVK4|A0A0D9RVK4_CHLSB	A0A0D9RVK4_CHLSB	CHLSB	HNRNPC	24.8533	24.8568	24.221	23.9875	24.1081	23.5512	18.9575	17.674	19.3626	6.18856	6.19208	5.55623	5.32281	5.4434	4.88648	5.21756	5.97895
DHX15	tr|A0A0D9RVM1|A0A0D9RVM1_CHLSB	A0A0D9RVM1_CHLSB	CHLSB	DHX15	12.5523	16.875	16.29	16.4604	16.6847	11.2578	12.5718	11.0624	11.1381	0.961558	5.28418	4.69924	4.86966	5.09392	-0.333003	3.21019	3.64833
A0A0D9RVT5_CHLSB	tr|A0A0D9RVT5|A0A0D9RVT5_CHLSB	A0A0D9RVT5_CHLSB	CHLSB	A0A0D9RVT5_CHLSB	14.3016	17.425	17.4507	16.2872	16.4779	17.4169	12.9922	12.3224	12.3823	1.73604	4.85937	4.88513	3.72159	3.91227	4.85132	4.16173	3.82685
PELO	tr|A0A0D9RVW0|A0A0D9RVW0_CHLSB	A0A0D9RVW0_CHLSB	CHLSB	PELO	10.3233	14.0081	14.0315	13.9415	14.0463	14.059	14.2014	12.4693	11.9662	-2.55564	1.12911	1.15256	1.06254	1.1673	1.18004	1.13663	-0.0913228
PRPF6	tr|A0A0D9RVW9|A0A0D9RVW9_CHLSB	A0A0D9RVW9_CHLSB	CHLSB	PRPF6	11.3591	9.0431	16.0222	14.6074	15.5017	14.2356	12.2941	12.3359	11.2976	-0.616797	-2.93279	4.04629	2.63151	3.5258	2.25976	2.80569	0.165569
PCM1	tr|A0A0D9RW04|A0A0D9RW04_CHLSB	A0A0D9RW04_CHLSB	CHLSB	PCM1	16.1953	15.5053	13.9315	17.1288	15.3632	15.3037	11.8092	13.2286	12.9844	3.52123	2.83125	1.25741	4.45471	2.68914	2.62961	3.25782	2.53663
MRPS30	tr|A0A0D9RW07|A0A0D9RW07_CHLSB	A0A0D9RW07_CHLSB	CHLSB	MRPS30	14.046	14.5327	13.8786	14.0388	13.9284	13.8384	12.2737	12.3699	11.7605	1.91131	2.39801	1.74392	1.90412	1.79372	1.70371	1.80052	2.01775
BCLAF1	tr|A0A0D9RWB7|A0A0D9RWB7_CHLSB	A0A0D9RWB7_CHLSB	CHLSB	BCLAF1	16.8516	16.4958	17.0575	15.978	16.9296	15.4699	13.7938	13.0775	12.2844	3.7997	3.44394	4.00558	2.92605	3.8777	2.41802	3.07392	3.74974
UGDH	tr|A0A0D9RWK1|A0A0D9RWK1_CHLSB	A0A0D9RWK1_CHLSB	CHLSB	UGDH	14.1437	15.6463	16.3311	15.4167	17.4914	17.6091	13.5453	12.8249	14.2467	0.604721	2.10732	2.79213	1.87772	3.9524	4.07008	3.30007	1.83472
PDS5A	tr|A0A0D9RWM3|A0A0D9RWM3_CHLSB	A0A0D9RWM3_CHLSB	CHLSB	PDS5A	10.7461	10.0841	17.3177	16.7161	17.5341	18.0885	11.8194	15.0404	12.6792	-2.43361	-3.09552	4.13802	3.53645	4.35445	4.90879	4.26656	-0.463704
SEPTIN10	tr|A0A0D9RWN9|A0A0D9RWN9_CHLSB	A0A0D9RWN9_CHLSB	CHLSB	SEPTIN10	14.0037	13.6048	14.039	14.6803	12.9528	14.9013	12.8771	13.1946	12.899	1.01347	0.614558	1.04878	1.69008	-0.0374309	1.91111	1.18792	0.892268
IQGAP1	tr|A0A0D9RWS9|A0A0D9RWS9_CHLSB	A0A0D9RWS9_CHLSB	CHLSB	IQGAP1	12.5757	13.9455	10.8747	15.0014	16.855	16.5493	12.9891	13.2904	12.8824	-0.478284	0.891551	-2.17929	1.94738	3.80103	3.49532	3.08124	-0.588676
VTA1	tr|A0A0D9RWV7|A0A0D9RWV7_CHLSB	A0A0D9RWV7_CHLSB	CHLSB	VTA1	11.424	10.3537	12.3862	13.033	13.5614	13.518	11.3753	11.3505	11.7506	-0.0681967	-1.13846	0.894091	1.54081	2.06926	2.02589	1.87865	-0.10419
RBM47	tr|A0A0D9RWW2|A0A0D9RWW2_CHLSB	A0A0D9RWW2_CHLSB	CHLSB	RBM47	12.9233	17.8758	17.9061	17.7846	18.7833	17.0862	13.2727	12.7954	11.6497	0.350749	5.30321	5.33354	5.21203	6.21072	4.51359	5.31211	3.6625
MRPS9	tr|A0A0D9RWY1|A0A0D9RWY1_CHLSB	A0A0D9RWY1_CHLSB	CHLSB	MRPS9	14.0656	13.5078	15.3245	14.2782	15.1063	14.686	13.2892	12.9939	12.4153	1.16613	0.608337	2.425	1.3787	2.20682	1.7865	1.79067	1.39982
A0A0D9RX11_CHLSB	tr|A0A0D9RX11|A0A0D9RX11_CHLSB	A0A0D9RX11_CHLSB	CHLSB	A0A0D9RX11_CHLSB	10.7418	17.5227	17.2075	9.4911	17.6304	17.5221	12.0296	11.688	12.1912	-1.22781	5.55306	5.23791	-2.47852	5.66079	5.55244	2.91157	3.18772
ZFR	tr|A0A0D9RX76|A0A0D9RX76_CHLSB	A0A0D9RX76_CHLSB	CHLSB	ZFR	17.1914	18.1955	18.4623	16.5879	17.6962	14.5659	12.4344	11.7748	12.6775	4.89587	5.89991	6.16676	4.29231	5.4006	2.27038	3.98776	5.65418
EIF5B	tr|A0A0D9RXA4|A0A0D9RXA4_CHLSB	A0A0D9RXA4_CHLSB	CHLSB	EIF5B	12.731	11.0362	13.202	13.9676	16.3526	14.045	12.4666	11.7814	11.6581	0.762294	-0.932512	1.23332	1.9989	4.38389	2.07631	2.8197	0.354366
A0A0D9RXB8_CHLSB	tr|A0A0D9RXB8|A0A0D9RXB8_CHLSB	A0A0D9RXB8_CHLSB	CHLSB	A0A0D9RXB8_CHLSB	19.3685	17.3257	17.9729	17.0444	17.7495	17.241	15.7461	13.6084	11.4449	5.76868	3.72591	4.37307	3.44462	4.14971	3.64118	3.74517	4.62256
CCT5	tr|A0A0D9RXL9|A0A0D9RXL9_CHLSB	A0A0D9RXL9_CHLSB	CHLSB	CCT5	12.0337	11.1422	10.3859	16.6883	16.0396	10.2121	12.7185	12.0741	11.3036	0.00158733	-0.889874	-1.6462	4.65617	4.00753	-1.81998	2.28124	-0.844828
SRSF12	tr|A0A0D9RXM0|A0A0D9RXM0_CHLSB	A0A0D9RXM0_CHLSB	CHLSB	SRSF12	16.8446	18.2469	17.2377	16.2612	15.3286	15.5108	12.6887	12.1045	12.3051	4.47855	5.88084	4.87163	3.89509	2.96248	3.14468	3.33408	5.077
SYNCRIP	tr|A0A0D9RXQ9|A0A0D9RXQ9_CHLSB	A0A0D9RXQ9_CHLSB	CHLSB	SYNCRIP	20.5881	21.6313	21.8201	22.0309	22.4851	20.9181	16.7181	17.165	17.3184	3.52094	4.56409	4.75298	4.9637	5.41796	3.85092	4.74419	4.27934
SNRNP200	tr|A0A0D9RXR5|A0A0D9RXR5_CHLSB	A0A0D9RXR5_CHLSB	CHLSB	SNRNP200	17.3573	18.8325	19.4367	17.6389	19.306	17.7147	11.4973	13.2928	11.9505	5.11049	6.5857	7.18987	5.39208	7.05918	5.46788	5.97304	6.29535
MRPS5	tr|A0A0D9RXV6|A0A0D9RXV6_CHLSB	A0A0D9RXV6_CHLSB	CHLSB	MRPS5	9.59473	13.8801	13.3309	13.6572	12.6022	13.6753	12.0954	13.0312	11.5437	-2.62868	1.65665	1.10751	1.4338	0.378823	1.45188	1.08817	0.0451576
RNMT	tr|A0A0D9RY29|A0A0D9RY29_CHLSB	A0A0D9RY29_CHLSB	CHLSB	RNMT	13.7928	15.8162	16.0971	16.2093	16.9931	13.9662	10.9086	13.1146	12.3632	1.664	3.68744	3.96835	4.08055	4.86434	1.83744	3.59411	3.1066
TUBB6	tr|A0A0D9RY49|A0A0D9RY49_CHLSB	A0A0D9RY49_CHLSB	CHLSB	TUBB6	11.525	14.226	14.0709	14.3882	15.0503	15.9079	12.0469	10.915	13.5381	-0.641686	2.05933	1.90417	2.22144	2.88357	3.74124	2.94875	1.10727
IPO5	tr|A0A0D9RY60|A0A0D9RY60_CHLSB	A0A0D9RY60_CHLSB	CHLSB	IPO5	11.2542	11.2404	13.3147	14.6347	16.1162	11.9963	11.5098	12.7039	11.7503	-0.733814	-0.747605	1.32668	2.64666	4.12816	0.0082784	2.26103	-0.0515787
RBM26	tr|A0A0D9RYA3|A0A0D9RYA3_CHLSB	A0A0D9RYA3_CHLSB	CHLSB	RBM26	10.8134	14.2444	14.5256	14.5139	14.0407	9.2147	12.4877	12.1165	11.7803	-1.31477	2.11625	2.3974	2.38573	1.91253	-2.91348	0.461592	1.06629
EIF3B	tr|A0A0D9RYD0|A0A0D9RYD0_CHLSB	A0A0D9RYD0_CHLSB	CHLSB	EIF3B EIF3S9	12.2577	15.7022	17.8017	16.557	16.5582	15.3303	13.0609	12.5095	12.8107	-0.536008	2.90853	5.00801	3.7633	3.76452	2.53656	3.35479	2.46018
DIS3	tr|A0A0D9RYF5|A0A0D9RYF5_CHLSB	A0A0D9RYF5_CHLSB	CHLSB	DIS3	11.6938	14.2575	14.6679	14.1412	14.8827	9.41457	12.6521	12.1384	12.0157	-0.574989	1.9888	2.39915	1.87249	2.61395	-2.85417	0.54409	1.27098
USP14	tr|A0A0D9RYH0|A0A0D9RYH0_CHLSB	A0A0D9RYH0_CHLSB	CHLSB	USP14	10.5718	9.88595	13.4093	14.4113	14.1289	13.8717	13.1394	12.865	13.1195	-2.46946	-3.15534	0.36796	1.37001	1.08758	0.830414	1.096	-1.75228
SUGT1	tr|A0A0D9RYJ2|A0A0D9RYJ2_CHLSB	A0A0D9RYJ2_CHLSB	CHLSB	SUGT1	11.3513	13.5907	13.2738	16.3182	14.9543	15.3178	11.8256	13.1123	13.4559	-1.44668	0.792747	0.475795	3.52023	2.15638	2.51984	2.73215	-0.0593782
A0A0D9RYK7_CHLSB	tr|A0A0D9RYK7|A0A0D9RYK7_CHLSB	A0A0D9RYK7_CHLSB	CHLSB	A0A0D9RYK7_CHLSB	16.4192	9.26458	13.6407	15.2783	14.2808	15.3423	10.6684	16.1444	10.9106	3.84477	-3.30989	1.06623	2.7038	1.7063	2.76785	2.39265	0.533702
FSCN1	tr|A0A0D9RYK8|A0A0D9RYK8_CHLSB	A0A0D9RYK8_CHLSB	CHLSB	FSCN1	11.0029	14.7082	14.5311	14.3333	15.0104	14.961	12.0194	12.3141	11.9627	-1.0958	2.60945	2.43236	2.23458	2.91164	2.86232	2.66951	1.31533
FAM50A	tr|A0A0D9RYQ4|A0A0D9RYQ4_CHLSB	A0A0D9RYQ4_CHLSB	CHLSB	FAM50A	11.8917	13.986	14.2409	13.4607	13.6208	13.7863	12.0078	11.5642	11.3914	0.237225	2.33157	2.58649	1.80626	1.96634	2.13182	1.96814	1.71843
GDI1	tr|A0A0D9RYQ9|A0A0D9RYQ9_CHLSB	A0A0D9RYQ9_CHLSB	CHLSB	GDI1	13.9322	13.2417	13.7418	13.3641	13.176	13.6851	13.0792	11.3417	13.3668	1.3363	0.645775	1.14587	0.768224	0.58006	1.08917	0.812484	1.04265
AIMP2	tr|A0A0D9RYS4|A0A0D9RYS4_CHLSB	A0A0D9RYS4_CHLSB	CHLSB	AIMP2	11.0994	14.6507	14.2472	14.8023	14.3796	15.4996	12.0842	12.1808	11.9966	-0.987777	2.56347	2.15999	2.71507	2.29246	3.41237	2.80663	1.24523
ESD	tr|A0A0D9RYT5|A0A0D9RYT5_CHLSB	A0A0D9RYT5_CHLSB	CHLSB	ESD	15.8806	16.5387	16.9982	16.03	16.816	16.828	11.2339	12.9255	12.2417	3.74688	4.405	4.86453	3.89636	4.68235	4.6943	4.42433	4.3388
TPT1	tr|A0A0D9RYV6|A0A0D9RYV6_CHLSB;tr|A0A0D9QYJ9|A0A0D9QYJ9_CHLSB	A0A0D9RYV6_CHLSB	CHLSB	TPT1	10.9394	13.3187	15.4371	13.9388	14.4102	15.1391	11.8206	11.915	12.9336	-1.28363	1.09563	3.21408	1.71579	2.18713	2.91602	2.27298	1.00869
ARPC1B	tr|A0A0D9RYW9|A0A0D9RYW9_CHLSB	A0A0D9RYW9_CHLSB	CHLSB	ARPC1B	14.9941	15.9374	16.4299	15.7344	15.1735	16.0159	12.7199	12.4914	14.0645	1.90219	2.8455	3.33797	2.6425	2.08159	2.924	2.54936	2.69522
MCM7	tr|A0A0D9RZ28|A0A0D9RZ28_CHLSB	A0A0D9RZ28_CHLSB	CHLSB	MCM7	12.9449	14.371	15.6587	14.4303	14.6817	14.0928	12.3692	12.3771	13.1464	0.313992	1.74007	3.02783	1.79937	2.05085	1.46187	1.7707	1.69396
A0A0D9RZ81_CHLSB	tr|A0A0D9RZ81|A0A0D9RZ81_CHLSB	A0A0D9RZ81_CHLSB	CHLSB	A0A0D9RZ81_CHLSB	17.8885	17.1473	18.3817	17.0672	18.158	18.7294	15.7302	12.6537	12.6226	4.21964	3.47847	4.71283	3.39836	4.48916	5.06058	4.31603	4.13698
GNB2	tr|A0A0D9RZB5|A0A0D9RZB5_CHLSB;tr|A0A0D9RKN3|A0A0D9RKN3_CHLSB	A0A0D9RZB5_CHLSB	CHLSB	GNB2	10.1983	14.9233	14.7828	14.9216	14.681	15.243	11.7958	12.3483	15.2347	-2.92797	1.79702	1.65658	1.7953	1.5547	2.11669	1.82223	0.175209
HSPH1	tr|A0A0D9RZC5|A0A0D9RZC5_CHLSB	A0A0D9RZC5_CHLSB	CHLSB	HSPH1	12.5165	12.7451	14.1412	16.8908	17.6378	14.2014	12.21	12.8239	11.5552	0.320143	0.548747	1.94487	4.69447	5.44142	2.005	4.04697	0.937919
ATP5F1A	tr|A0A0D9RZE8|A0A0D9RZE8_CHLSB	A0A0D9RZE8_CHLSB	CHLSB	ATP5F1A	12.0257	16.5413	15.8289	17.4469	17.3197	17.739	17.3343	16.7963	12.3171	-3.45685	1.05875	0.346369	1.96438	1.83716	2.25643	2.01932	-0.683912
SRRT	tr|A0A0D9RZH5|A0A0D9RZH5_CHLSB	A0A0D9RZH5_CHLSB	CHLSB	SRRT	15.1468	18.323	18.1692	17.5086	18.0446	14.3765	12.789	11.8082	12.952	2.63034	5.8066	5.65275	4.99216	5.52815	1.86011	4.1268	4.69657
ACAA2	tr|A0A0D9RZN3|A0A0D9RZN3_CHLSB	A0A0D9RZN3_CHLSB	CHLSB	ACAA2	12.0649	13.9806	13.704	14.5539	13.4163	15.233	12.4624	14.8731	11.6934	-0.944721	0.970923	0.694349	1.54421	0.406607	2.22332	1.39138	0.240184
PSPC1	tr|A0A0D9RZS5|A0A0D9RZS5_CHLSB	A0A0D9RZS5_CHLSB	CHLSB	PSPC1	16.3668	17.2102	16.7751	15.8418	16.3566	17.6386	12.0161	13.721	12.5315	3.61057	4.454	4.01888	3.08559	3.60041	4.88244	3.85615	4.02782
YWHAG	tr|A0A0D9RZW1|A0A0D9RZW1_CHLSB	A0A0D9RZW1_CHLSB	CHLSB	YWHAG	15.913	15.8467	16.9118	16.7253	15.0844	17.6505	15.2618	15.5578	11.6048	1.77153	1.70528	2.77036	2.58388	0.94298	3.50908	2.34531	2.08239
HSPB1	tr|A0A0D9RZW6|A0A0D9RZW6_CHLSB	A0A0D9RZW6_CHLSB	CHLSB	HSPB1	17.7593	16.772	16.6537	16.7268	16.8835	16.854	17.2123	13.5796	17.1608	1.77504	0.787733	0.669439	0.742557	0.899209	0.869794	0.837187	1.07741
TXNL1	tr|A0A0D9RZX2|A0A0D9RZX2_CHLSB	A0A0D9RZX2_CHLSB	CHLSB	TXNL1	12.8061	10.7047	14.5771	14.2327	13.3004	14.358	12.1798	11.3928	13.0532	0.597552	-1.50388	2.36855	2.02414	1.09177	2.14939	1.7551	0.487407
NARS1	tr|A0A0D9RZX9|A0A0D9RZX9_CHLSB	A0A0D9RZX9_CHLSB	CHLSB	NARS1	10.014	14.1495	14.3027	14.0758	14.9177	14.8928	11.7564	13.532	11.3246	-2.1903	1.94521	2.09842	1.87152	2.71345	2.68849	2.42448	0.617777
TBL2	tr|A0A0D9S001|A0A0D9S001_CHLSB	A0A0D9S001_CHLSB	CHLSB	TBL2	10.9223	14.3657	15.6279	15.315	14.0993	15.2019	11.9173	12.2891	11.7787	-1.07274	2.37068	3.63287	3.32001	2.10423	3.20686	2.87704	1.6436
EIF4H	tr|A0A0D9S020|A0A0D9S020_CHLSB	A0A0D9S020_CHLSB	CHLSB	EIF4H	16.9412	18.3692	20.2815	17.6211	17.1933	18.5603	13.4038	11.751	11.9927	4.55872	5.98667	7.89899	5.23863	4.81075	6.17783	5.40907	6.14813
GTF2I	tr|A0A0D9S030|A0A0D9S030_CHLSB	A0A0D9S030_CHLSB	CHLSB	GTF2I	10.3006	14.362	15.0463	13.9194	15.6728	10.1418	12.3195	12.2352	12.1121	-1.92169	2.13972	2.82398	1.69713	3.45049	-2.08053	1.02236	1.014
SBDS	tr|A0A0D9S0A2|A0A0D9S0A2_CHLSB	A0A0D9S0A2_CHLSB	CHLSB	SBDS	10.7178	14.753	16.5964	13.8858	14.3088	15.7165	13.3521	12.1647	13.8002	-2.38784	1.64729	3.4907	0.780128	1.2031	2.61086	1.53136	0.916718
DDX3Y	tr|A0A0D9S0E1|A0A0D9S0E1_CHLSB	A0A0D9S0E1_CHLSB	CHLSB	DDX3Y	16.0949	19.1162	19.0896	19.8508	19.4849	19.2857	14.8449	14.6924	11.2841	2.48774	5.50902	5.48245	6.24367	5.87781	5.67861	5.93336	4.49307
EFTUD2	tr|A0A0D9S0P9|A0A0D9S0P9_CHLSB	A0A0D9S0P9_CHLSB	CHLSB	EFTUD2	10.9681	13.4872	17.3158	12.6279	16.4871	14.217	12.6705	11.8314	12.106	-1.23448	1.28461	5.11324	0.425275	4.28449	2.01437	2.24138	1.72112
METAP2	tr|A0A0D9S0Q0|A0A0D9S0Q0_CHLSB	A0A0D9S0Q0_CHLSB	CHLSB	METAP2	11.075	10.4127	12.6869	14.2301	12.5569	11.5623	12.1579	11.8809	10.6349	-0.482913	-1.1452	1.12895	2.67217	0.998939	0.00438027	1.22516	-0.166388
HNRNPUL1	tr|A0A0D9S0W9|A0A0D9S0W9_CHLSB	A0A0D9S0W9_CHLSB	CHLSB	HNRNPUL1	17.2593	19.9755	20.0491	18.6364	19.7788	17.3161	11.9865	14.1603	12.7687	4.2875	7.00367	7.07733	5.66457	6.80701	4.3443	5.60529	6.12283
NAA15	tr|A0A0D9S0X6|A0A0D9S0X6_CHLSB	A0A0D9S0X6_CHLSB	CHLSB	NAA15	11.5193	11.3918	9.85553	14.6242	14.5328	14.1815	11.6302	12.8746	12.5875	-0.844767	-0.972299	-2.50857	2.26013	2.16869	1.81737	2.08206	-1.44188
LSM 12.00	tr|A0A0D9S125|A0A0D9S125_CHLSB	A0A0D9S125_CHLSB	CHLSB	LSM 12.00	13.1798	13.99	14.7102	9.6317	9.50285	11.265	11.1526	11.5509	14.161	0.891673	1.70189	2.42203	-2.65643	-2.78527	-1.0231	-2.15493	1.67186
SMARCA5	tr|A0A0D9S164|A0A0D9S164_CHLSB	A0A0D9S164_CHLSB	CHLSB	SMARCA5	11.3872	14.5242	15.7224	15.0857	14.6669	11.4078	11.3139	11.948	12.4754	-0.525255	2.61174	3.81	3.17329	2.75445	-0.504682	1.80769	1.96549
ABCE1	tr|A0A0D9S172|A0A0D9S172_CHLSB	A0A0D9S172_CHLSB	CHLSB	ABCE1	10.8218	10.0851	12.5635	15.8403	16.051	14.6978	12.8566	14.0011	10.7849	-1.72568	-2.46245	0.016031	3.29279	3.50348	2.15028	2.98218	-1.3907
HSD17B2	tr|A0A0D9S197|A0A0D9S197_CHLSB	A0A0D9S197_CHLSB	CHLSB	HSD17B2	11.4831	11.0702	11.66	15.9564	16.0088	15.8798	12.7855	12.2882	17.9127	-2.84577	-3.25863	-2.66884	1.62761	1.67992	1.55096	1.6195	-2.92441
LRBA	tr|A0A0D9S1F5|A0A0D9S1F5_CHLSB	A0A0D9S1F5_CHLSB	CHLSB	LRBA	9.97191	14.7316	14.6394	15.2641	16.0822	15.7077	12.3997	11.6973	11.2139	-1.79838	2.9613	2.86911	3.49382	4.31192	3.93742	3.91439	1.34401
RPS3A	tr|A0A0D9S1G6|A0A0D9S1G6_CHLSB	A0A0D9S1G6_CHLSB	CHLSB	RPS3A	19.1706	18.7604	18.571	18.5688	18.1721	19.0436	15.6638	17.664	15.7605	2.80786	2.3976	2.20825	2.20602	1.80927	2.68077	2.23202	2.47124
A0A0D9S1U7_CHLSB	tr|A0A0D9S1U7|A0A0D9S1U7_CHLSB;tr|A0A0D9SAI6|A0A0D9SAI6_CHLSB	A0A0D9S1U7_CHLSB	CHLSB	A0A0D9S1U7_CHLSB	13.1658	10.8126	14.7748	14.1815	13.9173	14.1187	12.9737	13.4557	11.6177	0.483413	-1.86982	2.0924	1.49915	1.23489	1.43631	1.39011	0.235329
SNRPD2	tr|A0A0D9S1Z5|A0A0D9S1Z5_CHLSB	A0A0D9S1Z5_CHLSB	CHLSB	SNRPD2	14.4095	15.4671	16.5012	14.0755	14.1853	14.8312	13.2135	12.4132	11.5592	2.01423	3.07177	4.10596	1.68019	1.79005	2.43587	1.9687	3.06399
ACLY	tr|A0A0D9S2A5|A0A0D9S2A5_CHLSB	A0A0D9S2A5_CHLSB	CHLSB	ACLY	15.6314	16.1626	16.8855	16.0868	17.0457	17.2557	15.2758	13.2061	12.2732	2.04632	2.57755	3.30043	2.50172	3.46064	3.67066	3.21101	2.64143
AASDHPPT	tr|A0A0D9S2B1|A0A0D9S2B1_CHLSB	A0A0D9S2B1_CHLSB	CHLSB	AASDHPPT	10.5437	15.396	13.7415	14.8109	14.222	14.6223	12.0493	13.2311	11.7188	-1.78939	3.06298	1.40841	2.47787	1.88898	2.28928	2.21871	0.894
CDKN2AIP	tr|A0A0D9S2C1|A0A0D9S2C1_CHLSB	A0A0D9S2C1_CHLSB	CHLSB	CDKN2AIP	10.8043	15.1801	14.6799	14.6374	13.6122	10.6259	11.0957	13.0858	12.5704	-1.44632	2.92952	2.42924	2.38673	1.36155	-1.62468	0.707868	1.30415
ZC3H4	tr|A0A0D9S2G1|A0A0D9S2G1_CHLSB	A0A0D9S2G1_CHLSB	CHLSB	ZC3H4	10.1645	13.6528	15.1591	12.3518	14.7944	12.4222	11.5761	12.5208	12.0531	-1.88549	1.60284	3.10908	0.301817	2.74441	0.372243	1.13949	0.942141
KRT15	tr|A0A0D9S2G3|A0A0D9S2G3_CHLSB	A0A0D9S2G3_CHLSB	CHLSB	KRT15	11.3601	9.95778	11.1635	12.3973	13.3576	16.6579	11.8001	12.8465	11.4114	-0.659243	-2.06159	-0.85582	0.377901	1.33819	4.63851	2.1182	-1.19222
NAPA	tr|A0A0D9S2L0|A0A0D9S2L0_CHLSB	A0A0D9S2L0_CHLSB	CHLSB	NAPA	10.5013	10.3192	13.898	14.0339	14.6722	13.9679	12.0528	11.292	11.1473	-0.996058	-1.17819	2.40065	2.53646	3.17481	2.47047	2.72725	0.0754669
CORO1C	tr|A0A0D9S2T3|A0A0D9S2T3_CHLSB	A0A0D9S2T3_CHLSB	CHLSB	CORO1C	15.8112	16.4591	17.833	16.6569	16.8114	17.6721	12.6442	13.5034	11.8102	3.1586	3.80653	5.18041	4.0043	4.1588	5.01951	4.39421	4.04851
RUVBL2	tr|A0A0D9S338|A0A0D9S338_CHLSB	A0A0D9S338_CHLSB	CHLSB	RUVBL2	13.6108	15.4495	15.1622	15.5283	15.5342	16.7313	12.1227	13.8176	12.2173	0.891609	2.73032	2.44301	2.80915	2.81506	4.01213	3.21211	2.02165
SNRNP70	tr|A0A0D9S347|A0A0D9S347_CHLSB	A0A0D9S347_CHLSB	CHLSB	SNRNP70	13.7631	18.3196	18.2389	16.764	18.2215	16.3273	12.3807	11.1085	11.4014	2.13292	6.68945	6.60874	5.13377	6.59133	4.6971	5.47407	5.1437
GRB7	tr|A0A0D9S379|A0A0D9S379_CHLSB	A0A0D9S379_CHLSB	CHLSB	GRB7	10.6647	12.5807	14.7889	14.6414	15.3422	12.9989	12.7521	12.2547	12.3655	-1.79272	0.123321	2.33146	2.18402	2.88484	0.541516	1.87013	0.220686
LASP1	tr|A0A0D9S3E5|A0A0D9S3E5_CHLSB	A0A0D9S3E5_CHLSB	CHLSB	LASP1	18.0037	17.746	19.0416	18.3417	17.8667	18.1823	14.9183	12.7141	12.3867	4.66394	4.40624	5.70183	5.00197	4.52693	4.84261	4.7905	4.924
ARHGAP23	tr|A0A0D9S3H3|A0A0D9S3H3_CHLSB	A0A0D9S3H3_CHLSB	CHLSB	ARHGAP23	11.1637	16.1577	17.0515	10.9708	16.7125	11.0816	12.3807	13.1001	12.5007	-1.49684	3.49724	4.39105	-1.68966	4.052	-1.57889	0.26115	2.13048
A0A0D9S3H8_CHLSB	tr|A0A0D9S3H8|A0A0D9S3H8_CHLSB;tr|A0A0D9R8E2|A0A0D9R8E2_CHLSB	A0A0D9S3H8_CHLSB	CHLSB	A0A0D9S3H8_CHLSB	21.2599	22.2438	22.072	21.925	21.7583	21.7392	14.9386	13.9828	15.7536	6.36828	7.35213	7.18036	7.03329	6.86663	6.84751	6.91581	6.96692
PPP1CC	tr|A0A0D9S3I3|A0A0D9S3I3_CHLSB	A0A0D9S3I3_CHLSB	CHLSB	PPP1CC	16.7819	15.0934	15.9724	17.2753	17.391	17.0154	11.4745	12.5271	9.83987	5.50137	3.81292	4.69194	5.99481	6.11054	5.73491	5.94675	4.66874
NPEPPS	tr|A0A0D9S3J6|A0A0D9S3J6_CHLSB	A0A0D9S3J6_CHLSB	CHLSB	NPEPPS	13.1819	10.9746	10.9864	15.6946	15.7164	14.3759	11.1359	12.0519	12.7798	1.19269	-1.01457	-1.00283	3.7054	3.72724	2.38672	3.27312	-0.274901
KPNB1	tr|A0A0D9S3K2|A0A0D9S3K2_CHLSB	A0A0D9S3K2_CHLSB	CHLSB	KPNB1	16.2068	16.431	16.3275	18.2921	17.7962	16.892	12.1547	15.8785	18.2426	0.781572	1.00569	0.90223	2.86685	2.37093	1.46675	2.23485	0.896497
ATXN2	tr|A0A0D9S3L7|A0A0D9S3L7_CHLSB	A0A0D9S3L7_CHLSB	CHLSB	ATXN2	13.2776	15.0364	16.8203	13.5131	16.7307	15.061	12.4014	11.3123	11.9924	1.37559	3.13436	4.91825	1.61109	4.82863	3.15897	3.19956	3.14274
ARCN1	tr|A0A0D9S3N4|A0A0D9S3N4_CHLSB	A0A0D9S3N4_CHLSB	CHLSB	ARCN1	13.0912	10.2675	9.88941	13.8872	13.1618	12.3618	11.9307	11.8597	12.4496	1.01115	-1.8125	-2.19061	1.8072	1.08176	0.281732	1.0569	-0.997321
DDX6	tr|A0A0D9S3N9|A0A0D9S3N9_CHLSB	A0A0D9S3N9_CHLSB	CHLSB	DDX6	18.6834	19.0323	19.8625	17.9075	19.4207	19.1762	12.756	12.3095	13.339	5.88185	6.23077	7.061	5.10603	6.61919	6.37468	6.0333	6.39121
COPA	tr|A0A0D9S3P5|A0A0D9S3P5_CHLSB	A0A0D9S3P5_CHLSB	CHLSB	COPA	10.4278	11.517	13.187	15.2318	15.1036	14.216	11.8058	12.2143	12.032	-1.58958	-0.500317	1.16963	3.21442	3.08621	2.19862	2.83308	-0.306757
A0A0D9S3T6_CHLSB	tr|A0A0D9S3T6|A0A0D9S3T6_CHLSB;tr|A0A0D9RW83|A0A0D9RW83_CHLSB;tr|A0A0D9S9S6|A0A0D9S9S6_CHLSB	A0A0D9S3T6_CHLSB	CHLSB	A0A0D9S3T6_CHLSB	13.9746	14.3597	16.7997	14.0399	13.6582	14.6225	13.7596	12.4187	14.9518	0.264559	0.649646	3.08965	0.329912	-0.0518232	0.912418	0.396836	1.33462
TAGLN2	tr|A0A0D9S3W2|A0A0D9S3W2_CHLSB	A0A0D9S3W2_CHLSB	CHLSB	TAGLN2	16.0705	15.6581	16.9989	15.9377	15.9318	16.6023	15.5487	16.3577	12.0145	1.43016	1.01776	2.35856	1.29743	1.29153	1.96197	1.51698	1.60216
PRMT1	tr|A0A0D9S3Y0|A0A0D9S3Y0_CHLSB	A0A0D9S3Y0_CHLSB	CHLSB	PRMT1	14.236	17.3503	16.7134	15.8132	17.1264	16.6982	12.3335	11.9588	12.023	2.13091	5.24516	4.60833	3.70812	5.02126	4.59308	4.44082	3.9948
HSPA8	tr|A0A0D9S441|A0A0D9S441_CHLSB	A0A0D9S441_CHLSB	CHLSB	HSPA8	21.2475	20.8327	21.1194	21.6829	22.1054	22.2097	20.5747	20.9638	20.2157	0.662741	0.247936	0.534658	1.09821	1.52069	1.62499	1.41463	0.481778
RNF213	tr|A0A0D9S4D0|A0A0D9S4D0_CHLSB	A0A0D9S4D0_CHLSB	CHLSB	RNF213	17.0732	16.2169	16.5271	16.9722	16.3552	16.3381	12.1684	12.69	12.8012	4.51997	3.66367	3.97387	4.419	3.80204	3.78492	4.00199	4.0525
GCN1	tr|A0A0D9S4H3|A0A0D9S4H3_CHLSB	A0A0D9S4H3_CHLSB	CHLSB	GCN1	11.7267	10.4646	16.4149	17.0717	15.2012	16.8373	13.6922	13.1238	11.5774	-1.07107	-2.33317	3.61705	4.27389	2.40344	4.03946	3.57226	0.0709354
RPLP0	tr|A0A0D9S4H7|A0A0D9S4H7_CHLSB	A0A0D9S4H7_CHLSB	CHLSB	RPLP0	14.6388	15.5235	15.8291	16.5208	16.8826	18.2419	11.2683	15.5749	12.7646	1.43624	2.32088	2.62651	3.31824	3.68002	5.03931	4.01253	2.12787
SRSF9	tr|A0A0D9S4J2|A0A0D9S4J2_CHLSB	A0A0D9S4J2_CHLSB	CHLSB	SRSF9	17.7159	18.1589	18.4527	17.2979	16.6955	17.3683	11.8552	10.7434	12.7275	5.94047	6.38348	6.67736	5.52248	4.92009	5.5929	5.34516	6.33377
ARHGDIA	tr|A0A0D9S4M8|A0A0D9S4M8_CHLSB	A0A0D9S4M8_CHLSB	CHLSB	ARHGDIA	11.2606	9.99168	16.0711	15.3768	15.2712	16.9476	11.7143	12.3297	11.8975	-0.719907	-1.98882	4.09065	3.39631	3.29075	4.96714	3.88473	0.460643
ALYREF	tr|A0A0D9S4M9|A0A0D9S4M9_CHLSB	A0A0D9S4M9_CHLSB	CHLSB	ALYREF	17.5157	18.1501	18.8237	16.8095	18.0256	17.6441	12.0317	13.7034	13.7793	4.34422	4.97865	5.6522	3.63805	4.85415	4.4726	4.3216	4.99169
PCYT2	tr|A0A0D9S4N4|A0A0D9S4N4_CHLSB	A0A0D9S4N4_CHLSB	CHLSB	PCYT2	11.6479	13.5885	14.2244	14.0731	13.9191	15.0656	11.9197	11.7734	13.0899	-0.613044	1.32749	1.96338	1.81206	1.65815	2.80463	2.09161	0.892609
HDGF	tr|A0A0D9S4Q5|A0A0D9S4Q5_CHLSB	A0A0D9S4Q5_CHLSB	CHLSB	HDGF	11.9443	14.947	14.5791	14.7954	14.1457	14.0771	12.1824	12.0321	12.2641	-0.215235	2.78741	2.4196	2.63584	1.98615	1.91761	2.17987	1.66392
FASN	tr|A0A0D9S4U3|A0A0D9S4U3_CHLSB	A0A0D9S4U3_CHLSB	CHLSB	FASN	18.6628	17.6905	18.6256	19.2463	20.67	20.5765	15.6496	11.551	15.5706	4.40577	3.43345	4.36855	4.98925	6.41298	6.31948	5.90724	4.06926
CCT3	tr|A0A0D9S4W9|A0A0D9S4W9_CHLSB	A0A0D9S4W9_CHLSB	CHLSB	CCT3	11.7029	10.5549	8.67068	14.6952	15.6744	13.9299	12.0408	15.5615	11.8643	-1.45262	-2.60059	-4.48485	1.5397	2.51883	0.774374	1.61097	-2.84602
LMNA	tr|A0A0D9S4Z6|A0A0D9S4Z6_CHLSB	A0A0D9S4Z6_CHLSB	CHLSB	LMNA	16.1954	16.3996	16.6317	14.872	16.3001	15.1075	11.5224	16.3062	15.0588	1.89965	2.10381	2.33592	0.576188	2.00435	0.811738	1.13076	2.11313
TBCD	tr|A0A0D9S509|A0A0D9S509_CHLSB	A0A0D9S509_CHLSB	CHLSB	TBCD	11.3574	9.65453	14.0231	14.3861	12.9499	13.7972	11.7833	11.7192	13.2186	-0.883008	-2.58583	1.7827	2.1457	0.709558	1.5568	1.47069	-0.562046
DAP3	tr|A0A0D9S561|A0A0D9S561_CHLSB	A0A0D9S561_CHLSB	CHLSB	DAP3	13.3621	13.5577	13.669	10.7702	9.55359	13.9318	11.3601	12.7706	13.3432	0.870819	1.06644	1.17773	-1.72105	-2.93767	1.44049	-1.07274	1.03833
PPP2R1A	tr|A0A0D9S5A4|A0A0D9S5A4_CHLSB;tr|A0A0D9S2R2|A0A0D9S2R2_CHLSB	A0A0D9S5A4_CHLSB	CHLSB	PPP2R1A	10.6476	10.7774	10.9968	14.3143	14.5663	10.5507	11.6109	13.1296	11.5908	-1.46281	-1.33299	-1.11362	2.20388	2.45587	-1.5597	1.03335	-1.30314
ADAR	tr|A0A0D9S5D2|A0A0D9S5D2_CHLSB	A0A0D9S5D2_CHLSB	CHLSB	ADAR	12.6863	16.4765	17.2997	16.6963	16.876	15.8229	11.9922	12.3262	11.9418	0.599607	4.38979	5.21304	4.60958	4.78933	3.73624	4.37839	3.40081
UBAP2L	tr|A0A0D9S5G4|A0A0D9S5G4_CHLSB	A0A0D9S5G4_CHLSB	CHLSB	UBAP2L	14.7366	15.5058	17.3695	14.7418	15.8252	14.5645	13.304	12.8209	13.1514	1.64454	2.41374	4.27741	1.64976	2.73316	1.47243	1.95179	2.77856
RAN	tr|A0A0D9S5I4|A0A0D9S5I4_CHLSB	A0A0D9S5I4_CHLSB	CHLSB	RAN	17.7387	17.3233	18.2606	16.6851	17.3924	18.1145	15.783	16.4749	15.6195	1.77959	1.3642	2.30145	0.725964	1.43324	2.15532	1.43818	1.81508
PUS1	tr|A0A0D9S5L2|A0A0D9S5L2_CHLSB	A0A0D9S5L2_CHLSB	CHLSB	PUS1	11.2505	11.1622	10.3371	14.6534	11.7868	13.4112	11.855	12.3941	12.1957	-0.897722	-0.986044	-1.81119	2.50516	-0.361485	1.263	1.13556	-1.23165
A0A0D9S5M6_CHLSB	tr|A0A0D9S5M6|A0A0D9S5M6_CHLSB;tr|A0A0D9SCC6|A0A0D9SCC6_CHLSB	A0A0D9S5M6_CHLSB	CHLSB	A0A0D9S5M6_CHLSB	17.527	19.6277	19.832	17.7485	19.2049	18.8969	11.744	12.1132	12.2738	5.48338	7.58408	7.78837	5.7048	7.16125	6.85325	6.5731	6.95194
CHTOP	tr|A0A0D9S5N0|A0A0D9S5N0_CHLSB	A0A0D9S5N0_CHLSB	CHLSB	CHTOP	15.6946	16.9394	16.3769	15.9597	15.0208	15.1341	11.7715	12.945	12.0118	3.45183	4.6966	4.13409	3.71693	2.77805	2.89131	3.12876	4.09417
S100A4	tr|A0A0D9S5N9|A0A0D9S5N9_CHLSB	A0A0D9S5N9_CHLSB	CHLSB	S100A4	16.4322	15.5454	16.1383	15.902	16.2535	16.5893	15.3597	12.8461	15.3416	1.91637	1.02953	1.62244	1.38619	1.73771	2.07344	1.73245	1.52278
S100A6	tr|A0A0D9S5P1|A0A0D9S5P1_CHLSB	A0A0D9S5P1_CHLSB	CHLSB	S100A6	14.8031	14.4935	10.178	12.2574	14.4151	14.2991	11.1968	11.3436	10.8199	3.68304	3.3734	-0.942095	1.13728	3.29507	3.17905	2.53713	2.03811
RBM8A	tr|A0A0D9S5W1|A0A0D9S5W1_CHLSB	A0A0D9S5W1_CHLSB	CHLSB	RBM8A	11.2065	14.9474	16.1043	15.0553	13.4029	12.9034	10.8747	12.9773	12.48	-0.904175	2.8367	3.99364	2.94461	1.29221	0.792725	1.67652	1.97539
U2AF2	tr|A0A0D9S618|A0A0D9S618_CHLSB	A0A0D9S618_CHLSB	CHLSB	U2AF2	15.861	18.3104	18.3644	17.965	17.988	16.0605	13.5701	11.8959	11.8651	3.4173	5.86666	5.92067	5.52126	5.54425	3.61675	4.89409	5.06821
PHGDH	tr|A0A0D9S621|A0A0D9S621_CHLSB	A0A0D9S621_CHLSB	CHLSB	PHGDH	16.5722	15.9233	16.2715	16.4362	16.9913	17.1959	15.5225	16.097	15.3688	0.909416	0.260515	0.608751	0.773457	1.32849	1.53309	1.21168	0.592894
CSDE1	tr|A0A0D9S679|A0A0D9S679_CHLSB	A0A0D9S679_CHLSB	CHLSB	CSDE1	11.6073	9.9742	16.5202	17.0519	18.5058	16.8673	11.9593	12.8431	11.9766	-0.652351	-2.28546	4.26049	4.7922	6.24613	4.60759	5.21531	0.440893
MOV10	tr|A0A0D9S6D8|A0A0D9S6D8_CHLSB	A0A0D9S6D8_CHLSB	CHLSB	MOV10	15.4262	17.9825	19.5178	19.4183	20.0636	18.7038	10.91	13.0965	11.5585	3.57119	6.12747	7.66275	7.56331	8.20855	6.84877	7.54021	5.78714
RPS5	tr|A0A0D9S6D9|A0A0D9S6D9_CHLSB	A0A0D9S6D9_CHLSB	CHLSB	RPS5	14.1478	16.1909	17.9323	14.6899	14.3192	17.0818	11.3967	14.7568	11.3566	1.64449	3.68759	5.42896	2.18653	1.81589	4.57846	2.8603	3.58701
TRIM28	tr|A0A0D9S6E6|A0A0D9S6E6_CHLSB	A0A0D9S6E6_CHLSB	CHLSB	TRIM28	16.6668	18.0681	16.4374	17.2547	15.9006	14.9205	11.333	11.5321	12.1854	4.98327	6.38456	4.75385	5.57118	4.21712	3.23703	4.34178	5.37389
RBM15	tr|A0A0D9S6H4|A0A0D9S6H4_CHLSB	A0A0D9S6H4_CHLSB	CHLSB	RBM15	10.176	16.6196	16.5439	17.065	16.9767	13.1243	12.2075	12.2921	12.3198	-2.09714	4.34643	4.27081	4.79184	4.70355	0.851153	3.44885	2.17337
RTCA	tr|A0A0D9S6M8|A0A0D9S6M8_CHLSB	A0A0D9S6M8_CHLSB	CHLSB	RTCA	13.7976	15.9969	17.783	15.1652	16.412	16.9993	12.7566	12.5536	14.395	0.56247	2.76185	4.54793	1.93013	3.17688	3.76423	2.95708	2.62408
DPYD	tr|A0A0D9S6P2|A0A0D9S6P2_CHLSB	A0A0D9S6P2_CHLSB	CHLSB	DPYD	10.7824	14.4865	14.4229	10.0734	8.67895	10.1627	11.3514	11.8723	11.7625	-0.879625	2.82446	2.76086	-1.58862	-2.98311	-1.49937	-2.0237	1.56856
RPL5	tr|A0A0D9S6R4|A0A0D9S6R4_CHLSB;tr|A0A0D9SAB7|A0A0D9SAB7_CHLSB	A0A0D9S6R4_CHLSB	CHLSB	RPL5	16.5749	17.3353	16.9171	17.155	17.3071	17.4596	12.1211	12.1172	16.1144	3.12402	3.88434	3.46615	3.7041	3.85614	4.00865	3.8563	3.4915
ZNF326	tr|A0A0D9S6S9|A0A0D9S6S9_CHLSB	A0A0D9S6S9_CHLSB	CHLSB	ZNF326	18.7917	19.5182	19.1509	18.1612	18.6365	16.5078	11.7583	12.7458	15.5015	5.45654	6.183	5.8157	4.82604	5.30136	3.17264	4.43335	5.81841
FUBP1	tr|A0A0D9S6X7|A0A0D9S6X7_CHLSB	A0A0D9S6X7_CHLSB	CHLSB	FUBP1	19.5098	20.656	21.0235	21.1474	21.1637	19.9317	14.2184	13.0125	16.1819	5.03893	6.18513	6.55259	6.67652	6.69276	5.4608	6.2767	5.92555
CRYZ	tr|A0A0D9S6Z3|A0A0D9S6Z3_CHLSB	A0A0D9S6Z3_CHLSB	CHLSB	CRYZ	12.3791	15.8489	15.4453	15.3852	15.5156	15.7413	12.8474	12.6222	12.2998	-0.210646	3.25908	2.85552	2.79544	2.92579	3.1515	2.95758	1.96799
SERBP1	tr|A0A0D9S713|A0A0D9S713_CHLSB	A0A0D9S713_CHLSB	CHLSB	SERBP1	12.3447	17.8622	18.193	17.9634	18.0858	17.9896	15.5998	16.2465	15.2127	-3.3416	2.17586	2.50665	2.27704	2.3995	2.30333	2.32662	0.44697
RAVER2	tr|A0A0D9S728|A0A0D9S728_CHLSB	A0A0D9S728_CHLSB	CHLSB	RAVER2	11.8104	15.4913	16.1345	15.4858	14.8875	12.7323	11.4329	12.4595	12.5856	-0.348941	3.33199	3.97521	3.3265	2.72817	0.572962	2.20921	2.31942
MRPL37	tr|A0A0D9S773|A0A0D9S773_CHLSB	A0A0D9S773_CHLSB	CHLSB	MRPL37	12.9447	14.3946	14.6192	13.7873	14.2933	13.5678	12.7316	12.9753	12.2186	0.302876	1.75275	1.97735	1.14545	1.65149	0.925995	1.24098	1.34433
MAGOH	tr|A0A0D9S787|A0A0D9S787_CHLSB;tr|A0A0D9R8T8|A0A0D9R8T8_CHLSB	A0A0D9S787_CHLSB	CHLSB	MAGOH	12.0623	14.2353	16.1359	13.9551	13.0604	14.4358	12.199	12.3272	13.5377	-0.625632	1.54732	3.44798	1.26716	0.372444	1.74785	1.12915	1.45656
AKR1A1	tr|A0A0D9S7F8|A0A0D9S7F8_CHLSB	A0A0D9S7F8_CHLSB	CHLSB	AKR1A1	17.4735	16.3384	16.6684	16.9412	17.4278	17.8394	11.0555	12.4837	10.5871	6.09806	4.96299	5.29301	5.5658	6.05232	6.46398	6.02736	5.45135
A0A0D9S7K7_CHLSB	tr|A0A0D9S7K7|A0A0D9S7K7_CHLSB	A0A0D9S7K7_CHLSB	CHLSB	A0A0D9S7K7_CHLSB	21.5548	20.7052	21.5908	22.139	21.3913	21.7797	18.9713	17.7034	17.4709	3.5063	2.6567	3.54224	4.09043	3.34279	3.7312	3.72147	3.23508
CTPS1	tr|A0A0D9S7M1|A0A0D9S7M1_CHLSB	A0A0D9S7M1_CHLSB	CHLSB	CTPS1	12.0976	13.3069	10.5506	14.481	14.0442	13.8488	13.1805	13.3838	11.1232	-0.464876	0.744407	-2.0119	1.91847	1.48171	1.28631	1.56216	-0.577457
PABPC4	tr|A0A0D9S7P0|A0A0D9S7P0_CHLSB	A0A0D9S7P0_CHLSB	CHLSB	PABPC4	17.6644	17.7994	19.038	18.6555	19.7486	19.5799	16.4982	12.7943	11.9125	3.92933	4.06441	5.30295	4.92048	6.0136	5.8449	5.59299	4.43223
THRAP3	tr|A0A0D9S7S6|A0A0D9S7S6_CHLSB	A0A0D9S7S6_CHLSB	CHLSB	THRAP3	17.7991	18.285	18.6237	17.7651	18.4254	16.8883	12.0225	13.4982	10.8976	5.6596	6.14555	6.48422	5.62567	6.28592	4.74888	5.55349	6.09645
SFPQ	tr|A0A0D9S7U2|A0A0D9S7U2_CHLSB	A0A0D9S7U2_CHLSB	CHLSB	SFPQ	21.8115	22.9365	23.0584	22.1142	22.6475	21.1415	16.0961	16.3365	16.415	5.52897	6.654	6.77589	5.83169	6.36492	4.85892	5.68518	6.31962
EIF3I	tr|A0A0D9S7X4|A0A0D9S7X4_CHLSB	A0A0D9S7X4_CHLSB	CHLSB	EIF3I EIF3S2	14.8118	16.1472	17.0762	15.4757	15.4813	16.6833	12.1441	11.0016	12.5932	2.89881	4.2342	5.16322	3.5627	3.56836	4.77036	3.96714	4.09874
KHDRBS1	tr|A0A0D9S7Y1|A0A0D9S7Y1_CHLSB	A0A0D9S7Y1_CHLSB	CHLSB	KHDRBS1	19.4584	20.9822	20.4099	20.3547	20.6861	19.9445	13.0717	13.0862	12.2239	6.66449	8.18825	7.61594	7.56074	7.89219	7.15057	7.5345	7.48956
PUM1	tr|A0A0D9S7Z5|A0A0D9S7Z5_CHLSB	A0A0D9S7Z5_CHLSB	CHLSB	PUM1	15.7762	16.0593	17.7505	16.921	17.7018	16.023	12.3059	10.9949	12.9656	3.6874	3.97046	5.66168	4.83222	5.61298	3.93421	4.79314	4.43985
SRSF4	tr|A0A0D9S801|A0A0D9S801_CHLSB	A0A0D9S801_CHLSB	CHLSB	SRSF4	16.1327	15.799	15.355	11.7232	10.3966	9.38106	14.2039	11.7674	13.3801	3.01559	2.68186	2.23786	-1.39395	-2.72048	-3.73605	-2.61683	2.6451
YTHDF2	tr|A0A0D9S805|A0A0D9S805_CHLSB	A0A0D9S805_CHLSB	CHLSB	YTHDF2	14.4621	15.9417	17.0432	16.5418	15.5797	15.2951	13.5249	13.6201	11.3883	1.61771	3.0973	4.19883	3.69738	2.73532	2.45072	2.96114	2.97128
RCC1	tr|A0A0D9S810|A0A0D9S810_CHLSB	A0A0D9S810_CHLSB	CHLSB	RCC1	14.9332	14.6063	14.4673	13.8661	14.3531	13.9297	12.1412	12.2024	12.322	2.71138	2.38444	2.24544	1.64427	2.13123	1.70787	1.82779	2.44708
A0A0D9S815_CHLSB	tr|A0A0D9S815|A0A0D9S815_CHLSB	A0A0D9S815_CHLSB	CHLSB	A0A0D9S815_CHLSB	14.7889	16.5281	15.3966	15.4436	14.7451	11.2803	13.0303	13.3219	11.2502	2.25474	3.99398	2.86247	2.90942	2.21101	-1.25387	1.28886	3.03706
NUDC	tr|A0A0D9S835|A0A0D9S835_CHLSB	A0A0D9S835_CHLSB	CHLSB	NUDC	16.2599	16.3035	17.138	16.7173	16.825	17.3737	11.7977	12.8424	12.9859	3.71787	3.76148	4.59601	4.17533	4.28301	4.83173	4.43003	4.02512
CLIC4	tr|A0A0D9S873|A0A0D9S873_CHLSB	A0A0D9S873_CHLSB	CHLSB	CLIC4	12.5576	15.0414	16.7498	15.1117	15.1238	16.8231	12.5248	12.2272	12.2725	0.216061	2.69992	4.40824	2.77022	2.78223	4.48162	3.34469	2.44141
SRRM1	tr|A0A0D9S874|A0A0D9S874_CHLSB	A0A0D9S874_CHLSB	CHLSB	SRRM1	11.1544	15.6178	14.4252	14.2792	15.1128	13.3401	13.2218	13.0162	11.9822	-1.58564	2.87774	1.68518	1.53914	2.37277	0.600089	1.504	0.992428
HNRNPR	tr|A0A0D9S897|A0A0D9S897_CHLSB	A0A0D9S897_CHLSB	CHLSB	HNRNPR	20.688	21.9007	22.1734	21.7981	22.0598	20.257	15.6684	13.503	17.9315	4.98704	6.19974	6.47246	6.09713	6.35884	4.556	5.67066	5.88641
CAPZB	tr|A0A0D9S8D8|A0A0D9S8D8_CHLSB	A0A0D9S8D8_CHLSB	CHLSB	CAPZB	13.9541	14.214	14.7819	15.13	13.8501	16.6267	13.0442	14.8222	14.016	-0.00670976	0.2532	0.821057	1.16923	-0.110726	2.66589	1.24147	0.355849
AKR7L	tr|A0A0D9S8E1|A0A0D9S8E1_CHLSB	A0A0D9S8E1_CHLSB	CHLSB	AKR7L	11.2303	15.8279	15.1892	13.9367	14.8268	15.7504	12.8446	11.191	12.8202	-1.05493	3.54269	2.90392	1.65148	2.54155	3.46512	2.55272	1.79723
UBR4	tr|A0A0D9S8E4|A0A0D9S8E4_CHLSB	A0A0D9S8E4_CHLSB	CHLSB	UBR4	12.9014	9.86218	13.782	14.0349	14.203	14.5158	13.1662	12.3865	13.4394	-0.0959222	-3.13517	0.784622	1.03753	1.20569	1.51841	1.25388	-0.815491
RCC2	tr|A0A0D9S8F2|A0A0D9S8F2_CHLSB	A0A0D9S8F2_CHLSB	CHLSB	RCC2	11.4886	15.0703	14.5306	15.405	15.5815	14.7827	11.8631	11.838	12.427	-0.554116	3.02758	2.48788	3.36233	3.53878	2.74003	3.21372	1.65378
CROCC	tr|A0A0D9S8G1|A0A0D9S8G1_CHLSB	A0A0D9S8G1_CHLSB	CHLSB	CROCC	17.5315	12.9078	12.1045	10.0242	10.7024	10.7773	13.0442	12.3214	12.3428	4.96208	0.338391	-0.465007	-2.54524	-1.86706	-1.79215	-2.06815	1.61182
EFHD2	tr|A0A0D9S8I7|A0A0D9S8I7_CHLSB	A0A0D9S8I7_CHLSB	CHLSB	EFHD2	13.3519	15.3233	16.8266	14.6167	14.9277	16.3672	11.7699	10.3646	12.0733	1.9493	3.92074	5.42402	3.21412	3.52508	4.96463	3.90128	3.76469
A0A0D9S8N2_CHLSB	tr|A0A0D9S8N2|A0A0D9S8N2_CHLSB;tr|A0A0D9SCQ7|A0A0D9SCQ7_CHLSB	A0A0D9S8N2_CHLSB	CHLSB	A0A0D9S8N2_CHLSB	21.0708	22.0124	21.5286	20.7725	20.3714	20.529	14.5752	11.6971	15.3648	7.19183	8.13335	7.64954	6.89348	6.49234	6.64997	6.67859	7.65824
PGD	tr|A0A0D9S8N9|A0A0D9S8N9_CHLSB	A0A0D9S8N9_CHLSB	CHLSB	PGD	11.2077	13.7374	13.7057	13.7246	14.444	14.2942	12.6045	11.1489	11.5918	-0.574016	1.95564	1.92403	1.94291	2.66227	2.51248	2.37255	1.10189
ENO1	tr|A0A0D9S8Q7|A0A0D9S8Q7_CHLSB	A0A0D9S8Q7_CHLSB	CHLSB	ENO1	20.2247	21.4597	22.2225	22.0719	22.3219	23.0259	19.0661	18.9033	19.0154	1.22975	2.46479	3.22754	3.07697	3.32698	4.03092	3.47829	2.30736
LRRC47	tr|A0A0D9S8U1|A0A0D9S8U1_CHLSB	A0A0D9S8U1_CHLSB	CHLSB	LRRC47	12.9757	14.5277	13.5039	14.6186	15.5897	10.6764	11.3604	12.1987	13.5888	0.593009	2.14506	1.12129	2.23596	3.20702	-1.70627	1.24557	1.28646
A0A0D9S9C5_CHLSB	tr|A0A0D9S9C5|A0A0D9S9C5_CHLSB;tr|A0A0D9SDJ7|A0A0D9SDJ7_CHLSB	A0A0D9S9C5_CHLSB	CHLSB	A0A0D9S9C5_CHLSB	12.8484	11.5411	14.0521	14.0645	14.1778	14.5421	11.6131	11.8198	12.9045	0.735922	-0.571328	1.93961	1.95204	2.06536	2.42968	2.14903	0.701402
HNRNPA0	tr|A0A0D9S9G6|A0A0D9S9G6_CHLSB	A0A0D9S9G6_CHLSB	CHLSB	HNRNPA0	19.4361	21.0827	20.3105	19.7863	20.0311	19.9261	16.4182	15.6588	12.5328	4.5662	6.2128	5.44061	4.91641	5.16115	5.05617	5.04458	5.40653
PURA	tr|A0A0D9S9H0|A0A0D9S9H0_CHLSB	A0A0D9S9H0_CHLSB	CHLSB	PURA	18.8489	18.6128	19.7468	18.9053	18.9308	19.3132	13.0019	14.113	12.8716	5.52011	5.28397	6.41795	5.5765	5.60201	5.98438	5.72096	5.74068
A0A0D9SC15_CHLSB	tr|A0A0D9SC15|A0A0D9SC15_CHLSB;tr|A0A0D9S9P8|A0A0D9S9P8_CHLSB	A0A0D9SC15_CHLSB	CHLSB	A0A0D9SC15_CHLSB	10.488	15.2548	16.4373	14.43	14.1381	13.2608	12.2015	14.8601	11.5546	-2.38405	2.38273	3.56527	1.55792	1.26604	0.388772	1.07091	1.18798
A0A0D9S9U1_CHLSB	tr|A0A0D9S9U1|A0A0D9S9U1_CHLSB;tr|A0A0D9RXA3|A0A0D9RXA3_CHLSB;tr|A0A0D9SA69|A0A0D9SA69_CHLSB;tr|A0A0D9SB06|A0A0D9SB06_CHLSB;tr|A0A0D9SC65|A0A0D9SC65_CHLSB	A0A0D9S9U1_CHLSB	CHLSB	A0A0D9S9U1_CHLSB	17.6646	17.324	16.5521	16.8455	16.8511	17.174	12.8501	12.498	16.2961	3.78324	3.44265	2.67074	2.9641	2.96973	3.29258	3.07547	3.29888
RPSA	tr|A0A0D9SA22|A0A0D9SA22_CHLSB;tr|A0A0D9SBQ3|A0A0D9SBQ3_CHLSB;tr|A0A0D9QY00|A0A0D9QY00_CHLSB	A0A0D9SA22_CHLSB	CHLSB	RPSA	16.8303	17.2252	18.1913	16.6224	17.1593	17.7785	12.2767	12.0299	12.3018	4.62756	5.02237	5.9885	4.41964	4.95648	5.57575	4.98396	5.21281
PGAM4	tr|A0A0D9SA58|A0A0D9SA58_CHLSB;tr|A0A0D9SBZ1|A0A0D9SBZ1_CHLSB;tr|A0A0D9RSH8|A0A0D9RSH8_CHLSB	A0A0D9SA58_CHLSB	CHLSB	PGAM4	11.5618	13.2748	14.6836	14.3097	13.6485	16.8595	12.0542	11.352	11.4132	-0.0446467	1.66836	3.07711	2.7032	2.04198	5.25302	3.33274	1.56694
A0A0D9SAE8_CHLSB	tr|A0A0D9SAE8|A0A0D9SAE8_CHLSB;tr|A0A0D9RUA9|A0A0D9RUA9_CHLSB	A0A0D9SAE8_CHLSB	CHLSB	A0A0D9SAE8_CHLSB	10.8702	13.1796	14.237	10.1133	14.4674	14.3844	12.2535	11.6876	10.6618	-0.664103	1.64531	2.7027	-1.42097	2.93306	2.85016	1.45408	1.22797
HNRNPH2	tr|A0A0D9SAP7|A0A0D9SAP7_CHLSB	A0A0D9SAP7_CHLSB	CHLSB	HNRNPH2	16.8289	19.2451	19.4319	18.5696	18.7266	19.1123	11.8593	12.9529	12.0936	4.52694	6.9432	7.12997	6.26772	6.42466	6.81042	6.50093	6.20004
A0A0D9SAW5_CHLSB	tr|A0A0D9SAW5|A0A0D9SAW5_CHLSB	A0A0D9SAW5_CHLSB	CHLSB	A0A0D9SAW5_CHLSB	10.7221	12.5405	18.4168	11.7347	13.7947	10.0101	12.6442	12.7771	12.5366	-1.93049	-0.112094	5.76422	-0.9179	1.14211	-2.64248	-0.806091	1.24055
RBM12B	tr|A0A0D9SB57|A0A0D9SB57_CHLSB	A0A0D9SB57_CHLSB	CHLSB	RBM12B	17.9845	18.8082	17.0372	18.3287	17.1043	15.241	12.306	11.3618	11.5793	6.23544	7.05918	5.2882	6.57969	5.35527	3.49193	5.1423	6.19427
A0A0D9SB94_CHLSB	tr|A0A0D9SB94|A0A0D9SB94_CHLSB;tr|A0A0D9RS88|A0A0D9RS88_CHLSB	A0A0D9SB94_CHLSB	CHLSB	A0A0D9SB94_CHLSB	12.8552	18.5647	18.2622	15.5578	17.5994	17.2329	13.1938	15.8263	11.5955	-0.68331	5.02618	4.72369	2.01928	4.06092	3.69444	3.25821	3.02219
A0A0D9SBD1_CHLSB	tr|A0A0D9SBD1|A0A0D9SBD1_CHLSB	A0A0D9SBD1_CHLSB	CHLSB	A0A0D9SBD1_CHLSB	20.0498	19.7721	20.9214	20.9247	21.4884	22.748	18.9278	19.3735	20.4459	0.467403	0.189683	1.33897	1.34231	1.90597	3.16561	2.13796	0.665352
A0A0D9SBE5_CHLSB	tr|A0A0D9SBE5|A0A0D9SBE5_CHLSB	A0A0D9SBE5_CHLSB	CHLSB	A0A0D9SBE5_CHLSB	17.6863	16.2714	16.6051	16.1817	15.9461	14.8605	11.7393	15.3556	11.6915	4.75752	3.34256	3.67631	3.2529	3.01729	1.93164	2.73395	3.92546
A0A0D9SBL4_CHLSB	tr|A0A0D9SBL4|A0A0D9SBL4_CHLSB;tr|A0A0D9SC16|A0A0D9SC16_CHLSB	A0A0D9SBL4_CHLSB	CHLSB	A0A0D9SBL4_CHLSB	11.8658	16.431	17.2737	15.3534	14.769	17.0331	12.3549	12.7503	12.3136	-0.607153	3.95806	4.80072	2.88044	2.29606	4.56011	3.24554	2.71721
A0A0D9SBM5_CHLSB	tr|A0A0D9SBM5|A0A0D9SBM5_CHLSB	A0A0D9SBM5_CHLSB	CHLSB	A0A0D9SBM5_CHLSB	13.6727	14.5399	16.1753	11.1323	12.2817	13.3554	14.0673	12.3596	12.4215	0.723226	1.59049	3.2258	-1.81712	-0.667732	0.405891	-0.692988	1.8465
ZCCHC3	tr|A0A0D9SBP4|A0A0D9SBP4_CHLSB	A0A0D9SBP4_CHLSB	CHLSB	ZCCHC3	10.5884	13.3208	14.3181	14.6706	14.882	13.7921	12.4311	10.7975	11.0099	-0.82442	1.90796	2.90528	3.25776	3.46913	2.37924	3.03538	1.32961
A0A0D9SBZ3_CHLSB	tr|A0A0D9SBZ3|A0A0D9SBZ3_CHLSB;tr|A0A0D9RKY5|A0A0D9RKY5_CHLSB;tr|A0A0D9SDH4|A0A0D9SDH4_CHLSB;tr|A0A0D9RN23|A0A0D9RN23_CHLSB	A0A0D9SBZ3_CHLSB	CHLSB	A0A0D9SBZ3_CHLSB	17.0294	15.6645	15.4419	15.766	14.1567	14.1011	11.6819	15.2808	15.6464	2.82634	1.46145	1.23882	1.56299	-0.0463359	-0.101978	0.471557	1.84221
A0A0D9SC26_CHLSB	tr|A0A0D9SC26|A0A0D9SC26_CHLSB;tr|A0A0D9RHW3|A0A0D9RHW3_CHLSB	A0A0D9SC26_CHLSB	CHLSB	A0A0D9SC26_CHLSB	12.449	15.629	14.5379	13.9539	13.5089	13.5492	13.7802	12.5704	11.6689	-0.224111	2.95587	1.86474	1.28078	0.835764	0.876038	0.997527	1.53217
A0A0D9SC49_CHLSB	tr|A0A0D9SC49|A0A0D9SC49_CHLSB	A0A0D9SC49_CHLSB	CHLSB	A0A0D9SC49_CHLSB	19.8074	20.3583	20.1728	21.2145	21.5793	22.6047	16.7385	19.3975	21.1066	0.726558	1.27745	1.09193	2.13361	2.49843	3.52387	2.71864	1.03198
A0A0D9SCB8_CHLSB	tr|A0A0D9SCB8|A0A0D9SCB8_CHLSB	A0A0D9SCB8_CHLSB	CHLSB	A0A0D9SCB8_CHLSB	12.411	12.2184	14.8009	10.0719	9.30541	9.16488	10.9936	12.634	12.1347	0.49021	0.297641	2.88016	-1.84884	-2.61533	-2.75586	-2.40668	1.22267
H1-3	tr|A0A0D9SCL1|A0A0D9SCL1_CHLSB	A0A0D9SCL1_CHLSB	CHLSB	H1-3	14.5084	13.5319	13.9412	14.0801	12.5635	9.57519	11.9217	12.2475	11.9824	2.4579	1.48136	1.89072	2.02956	0.512972	-2.47532	0.0224018	1.94333
H1-2	tr|A0A0D9SCL7|A0A0D9SCL7_CHLSB	A0A0D9SCL7_CHLSB	CHLSB	H1-2	16.0577	17.9482	18.4372	17.0538	17.5218	18.0402	16.7872	16.6634	15.9616	-0.413098	1.47738	1.9664	0.583005	1.05098	1.56947	1.06782	1.01023
PEG10	tr|A0A0D9SCP1|A0A0D9SCP1_CHLSB	A0A0D9SCP1_CHLSB	CHLSB	PEG10	12.4817	15.3708	16.0933	15.3321	15.4705	10.529	11.4832	12.9582	13.1321	-0.0427899	2.84631	3.5688	2.80763	2.94595	-1.99551	1.25269	2.12411
A0A0D9SD63_CHLSB	tr|A0A0D9SD63|A0A0D9SD63_CHLSB	A0A0D9SD63_CHLSB	CHLSB	A0A0D9SD63_CHLSB	15.6616	14.7601	15.6985	14.8926	15.4276	15.9402	11.221	13.0819	12.3525	3.44316	2.54161	3.48006	2.67411	3.20913	3.72167	3.20164	3.15494
PGK 2.00	tr|A0A0D9SD67|A0A0D9SD67_CHLSB	A0A0D9SD67_CHLSB	CHLSB	PGK 2.00	16.7945	14.7582	16.9433	16.6298	17.0475	17.5591	16.0134	13.5483	10.8436	3.32604	1.28972	3.47484	3.16139	3.57905	4.09061	3.61035	2.69687
A0A0D9SD81_CHLSB	tr|A0A0D9SD81|A0A0D9SD81_CHLSB	A0A0D9SD81_CHLSB	CHLSB	A0A0D9SD81_CHLSB	18.0792	17.4604	18.2147	19.3815	19.857	18.0389	15.7709	16.8456	16.6759	1.64837	1.02956	1.78391	2.95073	3.42621	1.60806	2.66167	1.48728
A0A0D9SDA4_CHLSB	tr|A0A0D9SDA4|A0A0D9SDA4_CHLSB	A0A0D9SDA4_CHLSB	CHLSB	A0A0D9SDA4_CHLSB	21.517	21.8144	19.8636	20.3043	20.2092	17.1056	11.4569	13.5755	13.7868	8.57726	8.87469	6.92388	7.36454	7.26944	4.16589	6.26663	8.12528
A0A0D9SDK6_CHLSB	tr|A0A0D9SDK6|A0A0D9SDK6_CHLSB	A0A0D9SDK6_CHLSB	CHLSB	A0A0D9SDK6_CHLSB	12.7735	15.3976	16.3498	16.2437	14.7138	15.8699	15.2698	12.2132	12.3686	-0.510367	2.11371	3.06593	2.95983	1.42995	2.58604	2.32527	1.55643
PCBP1	tr|A0A0D9SDL0|A0A0D9SDL0_CHLSB	A0A0D9SDL0_CHLSB	CHLSB	PCBP1	21.7091	21.9006	22.4652	21.4707	21.2111	21.5449	17.623	17.9172	16.0711	4.50536	4.69683	5.26144	4.26686	4.00731	4.34108	4.20508	4.82121
TRIM56	tr|A0A0D9SDQ1|A0A0D9SDQ1_CHLSB	A0A0D9SDQ1_CHLSB	CHLSB	TRIM56	11.9535	15.1884	15.5661	15.1613	13.5984	13.2184	11.2107	12.7957	12.8044	-0.316727	2.91812	3.29588	2.89106	1.32817	0.948148	1.72246	1.96576
HSPA2	tr|A0A0D9SDX8|A0A0D9SDX8_CHLSB	A0A0D9SDX8_CHLSB	CHLSB	HSPA2	11.1278	9.77913	10.4178	14.0047	13.3871	11.7132	11.9453	12.1869	11.1983	-0.649044	-1.99771	-1.359	2.2279	1.61023	-0.0635963	1.25818	-1.33525
PURB	tr|A0A0D9SE08|A0A0D9SE08_CHLSB	A0A0D9SE08_CHLSB	CHLSB	PURB	12.3992	16.3872	16.7606	16.4727	15.6225	16.4433	11.1115	13.0173	12.4414	0.209087	4.19716	4.57051	4.28264	3.43243	4.25319	3.98942	2.99225
A0A0D9SE10_CHLSB	tr|A0A0D9SE10|A0A0D9SE10_CHLSB	A0A0D9SE10_CHLSB	CHLSB	A0A0D9SE10_CHLSB	12.1003	14.6511	14.9829	13.7491	14.5747	13.8449	12.1379	12.3593	12.3584	-0.184903	2.36585	2.69766	1.46394	2.28951	1.5597	1.77105	1.6262
A0A0D9SE18_CHLSB	tr|A0A0D9SE18|A0A0D9SE18_CHLSB	A0A0D9SE18_CHLSB	CHLSB	A0A0D9SE18_CHLSB	17.8978	17.0296	16.0864	16.4444	16.324	15.2857	15.2274	16.4409	15.1887	2.2788	1.41059	0.467387	0.82543	0.704968	-0.333328	0.399023	1.38559
MYADM	tr|A0A0D9SE59|A0A0D9SE59_CHLSB	A0A0D9SE59_CHLSB	CHLSB	MYADM	9.91674	11.4181	13.8857	15.1798	13.1224	13.5438	11.9017	11.8901	10.8594	-1.63367	-0.132274	2.33529	3.62938	1.57198	1.99335	2.39824	0.189781
A0A0D9SED0_CHLSB	tr|A0A0D9SED0|A0A0D9SED0_CHLSB	A0A0D9SED0_CHLSB	CHLSB	A0A0D9SED0_CHLSB	11.8612	11.5437	14.688	10.5466	17.1551	16.1302	10.9442	13.2146	13.0361	-0.537077	-0.854585	2.28973	-1.85174	4.75681	3.73187	2.21231	0.299356
