# Supplementary material for: Systematic discovery and functional interrogation of SARS-CoV-2 viral RNA-host protein interactions during infection
Source: bioRxiv. 2020 Oct 6:2020.10.06.327445. Preprint. [Version 1] doi: 10.1101/2020.10.06.327445 (PMC7553159; doi:10.1101/2020.10.06.327445)
Supplement: Supplement 3 [file media-3.xls]

## Sheet: Key
	Columns	Description
	A - I	protein information and protein / gene matches across species
	J - AC	LFQ data for human datasets
	AD - AL	LFQ data for monkey datasets
	AM - BC	processed enrichment values for human datasets
	BD - BK	processed enrichment values for monkey datasets
	BL - BT	high confidence enrichment?
	BU - CD	expanded interactome data
	CE	mitochondrially annotated based on uniprotKB?
	CF	high confidence hit by uv crosslinking?
	CG	PPI according to Krogan and colleagues?
	CH, CI	CRISPR data from Wilen and colleagues

## Sheet: Cross Virus ChIRP-MS
name	majority.protein.x	uniprot.x	species.x	gene.x	uniprot.y	majority.protein.y	species.y	gene.y	CoV.D1.1	CoV.D1.2	CoV.D1.3	CoV.D2.1	CoV.D2.2	CoV.D2.3	Mock1	Mock2	Mock3	ZV1	ZV2	ZV3	DV1	DV2	DV3	FlaviC1	FlaviC2	FlaviC3	rhinovirus	rhino.ctrl	V.Day1.1	V.Day1.2	V.Day1.3	V.Day2.1	V.Day2.2	V.Day2.3	V.Mock1	V.Mock2	V.Mock3	huhcov.d1.enrich.1	huhcov.d1.enrich.2	huhcov.d1.enrich.3	huhcov.d2.enrich.1	huhcov.d2.enrich.2	huhcov.d2.enrich.3	zika.enrich.1	zika.enrich.2	zika.enrich.3	deng.enrich.1	deng.enrich.2	deng.enrich.3
A0A0D9QUP1_CHLSB	NA	NA	NA	NA	A0A0D9QUP1_CHLSB	tr|A0A0D9QUP1|A0A0D9QUP1_CHLSB	CHLSB	A0A0D9QUP1_CHLSB	NA	NA	NA	NA	NA	NA	NA	NA	NA	NA	NA	NA	NA	NA	NA	NA	NA	NA	NA	NA	11.3094	10.5472	13.328	9.0713	9.32872	12.8884	12.2249	12.1214	10.6266	NA	NA	NA	NA	NA	NA	NA	NA	NA	NA	NA	NA
A0A0D9QUX4_CHLSB	NA	NA	NA	NA	A0A0D9QUX4_CHLSB	tr|A0A0D9QUX4|A0A0D9QUX4_CHLSB	CHLSB	A0A0D9QUX4_CHLSB	NA	NA	NA	NA	NA	NA	NA	NA	NA	NA	NA	NA	NA	NA	NA	NA	NA	NA	NA	NA	12.4246	11.1885	9.77292	11.1011	12.3938	9.58327	13.2244	12.9756	10.9816	NA	NA	NA	NA	NA	NA	NA	NA	NA	NA	NA	NA
A0A0D9QW79_CHLSB	NA	NA	NA	NA	A0A0D9QW79_CHLSB	tr|A0A0D9QW79|A0A0D9QW79_CHLSB	CHLSB	A0A0D9QW79_CHLSB	NA	NA	NA	NA	NA	NA	NA	NA	NA	NA	NA	NA	NA	NA	NA	NA	NA	NA	NA	NA	10.7308	10.3916	11.4457	11.1584	13.4344	14.6208	14.6323	12.6651	12.1513	NA	NA	NA	NA	NA	NA	NA	NA	NA	NA	NA	NA
A0A0D9QWR2_CHLSB	NA	NA	NA	NA	A0A0D9QWR2_CHLSB	tr|A0A0D9QWR2|A0A0D9QWR2_CHLSB;tr|A0A0D9QWR9|A0A0D9QWR9_CHLSB	CHLSB	A0A0D9QWR2_CHLSB	NA	NA	NA	NA	NA	NA	NA	NA	NA	NA	NA	NA	NA	NA	NA	NA	NA	NA	NA	NA	12.2242	13.879	14.7008	14.0766	16.0626	13.7075	13.2908	11.6493	11.3443	NA	NA	NA	NA	NA	NA	NA	NA	NA	NA	NA	NA
A0A0D9QWV1_CHLSB	NA	NA	NA	NA	A0A0D9QWV1_CHLSB	tr|A0A0D9QWV1|A0A0D9QWV1_CHLSB	CHLSB	A0A0D9QWV1_CHLSB	NA	NA	NA	NA	NA	NA	NA	NA	NA	NA	NA	NA	NA	NA	NA	NA	NA	NA	NA	NA	10.6972	14.2873	14.4224	13.9164	13.9197	13.9343	13.623	12.0973	11.176	NA	NA	NA	NA	NA	NA	NA	NA	NA	NA	NA	NA
A0A0D9QX21_CHLSB	NA	NA	NA	NA	A0A0D9QX21_CHLSB	tr|A0A0D9QX21|A0A0D9QX21_CHLSB	CHLSB	A0A0D9QX21_CHLSB	NA	NA	NA	NA	NA	NA	NA	NA	NA	NA	NA	NA	NA	NA	NA	NA	NA	NA	NA	NA	11.3932	11.7763	12.7666	13.8605	13.1418	14.1912	12.0353	11.1726	12.271	NA	NA	NA	NA	NA	NA	NA	NA	NA	NA	NA	NA
A0A0D9QXE8_CHLSB	NA	NA	NA	NA	A0A0D9QXE8_CHLSB	tr|A0A0D9QXE8|A0A0D9QXE8_CHLSB;tr|A0A0D9QYS5|A0A0D9QYS5_CHLSB	CHLSB	A0A0D9QXE8_CHLSB	NA	NA	NA	NA	NA	NA	NA	NA	NA	NA	NA	NA	NA	NA	NA	NA	NA	NA	NA	NA	11.0258	17.8696	18.0656	18.1187	18.4166	15.2068	12.3941	11.3629	13.5609	NA	NA	NA	NA	NA	NA	NA	NA	NA	NA	NA	NA
A0A0D9QY57_CHLSB	NA	NA	NA	NA	A0A0D9QY57_CHLSB	tr|A0A0D9QY57|A0A0D9QY57_CHLSB	CHLSB	A0A0D9QY57_CHLSB	NA	NA	NA	NA	NA	NA	NA	NA	NA	NA	NA	NA	NA	NA	NA	NA	NA	NA	NA	NA	11.2252	13.3113	12.8687	10.7164	12.9256	9.49246	11.6527	12.8717	12.3251	NA	NA	NA	NA	NA	NA	NA	NA	NA	NA	NA	NA
A0A0D9QY94_CHLSB	NA	NA	NA	NA	A0A0D9QY94_CHLSB	tr|A0A0D9QY94|A0A0D9QY94_CHLSB	CHLSB	A0A0D9QY94_CHLSB	NA	NA	NA	NA	NA	NA	NA	NA	NA	NA	NA	NA	NA	NA	NA	NA	NA	NA	NA	NA	19.3971	19.2265	20.1669	20.0354	19.6607	20.7451	17.4568	18.3346	17.8082	NA	NA	NA	NA	NA	NA	NA	NA	NA	NA	NA	NA
A0A0D9QYA3_CHLSB	NA	NA	NA	NA	A0A0D9QYA3_CHLSB	tr|A0A0D9QYA3|A0A0D9QYA3_CHLSB	CHLSB	A0A0D9QYA3_CHLSB	NA	NA	NA	NA	NA	NA	NA	NA	NA	NA	NA	NA	NA	NA	NA	NA	NA	NA	NA	NA	15.4389	16.0588	16.1817	16.202	15.9188	16.4227	12.2982	14.2158	13.2199	NA	NA	NA	NA	NA	NA	NA	NA	NA	NA	NA	NA
A0A0D9QYI0_CHLSB	NA	NA	NA	NA	A0A0D9QYI0_CHLSB	tr|A0A0D9QYI0|A0A0D9QYI0_CHLSB;tr|A0A0D9QYG2|A0A0D9QYG2_CHLSB;tr|A0A0D9QYF6|A0A0D9QYF6_CHLSB;tr|A0A0D9QYF4|A0A0D9QYF4_CHLSB;tr|A0A0D9QYE8|A0A0D9QYE8_CHLSB;tr|A0A0D9QYC1|A0A0D9QYC1_CHLSB;tr|A0A0D9QYA1|A0A0D9QYA1_CHLSB;tr|A0A0D9QY73|A0A0D9QY73_CHLSB	CHLSB	A0A0D9QYI0_CHLSB	NA	NA	NA	NA	NA	NA	NA	NA	NA	NA	NA	NA	NA	NA	NA	NA	NA	NA	NA	NA	11.8114	13.9542	14.3916	14.0504	10.9717	13.6866	11.6617	12.5471	12.4367	NA	NA	NA	NA	NA	NA	NA	NA	NA	NA	NA	NA
A0A0D9QYM4_CHLSB	NA	NA	NA	NA	A0A0D9QYM4_CHLSB	tr|A0A0D9QYM4|A0A0D9QYM4_CHLSB	CHLSB	A0A0D9QYM4_CHLSB	NA	NA	NA	NA	NA	NA	NA	NA	NA	NA	NA	NA	NA	NA	NA	NA	NA	NA	NA	NA	18.1343	15.8078	17.1994	16.1993	15.489	14.3147	11.7817	12.9079	11.6745	NA	NA	NA	NA	NA	NA	NA	NA	NA	NA	NA	NA
A0A0D9QYV0_CHLSB	NA	NA	NA	NA	A0A0D9QYV0_CHLSB	tr|A0A0D9QYV0|A0A0D9QYV0_CHLSB	CHLSB	A0A0D9QYV0_CHLSB	NA	NA	NA	NA	NA	NA	NA	NA	NA	NA	NA	NA	NA	NA	NA	NA	NA	NA	NA	NA	16.2558	16.36	15.1104	15.3781	15.2639	14.9299	12.6296	12.304	11.0564	NA	NA	NA	NA	NA	NA	NA	NA	NA	NA	NA	NA
A0A0D9QZI9_CHLSB	NA	NA	NA	NA	A0A0D9QZI9_CHLSB	tr|A0A0D9QZI9|A0A0D9QZI9_CHLSB	CHLSB	A0A0D9QZI9_CHLSB	NA	NA	NA	NA	NA	NA	NA	NA	NA	NA	NA	NA	NA	NA	NA	NA	NA	NA	NA	NA	11.4902	10.3139	10.8647	9.54718	13.1129	11.5541	11.626	11.4042	13.7793	NA	NA	NA	NA	NA	NA	NA	NA	NA	NA	NA	NA
A0A0D9QZK8_CHLSB	NA	NA	NA	NA	A0A0D9QZK8_CHLSB	tr|A0A0D9QZK8|A0A0D9QZK8_CHLSB	CHLSB	A0A0D9QZK8_CHLSB	NA	NA	NA	NA	NA	NA	NA	NA	NA	NA	NA	NA	NA	NA	NA	NA	NA	NA	NA	NA	18.1152	19.3748	19.2462	18.3868	18.3831	18.7446	12.5234	12.2792	12.6052	NA	NA	NA	NA	NA	NA	NA	NA	NA	NA	NA	NA
A0A0D9QZR7_CHLSB	NA	NA	NA	NA	A0A0D9QZR7_CHLSB	tr|A0A0D9QZR7|A0A0D9QZR7_CHLSB;tr|A0A0D9SC95|A0A0D9SC95_CHLSB	CHLSB	A0A0D9QZR7_CHLSB	NA	NA	NA	NA	NA	NA	NA	NA	NA	NA	NA	NA	NA	NA	NA	NA	NA	NA	NA	NA	11.9202	13.7787	12.7057	14.5435	10.4371	12.0918	12.8498	11.666	11.7193	NA	NA	NA	NA	NA	NA	NA	NA	NA	NA	NA	NA
A0A0D9QZT6_CHLSB	NA	NA	NA	NA	A0A0D9QZT6_CHLSB	tr|A0A0D9QZT6|A0A0D9QZT6_CHLSB	CHLSB	A0A0D9QZT6_CHLSB	NA	NA	NA	NA	NA	NA	NA	NA	NA	NA	NA	NA	NA	NA	NA	NA	NA	NA	NA	NA	18.2478	18.6097	18.9204	17.8656	18.5324	17.0596	12.9416	11.7352	11.9467	NA	NA	NA	NA	NA	NA	NA	NA	NA	NA	NA	NA
A0A0D9QZV2_CHLSB	NA	NA	NA	NA	A0A0D9QZV2_CHLSB	tr|A0A0D9QZV2|A0A0D9QZV2_CHLSB;tr|A0A0D9SCP7|A0A0D9SCP7_CHLSB	CHLSB	A0A0D9QZV2_CHLSB	NA	NA	NA	NA	NA	NA	NA	NA	NA	NA	NA	NA	NA	NA	NA	NA	NA	NA	NA	NA	15.3682	15.6706	15.4877	17.6914	17.2746	17.9721	15.0996	15.7852	14.5976	NA	NA	NA	NA	NA	NA	NA	NA	NA	NA	NA	NA
A0A0D9R0K9_CHLSB	NA	NA	NA	NA	A0A0D9R0K9_CHLSB	tr|A0A0D9R0K9|A0A0D9R0K9_CHLSB	CHLSB	A0A0D9R0K9_CHLSB	NA	NA	NA	NA	NA	NA	NA	NA	NA	NA	NA	NA	NA	NA	NA	NA	NA	NA	NA	NA	12.099	8.21046	12.157	12.4125	9.6568	12.9214	11.334	13.1002	12.6507	NA	NA	NA	NA	NA	NA	NA	NA	NA	NA	NA	NA
A0A0D9R1H5_CHLSB	NA	NA	NA	NA	A0A0D9R1H5_CHLSB	tr|A0A0D9R1H5|A0A0D9R1H5_CHLSB	CHLSB	A0A0D9R1H5_CHLSB	NA	NA	NA	NA	NA	NA	NA	NA	NA	NA	NA	NA	NA	NA	NA	NA	NA	NA	NA	NA	19.096	18.0493	19.2901	18.6464	19.0087	19.6898	16.4328	18.3724	16.2962	NA	NA	NA	NA	NA	NA	NA	NA	NA	NA	NA	NA
A0A0D9R1R4_CHLSB	NA	NA	NA	NA	A0A0D9R1R4_CHLSB	tr|A0A0D9R1R4|A0A0D9R1R4_CHLSB;tr|A0A0D9SAP5|A0A0D9SAP5_CHLSB	CHLSB	A0A0D9R1R4_CHLSB	NA	NA	NA	NA	NA	NA	NA	NA	NA	NA	NA	NA	NA	NA	NA	NA	NA	NA	NA	NA	14.4861	15.1842	16.2723	12.0627	13.3855	14.6426	12.4806	14.7924	14.6373	NA	NA	NA	NA	NA	NA	NA	NA	NA	NA	NA	NA
A0A0D9R289_CHLSB	NA	NA	NA	NA	A0A0D9R289_CHLSB	tr|A0A0D9R289|A0A0D9R289_CHLSB	CHLSB	A0A0D9R289_CHLSB	NA	NA	NA	NA	NA	NA	NA	NA	NA	NA	NA	NA	NA	NA	NA	NA	NA	NA	NA	NA	11.4966	13.0549	11.8578	13.745	14.4788	14.118	11.4853	12.7078	11.8646	NA	NA	NA	NA	NA	NA	NA	NA	NA	NA	NA	NA
A0A0D9R291_CHLSB	NA	NA	NA	NA	A0A0D9R291_CHLSB	tr|A0A0D9R291|A0A0D9R291_CHLSB	CHLSB	A0A0D9R291_CHLSB	NA	NA	NA	NA	NA	NA	NA	NA	NA	NA	NA	NA	NA	NA	NA	NA	NA	NA	NA	NA	10.987	10.9344	9.09853	11.0224	13.1096	11.5333	11.468	13.5391	13.8031	NA	NA	NA	NA	NA	NA	NA	NA	NA	NA	NA	NA
A0A0D9R2T6_CHLSB	NA	NA	NA	NA	A0A0D9R2T6_CHLSB	tr|A0A0D9R2T6|A0A0D9R2T6_CHLSB;tr|A0A0D9S965|A0A0D9S965_CHLSB	CHLSB	A0A0D9R2T6_CHLSB	NA	NA	NA	NA	NA	NA	NA	NA	NA	NA	NA	NA	NA	NA	NA	NA	NA	NA	NA	NA	12.2622	10.3311	12.5502	13.0032	9.17895	11.2874	14.5504	11.9986	12.0353	NA	NA	NA	NA	NA	NA	NA	NA	NA	NA	NA	NA
A0A0D9R300_CHLSB	NA	NA	NA	NA	A0A0D9R300_CHLSB	tr|A0A0D9R300|A0A0D9R300_CHLSB	CHLSB	A0A0D9R300_CHLSB	NA	NA	NA	NA	NA	NA	NA	NA	NA	NA	NA	NA	NA	NA	NA	NA	NA	NA	NA	NA	18.8273	20.3583	20.3524	20.1262	20.859	18.3209	15.7357	12.1914	16.0942	NA	NA	NA	NA	NA	NA	NA	NA	NA	NA	NA	NA
A0A0D9R3C5_CHLSB	NA	NA	NA	NA	A0A0D9R3C5_CHLSB	tr|A0A0D9R3C5|A0A0D9R3C5_CHLSB	CHLSB	A0A0D9R3C5_CHLSB	NA	NA	NA	NA	NA	NA	NA	NA	NA	NA	NA	NA	NA	NA	NA	NA	NA	NA	NA	NA	11.7559	14.7829	15.2844	13.9965	13.6797	13.987	12.2679	12.1324	11.8362	NA	NA	NA	NA	NA	NA	NA	NA	NA	NA	NA	NA
A0A0D9R4P5_CHLSB	NA	NA	NA	NA	A0A0D9R4P5_CHLSB	tr|A0A0D9R4P5|A0A0D9R4P5_CHLSB	CHLSB	A0A0D9R4P5_CHLSB	NA	NA	NA	NA	NA	NA	NA	NA	NA	NA	NA	NA	NA	NA	NA	NA	NA	NA	NA	NA	12.5205	14.2806	15.7826	15.3548	16.475	14.5794	12.1077	11.9745	11.7588	NA	NA	NA	NA	NA	NA	NA	NA	NA	NA	NA	NA
A0A0D9R514_CHLSB	NA	NA	NA	NA	A0A0D9R514_CHLSB	tr|A0A0D9R514|A0A0D9R514_CHLSB	CHLSB	A0A0D9R514_CHLSB	NA	NA	NA	NA	NA	NA	NA	NA	NA	NA	NA	NA	NA	NA	NA	NA	NA	NA	NA	NA	16.7988	18.2115	18.592	18.2553	18.1451	17.91	15.5143	16.2207	15.5989	NA	NA	NA	NA	NA	NA	NA	NA	NA	NA	NA	NA
A0A0D9R590_CHLSB	NA	NA	NA	NA	A0A0D9R590_CHLSB	tr|A0A0D9R590|A0A0D9R590_CHLSB	CHLSB	A0A0D9R590_CHLSB	NA	NA	NA	NA	NA	NA	NA	NA	NA	NA	NA	NA	NA	NA	NA	NA	NA	NA	NA	NA	12.6231	11.7479	12.3945	12.8798	12.1088	12.7044	11.0962	12.121	13.301	NA	NA	NA	NA	NA	NA	NA	NA	NA	NA	NA	NA
A0A0D9R5A7_CHLSB	NA	NA	NA	NA	A0A0D9R5A7_CHLSB	tr|A0A0D9R5A7|A0A0D9R5A7_CHLSB	CHLSB	A0A0D9R5A7_CHLSB	NA	NA	NA	NA	NA	NA	NA	NA	NA	NA	NA	NA	NA	NA	NA	NA	NA	NA	NA	NA	23.3806	24.0665	24.2921	24.5582	24.332	23.0251	19.1967	20.1183	19.4942	NA	NA	NA	NA	NA	NA	NA	NA	NA	NA	NA	NA
A0A0D9R5N0_CHLSB	NA	NA	NA	NA	A0A0D9R5N0_CHLSB	tr|A0A0D9R5N0|A0A0D9R5N0_CHLSB	CHLSB	A0A0D9R5N0_CHLSB	NA	NA	NA	NA	NA	NA	NA	NA	NA	NA	NA	NA	NA	NA	NA	NA	NA	NA	NA	NA	10.897	10.4218	10.8349	11.4192	10.458	11.0749	12.5055	13.625	10.6175	NA	NA	NA	NA	NA	NA	NA	NA	NA	NA	NA	NA
A0A0D9R5N5_CHLSB	NA	NA	NA	NA	A0A0D9R5N5_CHLSB	tr|A0A0D9R5N5|A0A0D9R5N5_CHLSB	CHLSB	A0A0D9R5N5_CHLSB	NA	NA	NA	NA	NA	NA	NA	NA	NA	NA	NA	NA	NA	NA	NA	NA	NA	NA	NA	NA	11.9374	14.3299	13.2445	15.2444	16.8193	12.73	12.5033	13.1111	12.7826	NA	NA	NA	NA	NA	NA	NA	NA	NA	NA	NA	NA
A0A0D9R5T1_CHLSB	NA	NA	NA	NA	A0A0D9R5T1_CHLSB	tr|A0A0D9R5T1|A0A0D9R5T1_CHLSB	CHLSB	A0A0D9R5T1_CHLSB	NA	NA	NA	NA	NA	NA	NA	NA	NA	NA	NA	NA	NA	NA	NA	NA	NA	NA	NA	NA	12.3785	11.0152	11.3743	10.3888	11.347	9.28454	14.692	12.2503	11.0419	NA	NA	NA	NA	NA	NA	NA	NA	NA	NA	NA	NA
A0A0D9R5V2_CHLSB	NA	NA	NA	NA	A0A0D9R5V2_CHLSB	tr|A0A0D9R5V2|A0A0D9R5V2_CHLSB	CHLSB	A0A0D9R5V2_CHLSB	NA	NA	NA	NA	NA	NA	NA	NA	NA	NA	NA	NA	NA	NA	NA	NA	NA	NA	NA	NA	10.5117	9.50952	13.2953	14.5885	16.3105	10.7035	11.9432	12.0361	14.3843	NA	NA	NA	NA	NA	NA	NA	NA	NA	NA	NA	NA
A0A0D9R6G5_CHLSB	NA	NA	NA	NA	A0A0D9R6G5_CHLSB	tr|A0A0D9R6G5|A0A0D9R6G5_CHLSB	CHLSB	A0A0D9R6G5_CHLSB	NA	NA	NA	NA	NA	NA	NA	NA	NA	NA	NA	NA	NA	NA	NA	NA	NA	NA	NA	NA	14.358	14.8727	15.5047	16.2846	16.8007	17.4896	11.9455	12.3909	15.9743	NA	NA	NA	NA	NA	NA	NA	NA	NA	NA	NA	NA
A0A0D9R6H5_CHLSB	NA	NA	NA	NA	A0A0D9R6H5_CHLSB	tr|A0A0D9R6H5|A0A0D9R6H5_CHLSB	CHLSB	A0A0D9R6H5_CHLSB	NA	NA	NA	NA	NA	NA	NA	NA	NA	NA	NA	NA	NA	NA	NA	NA	NA	NA	NA	NA	11.2351	10.9857	10.3799	10.3493	10.6852	11.6789	12.3372	11.8011	11.4708	NA	NA	NA	NA	NA	NA	NA	NA	NA	NA	NA	NA
A0A0D9R6L7_CHLSB	NA	NA	NA	NA	A0A0D9R6L7_CHLSB	tr|A0A0D9R6L7|A0A0D9R6L7_CHLSB	CHLSB	A0A0D9R6L7_CHLSB	NA	NA	NA	NA	NA	NA	NA	NA	NA	NA	NA	NA	NA	NA	NA	NA	NA	NA	NA	NA	14.7317	18.8128	17.7898	16.5247	18.7019	18.0975	14.8483	11.552	12.6437	NA	NA	NA	NA	NA	NA	NA	NA	NA	NA	NA	NA
A0A0D9R7D9_CHLSB	NA	NA	NA	NA	A0A0D9R7D9_CHLSB	tr|A0A0D9R7D9|A0A0D9R7D9_CHLSB	CHLSB	A0A0D9R7D9_CHLSB	NA	NA	NA	NA	NA	NA	NA	NA	NA	NA	NA	NA	NA	NA	NA	NA	NA	NA	NA	NA	13.9113	13.5198	13.8017	13.7117	13.5159	14.7556	11.3284	11.5571	12.2697	NA	NA	NA	NA	NA	NA	NA	NA	NA	NA	NA	NA
A0A0D9R7E7_CHLSB	NA	NA	NA	NA	A0A0D9R7E7_CHLSB	tr|A0A0D9R7E7|A0A0D9R7E7_CHLSB	CHLSB	A0A0D9R7E7_CHLSB	NA	NA	NA	NA	NA	NA	NA	NA	NA	NA	NA	NA	NA	NA	NA	NA	NA	NA	NA	NA	20.0145	19.4014	19.5306	19.6896	19.5599	20.546	19.9092	20.8844	20.0581	NA	NA	NA	NA	NA	NA	NA	NA	NA	NA	NA	NA
A0A0D9R7L9_CHLSB	NA	NA	NA	NA	A0A0D9R7L9_CHLSB	tr|A0A0D9R7L9|A0A0D9R7L9_CHLSB	CHLSB	A0A0D9R7L9_CHLSB	NA	NA	NA	NA	NA	NA	NA	NA	NA	NA	NA	NA	NA	NA	NA	NA	NA	NA	NA	NA	17.7528	18.786	18.7445	18.6036	17.6756	16.8183	12.3241	11.9407	12.911	NA	NA	NA	NA	NA	NA	NA	NA	NA	NA	NA	NA
A0A0D9R7Z4_CHLSB	NA	NA	NA	NA	A0A0D9R7Z4_CHLSB	tr|A0A0D9R7Z4|A0A0D9R7Z4_CHLSB	CHLSB	A0A0D9R7Z4_CHLSB	NA	NA	NA	NA	NA	NA	NA	NA	NA	NA	NA	NA	NA	NA	NA	NA	NA	NA	NA	NA	18.3259	21.0118	20.9739	19.6821	21.0994	21.266	10.8253	13.2093	12.5697	NA	NA	NA	NA	NA	NA	NA	NA	NA	NA	NA	NA
A0A0D9R8P8_CHLSB	NA	NA	NA	NA	A0A0D9R8P8_CHLSB	tr|A0A0D9R8P8|A0A0D9R8P8_CHLSB	CHLSB	A0A0D9R8P8_CHLSB	NA	NA	NA	NA	NA	NA	NA	NA	NA	NA	NA	NA	NA	NA	NA	NA	NA	NA	NA	NA	11.1977	12.889	10.9507	11.2949	12.2867	9.95187	12.1925	13.1379	13.3711	NA	NA	NA	NA	NA	NA	NA	NA	NA	NA	NA	NA
A0A0D9R933_CHLSB	NA	NA	NA	NA	A0A0D9R933_CHLSB	tr|A0A0D9R933|A0A0D9R933_CHLSB	CHLSB	A0A0D9R933_CHLSB	NA	NA	NA	NA	NA	NA	NA	NA	NA	NA	NA	NA	NA	NA	NA	NA	NA	NA	NA	NA	10.584	14.8678	18.6233	16.739	18.3655	16.5962	13.4517	11.4637	11.7087	NA	NA	NA	NA	NA	NA	NA	NA	NA	NA	NA	NA
A0A0D9R9R2_CHLSB	NA	NA	NA	NA	A0A0D9R9R2_CHLSB	tr|A0A0D9R9R2|A0A0D9R9R2_CHLSB;tr|A0A0D9R9P8|A0A0D9R9P8_CHLSB;tr|A0A0D9R9S8|A0A0D9R9S8_CHLSB;tr|A0A0D9RA70|A0A0D9RA70_CHLSB;tr|A0A0D9S0D0|A0A0D9S0D0_CHLSB	CHLSB	A0A0D9R9R2_CHLSB	NA	NA	NA	NA	NA	NA	NA	NA	NA	NA	NA	NA	NA	NA	NA	NA	NA	NA	NA	NA	18.9792	17.1812	16.5563	17.0637	14.921	15.3625	19.0106	20.2816	19.319	NA	NA	NA	NA	NA	NA	NA	NA	NA	NA	NA	NA
A0A0D9RAA2_CHLSB	NA	NA	NA	NA	A0A0D9RAA2_CHLSB	tr|A0A0D9RAA2|A0A0D9RAA2_CHLSB	CHLSB	A0A0D9RAA2_CHLSB	NA	NA	NA	NA	NA	NA	NA	NA	NA	NA	NA	NA	NA	NA	NA	NA	NA	NA	NA	NA	11.0909	11.053	13.0442	14.2789	12.555	14.082	12.3483	15.422	14.8206	NA	NA	NA	NA	NA	NA	NA	NA	NA	NA	NA	NA
A0A0D9RBJ0_CHLSB	NA	NA	NA	NA	A0A0D9RBJ0_CHLSB	tr|A0A0D9RBJ0|A0A0D9RBJ0_CHLSB	CHLSB	A0A0D9RBJ0_CHLSB	NA	NA	NA	NA	NA	NA	NA	NA	NA	NA	NA	NA	NA	NA	NA	NA	NA	NA	NA	NA	11.1623	12.896	10.4632	10.7941	10.39	10.6253	11.6324	14.2335	12.6582	NA	NA	NA	NA	NA	NA	NA	NA	NA	NA	NA	NA
A0A0D9RBZ5_CHLSB	NA	NA	NA	NA	A0A0D9RBZ5_CHLSB	tr|A0A0D9RBZ5|A0A0D9RBZ5_CHLSB	CHLSB	A0A0D9RBZ5_CHLSB	NA	NA	NA	NA	NA	NA	NA	NA	NA	NA	NA	NA	NA	NA	NA	NA	NA	NA	NA	NA	11.4646	13.6371	13.9522	13.1888	13.8733	14.3733	12.165	12.3607	11.6973	NA	NA	NA	NA	NA	NA	NA	NA	NA	NA	NA	NA
A0A0D9RC20_CHLSB	NA	NA	NA	NA	A0A0D9RC20_CHLSB	tr|A0A0D9RC20|A0A0D9RC20_CHLSB	CHLSB	A0A0D9RC20_CHLSB	NA	NA	NA	NA	NA	NA	NA	NA	NA	NA	NA	NA	NA	NA	NA	NA	NA	NA	NA	NA	12.0144	9.70136	9.45581	11.8582	12.1305	12.7751	12.6412	10.9544	10.6376	NA	NA	NA	NA	NA	NA	NA	NA	NA	NA	NA	NA
A0A0D9RCC8_CHLSB	NA	NA	NA	NA	A0A0D9RCC8_CHLSB	tr|A0A0D9RCC8|A0A0D9RCC8_CHLSB	CHLSB	A0A0D9RCC8_CHLSB	NA	NA	NA	NA	NA	NA	NA	NA	NA	NA	NA	NA	NA	NA	NA	NA	NA	NA	NA	NA	11.0601	9.74966	10.529	11.0968	13.758	11.1855	13.0584	12.4151	11.1473	NA	NA	NA	NA	NA	NA	NA	NA	NA	NA	NA	NA
A0A0D9RCU2_CHLSB	NA	NA	NA	NA	A0A0D9RCU2_CHLSB	tr|A0A0D9RCU2|A0A0D9RCU2_CHLSB	CHLSB	A0A0D9RCU2_CHLSB	NA	NA	NA	NA	NA	NA	NA	NA	NA	NA	NA	NA	NA	NA	NA	NA	NA	NA	NA	NA	10.8118	10.0677	10.4235	15.6244	11.0995	10.8423	12.5326	13.2602	12.1872	NA	NA	NA	NA	NA	NA	NA	NA	NA	NA	NA	NA
A0A0D9RCZ4_CHLSB	NA	NA	NA	NA	A0A0D9RCZ4_CHLSB	tr|A0A0D9RCZ4|A0A0D9RCZ4_CHLSB	CHLSB	A0A0D9RCZ4_CHLSB	NA	NA	NA	NA	NA	NA	NA	NA	NA	NA	NA	NA	NA	NA	NA	NA	NA	NA	NA	NA	10.9865	14.7449	15.3496	17.0389	16.4449	17.5962	16.5801	17.1643	16.4583	NA	NA	NA	NA	NA	NA	NA	NA	NA	NA	NA	NA
A0A0D9RDI1_CHLSB	NA	NA	NA	NA	A0A0D9RDI1_CHLSB	tr|A0A0D9RDI1|A0A0D9RDI1_CHLSB	CHLSB	A0A0D9RDI1_CHLSB	NA	NA	NA	NA	NA	NA	NA	NA	NA	NA	NA	NA	NA	NA	NA	NA	NA	NA	NA	NA	11.7386	9.80049	10.7585	12.7587	11.9543	12.294	10.6406	13.3702	12.5331	NA	NA	NA	NA	NA	NA	NA	NA	NA	NA	NA	NA
A0A0D9RDK2_CHLSB	NA	NA	NA	NA	A0A0D9RDK2_CHLSB	tr|A0A0D9RDK2|A0A0D9RDK2_CHLSB	CHLSB	A0A0D9RDK2_CHLSB	NA	NA	NA	NA	NA	NA	NA	NA	NA	NA	NA	NA	NA	NA	NA	NA	NA	NA	NA	NA	14.3595	14.6928	14.5195	14.5015	14.6674	16.2657	13.0923	12.359	12.3625	NA	NA	NA	NA	NA	NA	NA	NA	NA	NA	NA	NA
A0A0D9RDR4_CHLSB	NA	NA	NA	NA	A0A0D9RDR4_CHLSB	tr|A0A0D9RDR4|A0A0D9RDR4_CHLSB;tr|A0A0D9RIU6|A0A0D9RIU6_CHLSB	CHLSB	A0A0D9RDR4_CHLSB	NA	NA	NA	NA	NA	NA	NA	NA	NA	NA	NA	NA	NA	NA	NA	NA	NA	NA	NA	NA	20.8418	20.2222	20.8475	21.2982	21.0276	21.8081	20.7396	20.8833	20.7319	NA	NA	NA	NA	NA	NA	NA	NA	NA	NA	NA	NA
A0A0D9RDY2_CHLSB	NA	NA	NA	NA	A0A0D9RDY2_CHLSB	tr|A0A0D9RDY2|A0A0D9RDY2_CHLSB	CHLSB	A0A0D9RDY2_CHLSB	NA	NA	NA	NA	NA	NA	NA	NA	NA	NA	NA	NA	NA	NA	NA	NA	NA	NA	NA	NA	11.364	9.41954	12.3664	10.1189	9.41245	9.76846	12.687	12.4232	11.9492	NA	NA	NA	NA	NA	NA	NA	NA	NA	NA	NA	NA
A0A0D9RDZ6_CHLSB	NA	NA	NA	NA	A0A0D9RDZ6_CHLSB	tr|A0A0D9RDZ6|A0A0D9RDZ6_CHLSB	CHLSB	A0A0D9RDZ6_CHLSB	NA	NA	NA	NA	NA	NA	NA	NA	NA	NA	NA	NA	NA	NA	NA	NA	NA	NA	NA	NA	10.4553	15.1788	14.781	15.6742	17.2834	17.6894	11.7179	14.0369	12.2513	NA	NA	NA	NA	NA	NA	NA	NA	NA	NA	NA	NA
A0A0D9REC9_CHLSB	NA	NA	NA	NA	A0A0D9REC9_CHLSB	tr|A0A0D9REC9|A0A0D9REC9_CHLSB	CHLSB	A0A0D9REC9_CHLSB	NA	NA	NA	NA	NA	NA	NA	NA	NA	NA	NA	NA	NA	NA	NA	NA	NA	NA	NA	NA	19.3456	19.7567	20.0726	19.6512	20.1816	20.6235	16.465	17.0928	15.9432	NA	NA	NA	NA	NA	NA	NA	NA	NA	NA	NA	NA
A0A0D9REF2_CHLSB	NA	NA	NA	NA	A0A0D9REF2_CHLSB	tr|A0A0D9REF2|A0A0D9REF2_CHLSB;tr|A0A0D9RL74|A0A0D9RL74_CHLSB	CHLSB	A0A0D9REF2_CHLSB	NA	NA	NA	NA	NA	NA	NA	NA	NA	NA	NA	NA	NA	NA	NA	NA	NA	NA	NA	NA	11.2247	10.7286	11.7454	10.3436	9.89158	13.6556	13.4709	14.6935	11.3641	NA	NA	NA	NA	NA	NA	NA	NA	NA	NA	NA	NA
A0A0D9REN3_CHLSB	NA	NA	NA	NA	A0A0D9REN3_CHLSB	tr|A0A0D9REN3|A0A0D9REN3_CHLSB	CHLSB	A0A0D9REN3_CHLSB	NA	NA	NA	NA	NA	NA	NA	NA	NA	NA	NA	NA	NA	NA	NA	NA	NA	NA	NA	NA	11.1702	13.0712	14.8299	11.546	12.2981	11.8885	11.6768	13.4506	12.8559	NA	NA	NA	NA	NA	NA	NA	NA	NA	NA	NA	NA
A0A0D9RFQ0_CHLSB	NA	NA	NA	NA	A0A0D9RFQ0_CHLSB	tr|A0A0D9RFQ0|A0A0D9RFQ0_CHLSB	CHLSB	A0A0D9RFQ0_CHLSB	NA	NA	NA	NA	NA	NA	NA	NA	NA	NA	NA	NA	NA	NA	NA	NA	NA	NA	NA	NA	12.9907	11.006	11.163	11.9338	10.6973	13.7172	11.5245	12.6686	12.6069	NA	NA	NA	NA	NA	NA	NA	NA	NA	NA	NA	NA
A0A0D9RG28_CHLSB	NA	NA	NA	NA	A0A0D9RG28_CHLSB	tr|A0A0D9RG28|A0A0D9RG28_CHLSB	CHLSB	A0A0D9RG28_CHLSB	NA	NA	NA	NA	NA	NA	NA	NA	NA	NA	NA	NA	NA	NA	NA	NA	NA	NA	NA	NA	18.5495	20.8605	20.5288	20.6514	20.98	19.4912	15.5369	16.0431	15.7768	NA	NA	NA	NA	NA	NA	NA	NA	NA	NA	NA	NA
A0A0D9RG34_CHLSB	NA	NA	NA	NA	A0A0D9RG34_CHLSB	tr|A0A0D9RG34|A0A0D9RG34_CHLSB	CHLSB	A0A0D9RG34_CHLSB	NA	NA	NA	NA	NA	NA	NA	NA	NA	NA	NA	NA	NA	NA	NA	NA	NA	NA	NA	NA	16.2272	18.4052	19.1538	16.6989	17.9466	16.997	13.0625	17.3196	11.4579	NA	NA	NA	NA	NA	NA	NA	NA	NA	NA	NA	NA
A0A0D9RG87_CHLSB	NA	NA	NA	NA	A0A0D9RG87_CHLSB	tr|A0A0D9RG87|A0A0D9RG87_CHLSB	CHLSB	A0A0D9RG87_CHLSB	NA	NA	NA	NA	NA	NA	NA	NA	NA	NA	NA	NA	NA	NA	NA	NA	NA	NA	NA	NA	10.2997	11.4168	9.69193	10.8682	10.5577	12.1174	15.5587	15.9281	12.5708	NA	NA	NA	NA	NA	NA	NA	NA	NA	NA	NA	NA
A0A0D9RGK7_CHLSB	NA	NA	NA	NA	A0A0D9RGK7_CHLSB	tr|A0A0D9RGK7|A0A0D9RGK7_CHLSB	CHLSB	A0A0D9RGK7_CHLSB	NA	NA	NA	NA	NA	NA	NA	NA	NA	NA	NA	NA	NA	NA	NA	NA	NA	NA	NA	NA	14.2011	13.9455	14.9521	14.5436	14.3782	14.7283	12.9025	11.8769	11.5593	NA	NA	NA	NA	NA	NA	NA	NA	NA	NA	NA	NA
A0A0D9RHD1_CHLSB	NA	NA	NA	NA	A0A0D9RHD1_CHLSB	tr|A0A0D9RHD1|A0A0D9RHD1_CHLSB;tr|A0A0D9RJW0|A0A0D9RJW0_CHLSB	CHLSB	A0A0D9RHD1_CHLSB	NA	NA	NA	NA	NA	NA	NA	NA	NA	NA	NA	NA	NA	NA	NA	NA	NA	NA	NA	NA	11.2408	8.37898	14.3462	9.26641	14.8571	15.5696	12.7019	12.0167	11.3526	NA	NA	NA	NA	NA	NA	NA	NA	NA	NA	NA	NA
A0A0D9RHG5_CHLSB	NA	NA	NA	NA	A0A0D9RHG5_CHLSB	tr|A0A0D9RHG5|A0A0D9RHG5_CHLSB	CHLSB	A0A0D9RHG5_CHLSB	NA	NA	NA	NA	NA	NA	NA	NA	NA	NA	NA	NA	NA	NA	NA	NA	NA	NA	NA	NA	12.3092	15.474	16.2481	15.5919	16.3919	15.8466	13.1796	11.8365	11.195	NA	NA	NA	NA	NA	NA	NA	NA	NA	NA	NA	NA
A0A0D9RI07_CHLSB	NA	NA	NA	NA	A0A0D9RI07_CHLSB	tr|A0A0D9RI07|A0A0D9RI07_CHLSB	CHLSB	A0A0D9RI07_CHLSB	NA	NA	NA	NA	NA	NA	NA	NA	NA	NA	NA	NA	NA	NA	NA	NA	NA	NA	NA	NA	22.0046	21.9671	22.3445	22.2935	22.217	22.8569	19.861	18.3495	19.9129	NA	NA	NA	NA	NA	NA	NA	NA	NA	NA	NA	NA
A0A0D9RI83_CHLSB	NA	NA	NA	NA	A0A0D9RI83_CHLSB	tr|A0A0D9RI83|A0A0D9RI83_CHLSB	CHLSB	A0A0D9RI83_CHLSB	NA	NA	NA	NA	NA	NA	NA	NA	NA	NA	NA	NA	NA	NA	NA	NA	NA	NA	NA	NA	14.8979	13.2179	14.5881	13.9548	12.4425	14.7035	13.1066	11.4568	12.6672	NA	NA	NA	NA	NA	NA	NA	NA	NA	NA	NA	NA
A0A0D9RIF7_CHLSB	NA	NA	NA	NA	A0A0D9RIF7_CHLSB	tr|A0A0D9RIF7|A0A0D9RIF7_CHLSB;tr|A0A0D9S3C9|A0A0D9S3C9_CHLSB	CHLSB	A0A0D9RIF7_CHLSB	NA	NA	NA	NA	NA	NA	NA	NA	NA	NA	NA	NA	NA	NA	NA	NA	NA	NA	NA	NA	16.6597	15.763	15.2396	15.4688	14.9576	14.9395	15.5109	16.3514	15.8687	NA	NA	NA	NA	NA	NA	NA	NA	NA	NA	NA	NA
A0A0D9RII9_CHLSB	NA	NA	NA	NA	A0A0D9RII9_CHLSB	tr|A0A0D9RII9|A0A0D9RII9_CHLSB;tr|A0A0D9RFM7|A0A0D9RFM7_CHLSB;tr|A0A0D9SE27|A0A0D9SE27_CHLSB;tr|A0A0D9S9D4|A0A0D9S9D4_CHLSB;tr|A0A0D9RFI2|A0A0D9RFI2_CHLSB;tr|A0A0D9SCA5|A0A0D9SCA5_CHLSB;tr|A0A0D9SBR4|A0A0D9SBR4_CHLSB;tr|A0A0D9S9N5|A0A0D9S9N5_CHLSB;tr|A0A0D9SBT1|A0A0D9SBT1_CHLSB;tr|A0A0D9SAT6|A0A0D9SAT6_CHLSB	CHLSB	A0A0D9RII9_CHLSB	NA	NA	NA	NA	NA	NA	NA	NA	NA	NA	NA	NA	NA	NA	NA	NA	NA	NA	NA	NA	16.724	16.4536	17.6055	16.4829	16.7449	16.9378	10.6813	17.1977	16.5296	NA	NA	NA	NA	NA	NA	NA	NA	NA	NA	NA	NA
A0A0D9RKP7_CHLSB	NA	NA	NA	NA	A0A0D9RKP7_CHLSB	tr|A0A0D9RKP7|A0A0D9RKP7_CHLSB	CHLSB	A0A0D9RKP7_CHLSB	NA	NA	NA	NA	NA	NA	NA	NA	NA	NA	NA	NA	NA	NA	NA	NA	NA	NA	NA	NA	15.5752	17.8017	18.5776	18.9845	19.0364	17.7247	17.3878	13.3629	18.51	NA	NA	NA	NA	NA	NA	NA	NA	NA	NA	NA	NA
A0A0D9RKW3_CHLSB	NA	NA	NA	NA	A0A0D9RKW3_CHLSB	tr|A0A0D9RKW3|A0A0D9RKW3_CHLSB	CHLSB	A0A0D9RKW3_CHLSB	NA	NA	NA	NA	NA	NA	NA	NA	NA	NA	NA	NA	NA	NA	NA	NA	NA	NA	NA	NA	23.0711	24.4067	24.4704	23.6963	23.7147	22.5866	15.8055	13.3125	15.3394	NA	NA	NA	NA	NA	NA	NA	NA	NA	NA	NA	NA
A0A0D9RKX5_CHLSB	NA	NA	NA	NA	A0A0D9RKX5_CHLSB	tr|A0A0D9RKX5|A0A0D9RKX5_CHLSB	CHLSB	A0A0D9RKX5_CHLSB	NA	NA	NA	NA	NA	NA	NA	NA	NA	NA	NA	NA	NA	NA	NA	NA	NA	NA	NA	NA	13.1265	13.8394	14.596	9.90086	13.8651	14.9211	12.8091	12.1042	15.1239	NA	NA	NA	NA	NA	NA	NA	NA	NA	NA	NA	NA
A0A0D9RL86_CHLSB	NA	NA	NA	NA	A0A0D9RL86_CHLSB	tr|A0A0D9RL86|A0A0D9RL86_CHLSB	CHLSB	A0A0D9RL86_CHLSB	NA	NA	NA	NA	NA	NA	NA	NA	NA	NA	NA	NA	NA	NA	NA	NA	NA	NA	NA	NA	17.7563	16.7589	16.5931	16.9396	16.455	16.6426	12.3937	13.1894	12.8621	NA	NA	NA	NA	NA	NA	NA	NA	NA	NA	NA	NA
A0A0D9RLE5_CHLSB	NA	NA	NA	NA	A0A0D9RLE5_CHLSB	tr|A0A0D9RLE5|A0A0D9RLE5_CHLSB;tr|A0A0D9SDV5|A0A0D9SDV5_CHLSB	CHLSB	A0A0D9RLE5_CHLSB	NA	NA	NA	NA	NA	NA	NA	NA	NA	NA	NA	NA	NA	NA	NA	NA	NA	NA	NA	NA	14.8991	12.4193	13.3108	13.1617	13.8198	15.5181	16.2185	12.9813	12.3427	NA	NA	NA	NA	NA	NA	NA	NA	NA	NA	NA	NA
A0A0D9RLI2_CHLSB	NA	NA	NA	NA	A0A0D9RLI2_CHLSB	tr|A0A0D9RLI2|A0A0D9RLI2_CHLSB;tr|A0A0D9RNZ6|A0A0D9RNZ6_CHLSB	CHLSB	A0A0D9RLI2_CHLSB	NA	NA	NA	NA	NA	NA	NA	NA	NA	NA	NA	NA	NA	NA	NA	NA	NA	NA	NA	NA	13.4462	10.7607	9.86704	10.8944	9.2789	11.377	11.9045	12.2256	12.6929	NA	NA	NA	NA	NA	NA	NA	NA	NA	NA	NA	NA
A0A0D9RMB4_CHLSB	NA	NA	NA	NA	A0A0D9RMB4_CHLSB	tr|A0A0D9RMB4|A0A0D9RMB4_CHLSB;tr|A0A0D9QUU0|A0A0D9QUU0_CHLSB	CHLSB	A0A0D9RMB4_CHLSB	NA	NA	NA	NA	NA	NA	NA	NA	NA	NA	NA	NA	NA	NA	NA	NA	NA	NA	NA	NA	17.2551	15.1642	15.7939	15.4879	15.0739	15.8	15.5103	16.2082	12.592	NA	NA	NA	NA	NA	NA	NA	NA	NA	NA	NA	NA
A0A0D9RMR7_CHLSB	NA	NA	NA	NA	A0A0D9RMR7_CHLSB	tr|A0A0D9RMR7|A0A0D9RMR7_CHLSB	CHLSB	A0A0D9RMR7_CHLSB	NA	NA	NA	NA	NA	NA	NA	NA	NA	NA	NA	NA	NA	NA	NA	NA	NA	NA	NA	NA	11.5491	18.1567	19.7976	19.4877	19.3446	20.3378	9.56256	10.9724	10.9039	NA	NA	NA	NA	NA	NA	NA	NA	NA	NA	NA	NA
A0A0D9RMV7_CHLSB	NA	NA	NA	NA	A0A0D9RMV7_CHLSB	tr|A0A0D9RMV7|A0A0D9RMV7_CHLSB	CHLSB	A0A0D9RMV7_CHLSB	NA	NA	NA	NA	NA	NA	NA	NA	NA	NA	NA	NA	NA	NA	NA	NA	NA	NA	NA	NA	10.4888	9.3867	9.51504	10.0074	11.6549	11.4605	12.5694	13.1213	12.3041	NA	NA	NA	NA	NA	NA	NA	NA	NA	NA	NA	NA
A0A0D9RN36_CHLSB	NA	NA	NA	NA	A0A0D9RN36_CHLSB	tr|A0A0D9RN36|A0A0D9RN36_CHLSB;tr|A0A0D9R6U8|A0A0D9R6U8_CHLSB	CHLSB	A0A0D9RN36_CHLSB	NA	NA	NA	NA	NA	NA	NA	NA	NA	NA	NA	NA	NA	NA	NA	NA	NA	NA	NA	NA	17.5963	16.1865	15.852	16.683	13.2676	15.1226	12.567	11.7288	11.5109	NA	NA	NA	NA	NA	NA	NA	NA	NA	NA	NA	NA
A0A0D9RN97_CHLSB	NA	NA	NA	NA	A0A0D9RN97_CHLSB	tr|A0A0D9RN97|A0A0D9RN97_CHLSB	CHLSB	A0A0D9RN97_CHLSB	NA	NA	NA	NA	NA	NA	NA	NA	NA	NA	NA	NA	NA	NA	NA	NA	NA	NA	NA	NA	12.1689	12.0492	14.0411	10.578	13.5072	14.1944	13.2105	12.3466	12.7393	NA	NA	NA	NA	NA	NA	NA	NA	NA	NA	NA	NA
A0A0D9RNM2_CHLSB	NA	NA	NA	NA	A0A0D9RNM2_CHLSB	tr|A0A0D9RNM2|A0A0D9RNM2_CHLSB	CHLSB	A0A0D9RNM2_CHLSB	NA	NA	NA	NA	NA	NA	NA	NA	NA	NA	NA	NA	NA	NA	NA	NA	NA	NA	NA	NA	10.3509	16.5664	17.4476	17.6384	17.1479	18.0861	12.6529	15.8375	14.4797	NA	NA	NA	NA	NA	NA	NA	NA	NA	NA	NA	NA
A0A0D9RNM3_CHLSB	NA	NA	NA	NA	A0A0D9RNM3_CHLSB	tr|A0A0D9RNM3|A0A0D9RNM3_CHLSB	CHLSB	A0A0D9RNM3_CHLSB	NA	NA	NA	NA	NA	NA	NA	NA	NA	NA	NA	NA	NA	NA	NA	NA	NA	NA	NA	NA	11.5586	11.1777	9.41976	11.9086	9.98181	15.0393	14.3127	11.7501	12.8957	NA	NA	NA	NA	NA	NA	NA	NA	NA	NA	NA	NA
A0A0D9RNT7_CHLSB	NA	NA	NA	NA	A0A0D9RNT7_CHLSB	tr|A0A0D9RNT7|A0A0D9RNT7_CHLSB;tr|A0A0D9QZ56|A0A0D9QZ56_CHLSB;tr|A0A0D9R8X7|A0A0D9R8X7_CHLSB;tr|A0A0D9S5B0|A0A0D9S5B0_CHLSB;tr|A0A0D9S9N6|A0A0D9S9N6_CHLSB	CHLSB	A0A0D9RNT7_CHLSB	NA	NA	NA	NA	NA	NA	NA	NA	NA	NA	NA	NA	NA	NA	NA	NA	NA	NA	NA	NA	18.6699	18.8461	19.5797	20.3059	20.1756	20.1046	17.6082	16.1203	17.342	NA	NA	NA	NA	NA	NA	NA	NA	NA	NA	NA	NA
A0A0D9RNX3_CHLSB	NA	NA	NA	NA	A0A0D9RNX3_CHLSB	tr|A0A0D9RNX3|A0A0D9RNX3_CHLSB	CHLSB	A0A0D9RNX3_CHLSB	NA	NA	NA	NA	NA	NA	NA	NA	NA	NA	NA	NA	NA	NA	NA	NA	NA	NA	NA	NA	24.4649	25.7252	25.0249	24.6611	25.0196	24.7098	20.9063	19.7707	18.9277	NA	NA	NA	NA	NA	NA	NA	NA	NA	NA	NA	NA
A0A0D9RPE9_CHLSB	NA	NA	NA	NA	A0A0D9RPE9_CHLSB	tr|A0A0D9RPE9|A0A0D9RPE9_CHLSB;tr|A0A0D9RQM1|A0A0D9RQM1_CHLSB;tr|A0A0D9R241|A0A0D9R241_CHLSB	CHLSB	A0A0D9RPE9_CHLSB	NA	NA	NA	NA	NA	NA	NA	NA	NA	NA	NA	NA	NA	NA	NA	NA	NA	NA	NA	NA	21.0197	23.2185	22.8398	22.3231	22.8988	22.3458	14.5244	16.5656	16.4181	NA	NA	NA	NA	NA	NA	NA	NA	NA	NA	NA	NA
A0A0D9RPI5_CHLSB	NA	NA	NA	NA	A0A0D9RPI5_CHLSB	tr|A0A0D9RPI5|A0A0D9RPI5_CHLSB	CHLSB	A0A0D9RPI5_CHLSB	NA	NA	NA	NA	NA	NA	NA	NA	NA	NA	NA	NA	NA	NA	NA	NA	NA	NA	NA	NA	13.5742	13.4346	14.4508	13.6579	14.7971	11.0166	12.0491	12.8196	11.6962	NA	NA	NA	NA	NA	NA	NA	NA	NA	NA	NA	NA
A0A0D9RPJ5_CHLSB	NA	NA	NA	NA	A0A0D9RPJ5_CHLSB	tr|A0A0D9RPJ5|A0A0D9RPJ5_CHLSB	CHLSB	A0A0D9RPJ5_CHLSB	NA	NA	NA	NA	NA	NA	NA	NA	NA	NA	NA	NA	NA	NA	NA	NA	NA	NA	NA	NA	12.1189	9.71646	10.2913	10.9056	8.81085	15.6537	11.0152	11.8539	12.0441	NA	NA	NA	NA	NA	NA	NA	NA	NA	NA	NA	NA
A0A0D9RQG6_CHLSB	NA	NA	NA	NA	A0A0D9RQG6_CHLSB	tr|A0A0D9RQG6|A0A0D9RQG6_CHLSB	CHLSB	A0A0D9RQG6_CHLSB	NA	NA	NA	NA	NA	NA	NA	NA	NA	NA	NA	NA	NA	NA	NA	NA	NA	NA	NA	NA	15.3381	14.0826	14.152	13.4202	15.6963	15.6123	11.4927	13.3551	13.0487	NA	NA	NA	NA	NA	NA	NA	NA	NA	NA	NA	NA
A0A0D9RRB0_CHLSB	NA	NA	NA	NA	A0A0D9RRB0_CHLSB	tr|A0A0D9RRB0|A0A0D9RRB0_CHLSB	CHLSB	A0A0D9RRB0_CHLSB	NA	NA	NA	NA	NA	NA	NA	NA	NA	NA	NA	NA	NA	NA	NA	NA	NA	NA	NA	NA	10.7939	9.1389	14.8657	9.85903	11.1858	9.15139	13.0132	11.8682	12.4671	NA	NA	NA	NA	NA	NA	NA	NA	NA	NA	NA	NA
A0A0D9RRM3_CHLSB	NA	NA	NA	NA	A0A0D9RRM3_CHLSB	tr|A0A0D9RRM3|A0A0D9RRM3_CHLSB	CHLSB	A0A0D9RRM3_CHLSB	NA	NA	NA	NA	NA	NA	NA	NA	NA	NA	NA	NA	NA	NA	NA	NA	NA	NA	NA	NA	11.9521	13.1857	10.9228	11.5797	14.8563	10.3193	12.3633	12.4301	12.7456	NA	NA	NA	NA	NA	NA	NA	NA	NA	NA	NA	NA
A0A0D9RS20_CHLSB	NA	NA	NA	NA	A0A0D9RS20_CHLSB	tr|A0A0D9RS20|A0A0D9RS20_CHLSB	CHLSB	A0A0D9RS20_CHLSB	NA	NA	NA	NA	NA	NA	NA	NA	NA	NA	NA	NA	NA	NA	NA	NA	NA	NA	NA	NA	9.85696	13.3699	14.832	12.0883	13.4765	15.2983	11.955	12.0292	12.6368	NA	NA	NA	NA	NA	NA	NA	NA	NA	NA	NA	NA
A0A0D9RS65_CHLSB	NA	NA	NA	NA	A0A0D9RS65_CHLSB	tr|A0A0D9RS65|A0A0D9RS65_CHLSB	CHLSB	A0A0D9RS65_CHLSB	NA	NA	NA	NA	NA	NA	NA	NA	NA	NA	NA	NA	NA	NA	NA	NA	NA	NA	NA	NA	11.513	10.2156	10.6917	13.4115	13.1791	12.9184	12.0375	12.596	13.4695	NA	NA	NA	NA	NA	NA	NA	NA	NA	NA	NA	NA
A0A0D9RT22_CHLSB	NA	NA	NA	NA	A0A0D9RT22_CHLSB	tr|A0A0D9RT22|A0A0D9RT22_CHLSB;tr|A0A0D9RMD9|A0A0D9RMD9_CHLSB	CHLSB	A0A0D9RT22_CHLSB	NA	NA	NA	NA	NA	NA	NA	NA	NA	NA	NA	NA	NA	NA	NA	NA	NA	NA	NA	NA	20.0089	19.609	20.7323	19.0517	18.548	20.1928	19.3681	20.1411	20.1184	NA	NA	NA	NA	NA	NA	NA	NA	NA	NA	NA	NA
A0A0D9RTU4_CHLSB	NA	NA	NA	NA	A0A0D9RTU4_CHLSB	tr|A0A0D9RTU4|A0A0D9RTU4_CHLSB	CHLSB	A0A0D9RTU4_CHLSB	NA	NA	NA	NA	NA	NA	NA	NA	NA	NA	NA	NA	NA	NA	NA	NA	NA	NA	NA	NA	20.1822	18.7957	19.3158	18.0439	18.6143	17.6815	11.3989	11.5422	12.8652	NA	NA	NA	NA	NA	NA	NA	NA	NA	NA	NA	NA
A0A0D9RUA5_CHLSB	NA	NA	NA	NA	A0A0D9RUA5_CHLSB	tr|A0A0D9RUA5|A0A0D9RUA5_CHLSB	CHLSB	A0A0D9RUA5_CHLSB	NA	NA	NA	NA	NA	NA	NA	NA	NA	NA	NA	NA	NA	NA	NA	NA	NA	NA	NA	NA	13.2805	14.0138	17.1678	12.1898	16.9211	17.9329	11.8088	11.5059	15.0215	NA	NA	NA	NA	NA	NA	NA	NA	NA	NA	NA	NA
A0A0D9RVT5_CHLSB	NA	NA	NA	NA	A0A0D9RVT5_CHLSB	tr|A0A0D9RVT5|A0A0D9RVT5_CHLSB	CHLSB	A0A0D9RVT5_CHLSB	NA	NA	NA	NA	NA	NA	NA	NA	NA	NA	NA	NA	NA	NA	NA	NA	NA	NA	NA	NA	14.3016	17.425	17.4507	16.2872	16.4779	17.4169	12.9922	12.3224	12.3823	NA	NA	NA	NA	NA	NA	NA	NA	NA	NA	NA	NA
A0A0D9RWG7_CHLSB	NA	NA	NA	NA	A0A0D9RWG7_CHLSB	tr|A0A0D9RWG7|A0A0D9RWG7_CHLSB	CHLSB	A0A0D9RWG7_CHLSB	NA	NA	NA	NA	NA	NA	NA	NA	NA	NA	NA	NA	NA	NA	NA	NA	NA	NA	NA	NA	16.7051	12.9792	14.7699	15.0786	10.3913	14.6558	16.57	16.6147	16.7848	NA	NA	NA	NA	NA	NA	NA	NA	NA	NA	NA	NA
A0A0D9RWY2_CHLSB	NA	NA	NA	NA	A0A0D9RWY2_CHLSB	tr|A0A0D9RWY2|A0A0D9RWY2_CHLSB	CHLSB	A0A0D9RWY2_CHLSB	NA	NA	NA	NA	NA	NA	NA	NA	NA	NA	NA	NA	NA	NA	NA	NA	NA	NA	NA	NA	15.3487	10.664	14.9576	15.1976	15.27	11.1306	12.972	13.6544	13.3929	NA	NA	NA	NA	NA	NA	NA	NA	NA	NA	NA	NA
A0A0D9RX11_CHLSB	NA	NA	NA	NA	A0A0D9RX11_CHLSB	tr|A0A0D9RX11|A0A0D9RX11_CHLSB	CHLSB	A0A0D9RX11_CHLSB	NA	NA	NA	NA	NA	NA	NA	NA	NA	NA	NA	NA	NA	NA	NA	NA	NA	NA	NA	NA	10.7418	17.5227	17.2075	9.4911	17.6304	17.5221	12.0296	11.688	12.1912	NA	NA	NA	NA	NA	NA	NA	NA	NA	NA	NA	NA
A0A0D9RXB8_CHLSB	NA	NA	NA	NA	A0A0D9RXB8_CHLSB	tr|A0A0D9RXB8|A0A0D9RXB8_CHLSB	CHLSB	A0A0D9RXB8_CHLSB	NA	NA	NA	NA	NA	NA	NA	NA	NA	NA	NA	NA	NA	NA	NA	NA	NA	NA	NA	NA	19.3685	17.3257	17.9729	17.0444	17.7495	17.241	15.7461	13.6084	11.4449	NA	NA	NA	NA	NA	NA	NA	NA	NA	NA	NA	NA
A0A0D9RYK7_CHLSB	NA	NA	NA	NA	A0A0D9RYK7_CHLSB	tr|A0A0D9RYK7|A0A0D9RYK7_CHLSB	CHLSB	A0A0D9RYK7_CHLSB	NA	NA	NA	NA	NA	NA	NA	NA	NA	NA	NA	NA	NA	NA	NA	NA	NA	NA	NA	NA	16.4192	9.26458	13.6407	15.2783	14.2808	15.3423	10.6684	16.1444	10.9106	NA	NA	NA	NA	NA	NA	NA	NA	NA	NA	NA	NA
A0A0D9RYX4_CHLSB	NA	NA	NA	NA	A0A0D9RYX4_CHLSB	tr|A0A0D9RYX4|A0A0D9RYX4_CHLSB	CHLSB	A0A0D9RYX4_CHLSB	NA	NA	NA	NA	NA	NA	NA	NA	NA	NA	NA	NA	NA	NA	NA	NA	NA	NA	NA	NA	12.3841	12.5008	13.6207	12.6543	13.6056	12.0014	12.2316	12.9623	12.1243	NA	NA	NA	NA	NA	NA	NA	NA	NA	NA	NA	NA
A0A0D9RZ64_CHLSB	NA	NA	NA	NA	A0A0D9RZ64_CHLSB	tr|A0A0D9RZ64|A0A0D9RZ64_CHLSB	CHLSB	A0A0D9RZ64_CHLSB	NA	NA	NA	NA	NA	NA	NA	NA	NA	NA	NA	NA	NA	NA	NA	NA	NA	NA	NA	NA	11.6328	10.7299	12.2154	10.3465	12.5441	11.2889	12.3424	16.1791	10.9918	NA	NA	NA	NA	NA	NA	NA	NA	NA	NA	NA	NA
A0A0D9RZ81_CHLSB	NA	NA	NA	NA	A0A0D9RZ81_CHLSB	tr|A0A0D9RZ81|A0A0D9RZ81_CHLSB	CHLSB	A0A0D9RZ81_CHLSB	NA	NA	NA	NA	NA	NA	NA	NA	NA	NA	NA	NA	NA	NA	NA	NA	NA	NA	NA	NA	17.8885	17.1473	18.3817	17.0672	18.158	18.7294	15.7302	12.6537	12.6226	NA	NA	NA	NA	NA	NA	NA	NA	NA	NA	NA	NA
A0A0D9S141_CHLSB	NA	NA	NA	NA	A0A0D9S141_CHLSB	tr|A0A0D9S141|A0A0D9S141_CHLSB	CHLSB	A0A0D9S141_CHLSB	NA	NA	NA	NA	NA	NA	NA	NA	NA	NA	NA	NA	NA	NA	NA	NA	NA	NA	NA	NA	11.3686	13.1087	13.5209	12.6148	12.5953	11.3068	12.3475	12.4587	13.7086	NA	NA	NA	NA	NA	NA	NA	NA	NA	NA	NA	NA
A0A0D9S1D9_CHLSB	NA	NA	NA	NA	A0A0D9S1D9_CHLSB	tr|A0A0D9S1D9|A0A0D9S1D9_CHLSB	CHLSB	A0A0D9S1D9_CHLSB	NA	NA	NA	NA	NA	NA	NA	NA	NA	NA	NA	NA	NA	NA	NA	NA	NA	NA	NA	NA	12.8926	12.8641	12.9852	12.7556	9.45532	13.9728	11.0539	13.5258	11.4973	NA	NA	NA	NA	NA	NA	NA	NA	NA	NA	NA	NA
A0A0D9S1U7_CHLSB	NA	NA	NA	NA	A0A0D9S1U7_CHLSB	tr|A0A0D9S1U7|A0A0D9S1U7_CHLSB;tr|A0A0D9SAI6|A0A0D9SAI6_CHLSB	CHLSB	A0A0D9S1U7_CHLSB	NA	NA	NA	NA	NA	NA	NA	NA	NA	NA	NA	NA	NA	NA	NA	NA	NA	NA	NA	NA	13.1658	10.8126	14.7748	14.1815	13.9173	14.1187	12.9737	13.4557	11.6177	NA	NA	NA	NA	NA	NA	NA	NA	NA	NA	NA	NA
A0A0D9S2G7_CHLSB	NA	NA	NA	NA	A0A0D9S2G7_CHLSB	tr|A0A0D9S2G7|A0A0D9S2G7_CHLSB	CHLSB	A0A0D9S2G7_CHLSB	NA	NA	NA	NA	NA	NA	NA	NA	NA	NA	NA	NA	NA	NA	NA	NA	NA	NA	NA	NA	11.8495	11.3653	10.6913	10.404	12.2478	15.1589	11.7672	11.1482	11.9852	NA	NA	NA	NA	NA	NA	NA	NA	NA	NA	NA	NA
A0A0D9S2Y5_CHLSB	NA	NA	NA	NA	A0A0D9S2Y5_CHLSB	tr|A0A0D9S2Y5|A0A0D9S2Y5_CHLSB	CHLSB	A0A0D9S2Y5_CHLSB	NA	NA	NA	NA	NA	NA	NA	NA	NA	NA	NA	NA	NA	NA	NA	NA	NA	NA	NA	NA	10.9475	10.6024	10.5218	11.7746	11.677	16.56	13.766	12.2348	13.0099	NA	NA	NA	NA	NA	NA	NA	NA	NA	NA	NA	NA
A0A0D9S3H8_CHLSB	NA	NA	NA	NA	A0A0D9S3H8_CHLSB	tr|A0A0D9S3H8|A0A0D9S3H8_CHLSB;tr|A0A0D9R8E2|A0A0D9R8E2_CHLSB	CHLSB	A0A0D9S3H8_CHLSB	NA	NA	NA	NA	NA	NA	NA	NA	NA	NA	NA	NA	NA	NA	NA	NA	NA	NA	NA	NA	21.2599	22.2438	22.072	21.925	21.7583	21.7392	14.9386	13.9828	15.7536	NA	NA	NA	NA	NA	NA	NA	NA	NA	NA	NA	NA
A0A0D9S3J0_CHLSB	NA	NA	NA	NA	A0A0D9S3J0_CHLSB	tr|A0A0D9S3J0|A0A0D9S3J0_CHLSB;tr|A0A0D9R843|A0A0D9R843_CHLSB	CHLSB	A0A0D9S3J0_CHLSB	NA	NA	NA	NA	NA	NA	NA	NA	NA	NA	NA	NA	NA	NA	NA	NA	NA	NA	NA	NA	11.1897	12.1763	12.34	11.0613	12.595	11.741	12.1544	12.3041	12.458	NA	NA	NA	NA	NA	NA	NA	NA	NA	NA	NA	NA
A0A0D9S3T6_CHLSB	NA	NA	NA	NA	A0A0D9S3T6_CHLSB	tr|A0A0D9S3T6|A0A0D9S3T6_CHLSB;tr|A0A0D9RW83|A0A0D9RW83_CHLSB;tr|A0A0D9S9S6|A0A0D9S9S6_CHLSB	CHLSB	A0A0D9S3T6_CHLSB	NA	NA	NA	NA	NA	NA	NA	NA	NA	NA	NA	NA	NA	NA	NA	NA	NA	NA	NA	NA	13.9746	14.3597	16.7997	14.0399	13.6582	14.6225	13.7596	12.4187	14.9518	NA	NA	NA	NA	NA	NA	NA	NA	NA	NA	NA	NA
A0A0D9S4E1_CHLSB	NA	NA	NA	NA	A0A0D9S4E1_CHLSB	tr|A0A0D9S4E1|A0A0D9S4E1_CHLSB	CHLSB	A0A0D9S4E1_CHLSB	NA	NA	NA	NA	NA	NA	NA	NA	NA	NA	NA	NA	NA	NA	NA	NA	NA	NA	NA	NA	13.5319	13.8488	15.2487	14.3794	12.864	14.274	11.0558	16.1222	14.3292	NA	NA	NA	NA	NA	NA	NA	NA	NA	NA	NA	NA
A0A0D9S574_CHLSB	NA	NA	NA	NA	A0A0D9S574_CHLSB	tr|A0A0D9S574|A0A0D9S574_CHLSB;tr|A0A0D9RN43|A0A0D9RN43_CHLSB	CHLSB	A0A0D9S574_CHLSB	NA	NA	NA	NA	NA	NA	NA	NA	NA	NA	NA	NA	NA	NA	NA	NA	NA	NA	NA	NA	11.043	12.7175	11.7402	13.5195	12.8076	13.5386	11.9238	13.2806	12.9259	NA	NA	NA	NA	NA	NA	NA	NA	NA	NA	NA	NA
A0A0D9S5M6_CHLSB	NA	NA	NA	NA	A0A0D9S5M6_CHLSB	tr|A0A0D9S5M6|A0A0D9S5M6_CHLSB;tr|A0A0D9SCC6|A0A0D9SCC6_CHLSB	CHLSB	A0A0D9S5M6_CHLSB	NA	NA	NA	NA	NA	NA	NA	NA	NA	NA	NA	NA	NA	NA	NA	NA	NA	NA	NA	NA	17.527	19.6277	19.832	17.7485	19.2049	18.8969	11.744	12.1132	12.2738	NA	NA	NA	NA	NA	NA	NA	NA	NA	NA	NA	NA
A0A0D9S5R0_CHLSB	NA	NA	NA	NA	A0A0D9S5R0_CHLSB	tr|A0A0D9S5R0|A0A0D9S5R0_CHLSB	CHLSB	A0A0D9S5R0_CHLSB	NA	NA	NA	NA	NA	NA	NA	NA	NA	NA	NA	NA	NA	NA	NA	NA	NA	NA	NA	NA	10.6059	10.203	15.22	11.7466	11.2771	15.3816	12.8907	13.0594	12.9657	NA	NA	NA	NA	NA	NA	NA	NA	NA	NA	NA	NA
A0A0D9S7A0_CHLSB	NA	NA	NA	NA	A0A0D9S7A0_CHLSB	tr|A0A0D9S7A0|A0A0D9S7A0_CHLSB	CHLSB	A0A0D9S7A0_CHLSB	NA	NA	NA	NA	NA	NA	NA	NA	NA	NA	NA	NA	NA	NA	NA	NA	NA	NA	NA	NA	12.0105	10.5911	10.858	12.1351	9.34367	10.8489	12.6567	12.3037	13.0304	NA	NA	NA	NA	NA	NA	NA	NA	NA	NA	NA	NA
A0A0D9S7B7_CHLSB	NA	NA	NA	NA	A0A0D9S7B7_CHLSB	tr|A0A0D9S7B7|A0A0D9S7B7_CHLSB;tr|A0A0D9R3X2|A0A0D9R3X2_CHLSB	CHLSB	A0A0D9S7B7_CHLSB	NA	NA	NA	NA	NA	NA	NA	NA	NA	NA	NA	NA	NA	NA	NA	NA	NA	NA	NA	NA	12.5538	10.4352	12.3557	10.7009	12.4798	10.2307	12.3437	11.7348	12.1051	NA	NA	NA	NA	NA	NA	NA	NA	NA	NA	NA	NA
A0A0D9S7K7_CHLSB	NA	NA	NA	NA	A0A0D9S7K7_CHLSB	tr|A0A0D9S7K7|A0A0D9S7K7_CHLSB	CHLSB	A0A0D9S7K7_CHLSB	NA	NA	NA	NA	NA	NA	NA	NA	NA	NA	NA	NA	NA	NA	NA	NA	NA	NA	NA	NA	21.5548	20.7052	21.5908	22.139	21.3913	21.7797	18.9713	17.7034	17.4709	NA	NA	NA	NA	NA	NA	NA	NA	NA	NA	NA	NA
A0A0D9S815_CHLSB	NA	NA	NA	NA	A0A0D9S815_CHLSB	tr|A0A0D9S815|A0A0D9S815_CHLSB	CHLSB	A0A0D9S815_CHLSB	NA	NA	NA	NA	NA	NA	NA	NA	NA	NA	NA	NA	NA	NA	NA	NA	NA	NA	NA	NA	14.7889	16.5281	15.3966	15.4436	14.7451	11.2803	13.0303	13.3219	11.2502	NA	NA	NA	NA	NA	NA	NA	NA	NA	NA	NA	NA
A0A0D9S8N2_CHLSB	NA	NA	NA	NA	A0A0D9S8N2_CHLSB	tr|A0A0D9S8N2|A0A0D9S8N2_CHLSB;tr|A0A0D9SCQ7|A0A0D9SCQ7_CHLSB	CHLSB	A0A0D9S8N2_CHLSB	NA	NA	NA	NA	NA	NA	NA	NA	NA	NA	NA	NA	NA	NA	NA	NA	NA	NA	NA	NA	21.0708	22.0124	21.5286	20.7725	20.3714	20.529	14.5752	11.6971	15.3648	NA	NA	NA	NA	NA	NA	NA	NA	NA	NA	NA	NA
A0A0D9S913_CHLSB	NA	NA	NA	NA	A0A0D9S913_CHLSB	tr|A0A0D9S913|A0A0D9S913_CHLSB	CHLSB	A0A0D9S913_CHLSB	NA	NA	NA	NA	NA	NA	NA	NA	NA	NA	NA	NA	NA	NA	NA	NA	NA	NA	NA	NA	15.4434	15.055	14.6491	14.9756	9.02014	14.5036	15.5412	17.3433	16.2416	NA	NA	NA	NA	NA	NA	NA	NA	NA	NA	NA	NA
A0A0D9S986_CHLSB	NA	NA	NA	NA	A0A0D9S986_CHLSB	tr|A0A0D9S986|A0A0D9S986_CHLSB	CHLSB	A0A0D9S986_CHLSB	NA	NA	NA	NA	NA	NA	NA	NA	NA	NA	NA	NA	NA	NA	NA	NA	NA	NA	NA	NA	11.2492	10.475	13.489	11.0771	10.7411	13.0701	12.0442	12.8351	10.4465	NA	NA	NA	NA	NA	NA	NA	NA	NA	NA	NA	NA
A0A0D9S9C5_CHLSB	NA	NA	NA	NA	A0A0D9S9C5_CHLSB	tr|A0A0D9S9C5|A0A0D9S9C5_CHLSB;tr|A0A0D9SDJ7|A0A0D9SDJ7_CHLSB	CHLSB	A0A0D9S9C5_CHLSB	NA	NA	NA	NA	NA	NA	NA	NA	NA	NA	NA	NA	NA	NA	NA	NA	NA	NA	NA	NA	12.8484	11.5411	14.0521	14.0645	14.1778	14.5421	11.6131	11.8198	12.9045	NA	NA	NA	NA	NA	NA	NA	NA	NA	NA	NA	NA
A0A0D9S9G5_CHLSB	NA	NA	NA	NA	A0A0D9S9G5_CHLSB	tr|A0A0D9S9G5|A0A0D9S9G5_CHLSB	CHLSB	A0A0D9S9G5_CHLSB	NA	NA	NA	NA	NA	NA	NA	NA	NA	NA	NA	NA	NA	NA	NA	NA	NA	NA	NA	NA	10.5806	9.9903	10.9771	10.61	13.9212	9.14863	12.3824	13.4472	13.6167	NA	NA	NA	NA	NA	NA	NA	NA	NA	NA	NA	NA
A0A0D9S9I2_CHLSB	NA	NA	NA	NA	A0A0D9S9I2_CHLSB	tr|A0A0D9S9I2|A0A0D9S9I2_CHLSB;tr|A0A0D9R3P2|A0A0D9R3P2_CHLSB	CHLSB	A0A0D9S9I2_CHLSB	NA	NA	NA	NA	NA	NA	NA	NA	NA	NA	NA	NA	NA	NA	NA	NA	NA	NA	NA	NA	11.46	14.8843	18.0604	14.0152	14.8579	17.2373	12.6681	12.6865	11.8199	NA	NA	NA	NA	NA	NA	NA	NA	NA	NA	NA	NA
A0A0D9S9I8_CHLSB	NA	NA	NA	NA	A0A0D9S9I8_CHLSB	tr|A0A0D9S9I8|A0A0D9S9I8_CHLSB	CHLSB	A0A0D9S9I8_CHLSB	NA	NA	NA	NA	NA	NA	NA	NA	NA	NA	NA	NA	NA	NA	NA	NA	NA	NA	NA	NA	17.9503	14.9885	15.4329	14.7729	15.3244	15.1842	16.8352	17.1802	17.2573	NA	NA	NA	NA	NA	NA	NA	NA	NA	NA	NA	NA
A0A0D9S9M0_CHLSB	NA	NA	NA	NA	A0A0D9S9M0_CHLSB	tr|A0A0D9S9M0|A0A0D9S9M0_CHLSB	CHLSB	A0A0D9S9M0_CHLSB	NA	NA	NA	NA	NA	NA	NA	NA	NA	NA	NA	NA	NA	NA	NA	NA	NA	NA	NA	NA	24.2516	22.518	22.1512	23.8654	22.9713	23.8169	24.4207	24.8873	24.6392	NA	NA	NA	NA	NA	NA	NA	NA	NA	NA	NA	NA
A0A0D9S9R0_CHLSB	NA	NA	NA	NA	A0A0D9S9R0_CHLSB	tr|A0A0D9S9R0|A0A0D9S9R0_CHLSB;tr|A0A0D9S405|A0A0D9S405_CHLSB	CHLSB	A0A0D9S9R0_CHLSB	NA	NA	NA	NA	NA	NA	NA	NA	NA	NA	NA	NA	NA	NA	NA	NA	NA	NA	NA	NA	12.0717	11.1818	10.5796	11.3542	10.1596	10.4244	13.7603	12.1833	11.8781	NA	NA	NA	NA	NA	NA	NA	NA	NA	NA	NA	NA
A0A0D9S9S5_CHLSB	NA	NA	NA	NA	A0A0D9S9S5_CHLSB	tr|A0A0D9S9S5|A0A0D9S9S5_CHLSB;tr|A0A0D9R4B8|A0A0D9R4B8_CHLSB	CHLSB	A0A0D9S9S5_CHLSB	NA	NA	NA	NA	NA	NA	NA	NA	NA	NA	NA	NA	NA	NA	NA	NA	NA	NA	NA	NA	11.4866	10.2334	13.3373	10.5143	9.60926	11.8303	12.5061	12.7814	13.5658	NA	NA	NA	NA	NA	NA	NA	NA	NA	NA	NA	NA
A0A0D9S9T8_CHLSB	NA	NA	NA	NA	A0A0D9S9T8_CHLSB	tr|A0A0D9S9T8|A0A0D9S9T8_CHLSB;tr|A0A0D9RRK9|A0A0D9RRK9_CHLSB	CHLSB	A0A0D9S9T8_CHLSB	NA	NA	NA	NA	NA	NA	NA	NA	NA	NA	NA	NA	NA	NA	NA	NA	NA	NA	NA	NA	11.3129	10.2796	15.5858	10.374	10.0901	10.0265	12.258	13.1074	12.1617	NA	NA	NA	NA	NA	NA	NA	NA	NA	NA	NA	NA
A0A0D9S9U1_CHLSB	NA	NA	NA	NA	A0A0D9S9U1_CHLSB	tr|A0A0D9S9U1|A0A0D9S9U1_CHLSB;tr|A0A0D9RXA3|A0A0D9RXA3_CHLSB;tr|A0A0D9SA69|A0A0D9SA69_CHLSB;tr|A0A0D9SB06|A0A0D9SB06_CHLSB;tr|A0A0D9SC65|A0A0D9SC65_CHLSB	CHLSB	A0A0D9S9U1_CHLSB	NA	NA	NA	NA	NA	NA	NA	NA	NA	NA	NA	NA	NA	NA	NA	NA	NA	NA	NA	NA	17.6646	17.324	16.5521	16.8455	16.8511	17.174	12.8501	12.498	16.2961	NA	NA	NA	NA	NA	NA	NA	NA	NA	NA	NA	NA
A0A0D9SA45_CHLSB	NA	NA	NA	NA	A0A0D9SA45_CHLSB	tr|A0A0D9SA45|A0A0D9SA45_CHLSB;tr|A0A0D9SB62|A0A0D9SB62_CHLSB;tr|A0A0D9S3Q5|A0A0D9S3Q5_CHLSB;tr|A0A0D9SDJ1|A0A0D9SDJ1_CHLSB	CHLSB	A0A0D9SA45_CHLSB	NA	NA	NA	NA	NA	NA	NA	NA	NA	NA	NA	NA	NA	NA	NA	NA	NA	NA	NA	NA	14.6809	13.8121	14.2109	13.7565	12.7119	13.8942	14.7216	14.8009	10.8295	NA	NA	NA	NA	NA	NA	NA	NA	NA	NA	NA	NA
A0A0D9SA62_CHLSB	NA	NA	NA	NA	A0A0D9SA62_CHLSB	tr|A0A0D9SA62|A0A0D9SA62_CHLSB	CHLSB	A0A0D9SA62_CHLSB	NA	NA	NA	NA	NA	NA	NA	NA	NA	NA	NA	NA	NA	NA	NA	NA	NA	NA	NA	NA	12.9777	11.9002	10.3221	11.148	9.4756	16.3331	12.0228	11.6281	11.7619	NA	NA	NA	NA	NA	NA	NA	NA	NA	NA	NA	NA
A0A0D9SAC9_CHLSB	NA	NA	NA	NA	A0A0D9SAC9_CHLSB	tr|A0A0D9SAC9|A0A0D9SAC9_CHLSB	CHLSB	A0A0D9SAC9_CHLSB	NA	NA	NA	NA	NA	NA	NA	NA	NA	NA	NA	NA	NA	NA	NA	NA	NA	NA	NA	NA	11.6406	10.5004	11.6422	10.3649	9.79789	11.055	12.1453	13.4461	11.8985	NA	NA	NA	NA	NA	NA	NA	NA	NA	NA	NA	NA
A0A0D9SAE8_CHLSB	NA	NA	NA	NA	A0A0D9SAE8_CHLSB	tr|A0A0D9SAE8|A0A0D9SAE8_CHLSB;tr|A0A0D9RUA9|A0A0D9RUA9_CHLSB	CHLSB	A0A0D9SAE8_CHLSB	NA	NA	NA	NA	NA	NA	NA	NA	NA	NA	NA	NA	NA	NA	NA	NA	NA	NA	NA	NA	10.8702	13.1796	14.237	10.1133	14.4674	14.3844	12.2535	11.6876	10.6618	NA	NA	NA	NA	NA	NA	NA	NA	NA	NA	NA	NA
A0A0D9SAF6_CHLSB	NA	NA	NA	NA	A0A0D9SAF6_CHLSB	tr|A0A0D9SAF6|A0A0D9SAF6_CHLSB;tr|A0A0D9S1Z1|A0A0D9S1Z1_CHLSB	CHLSB	A0A0D9SAF6_CHLSB	NA	NA	NA	NA	NA	NA	NA	NA	NA	NA	NA	NA	NA	NA	NA	NA	NA	NA	NA	NA	18.5685	17.5661	18.582	17.7487	17.0701	17.6492	18.3859	19.214	18.8604	NA	NA	NA	NA	NA	NA	NA	NA	NA	NA	NA	NA
A0A0D9SAG1_CHLSB	NA	NA	NA	NA	A0A0D9SAG1_CHLSB	tr|A0A0D9SAG1|A0A0D9SAG1_CHLSB;tr|A0A0D9R464|A0A0D9R464_CHLSB;tr|A0A0D9S9Z6|A0A0D9S9Z6_CHLSB	CHLSB	A0A0D9SAG1_CHLSB	NA	NA	NA	NA	NA	NA	NA	NA	NA	NA	NA	NA	NA	NA	NA	NA	NA	NA	NA	NA	15.7379	14.6485	16.1107	14.6877	12.183	14.1891	12.2931	16.3327	15.7652	NA	NA	NA	NA	NA	NA	NA	NA	NA	NA	NA	NA
A0A0D9SAV7_CHLSB	NA	NA	NA	NA	A0A0D9SAV7_CHLSB	tr|A0A0D9SAV7|A0A0D9SAV7_CHLSB	CHLSB	A0A0D9SAV7_CHLSB	NA	NA	NA	NA	NA	NA	NA	NA	NA	NA	NA	NA	NA	NA	NA	NA	NA	NA	NA	NA	12.0453	12.9686	12.4812	12.3675	10.5745	12.2848	13.1224	11.8009	11.3176	NA	NA	NA	NA	NA	NA	NA	NA	NA	NA	NA	NA
A0A0D9SAW5_CHLSB	NA	NA	NA	NA	A0A0D9SAW5_CHLSB	tr|A0A0D9SAW5|A0A0D9SAW5_CHLSB	CHLSB	A0A0D9SAW5_CHLSB	NA	NA	NA	NA	NA	NA	NA	NA	NA	NA	NA	NA	NA	NA	NA	NA	NA	NA	NA	NA	10.7221	12.5405	18.4168	11.7347	13.7947	10.0101	12.6442	12.7771	12.5366	NA	NA	NA	NA	NA	NA	NA	NA	NA	NA	NA	NA
A0A0D9SB20_CHLSB	NA	NA	NA	NA	A0A0D9SB20_CHLSB	tr|A0A0D9SB20|A0A0D9SB20_CHLSB;tr|A0A0D9RHY6|A0A0D9RHY6_CHLSB	CHLSB	A0A0D9SB20_CHLSB	NA	NA	NA	NA	NA	NA	NA	NA	NA	NA	NA	NA	NA	NA	NA	NA	NA	NA	NA	NA	11.8135	11.5208	12.2343	10.1769	10.5553	10.1705	12.4321	11.7639	11.8161	NA	NA	NA	NA	NA	NA	NA	NA	NA	NA	NA	NA
A0A0D9SB72_CHLSB	NA	NA	NA	NA	A0A0D9SB72_CHLSB	tr|A0A0D9SB72|A0A0D9SB72_CHLSB;tr|A0A0D9RMP0|A0A0D9RMP0_CHLSB	CHLSB	A0A0D9SB72_CHLSB	NA	NA	NA	NA	NA	NA	NA	NA	NA	NA	NA	NA	NA	NA	NA	NA	NA	NA	NA	NA	11.3251	9.41896	15.2902	15.2111	14.4274	15.3471	12.2942	15.8522	12.6613	NA	NA	NA	NA	NA	NA	NA	NA	NA	NA	NA	NA
A0A0D9SB94_CHLSB	NA	NA	NA	NA	A0A0D9SB94_CHLSB	tr|A0A0D9SB94|A0A0D9SB94_CHLSB;tr|A0A0D9RS88|A0A0D9RS88_CHLSB	CHLSB	A0A0D9SB94_CHLSB	NA	NA	NA	NA	NA	NA	NA	NA	NA	NA	NA	NA	NA	NA	NA	NA	NA	NA	NA	NA	12.8552	18.5647	18.2622	15.5578	17.5994	17.2329	13.1938	15.8263	11.5955	NA	NA	NA	NA	NA	NA	NA	NA	NA	NA	NA	NA
A0A0D9SBD1_CHLSB	NA	NA	NA	NA	A0A0D9SBD1_CHLSB	tr|A0A0D9SBD1|A0A0D9SBD1_CHLSB	CHLSB	A0A0D9SBD1_CHLSB	NA	NA	NA	NA	NA	NA	NA	NA	NA	NA	NA	NA	NA	NA	NA	NA	NA	NA	NA	NA	20.0498	19.7721	20.9214	20.9247	21.4884	22.748	18.9278	19.3735	20.4459	NA	NA	NA	NA	NA	NA	NA	NA	NA	NA	NA	NA
A0A0D9SBE5_CHLSB	NA	NA	NA	NA	A0A0D9SBE5_CHLSB	tr|A0A0D9SBE5|A0A0D9SBE5_CHLSB	CHLSB	A0A0D9SBE5_CHLSB	NA	NA	NA	NA	NA	NA	NA	NA	NA	NA	NA	NA	NA	NA	NA	NA	NA	NA	NA	NA	17.6863	16.2714	16.6051	16.1817	15.9461	14.8605	11.7393	15.3556	11.6915	NA	NA	NA	NA	NA	NA	NA	NA	NA	NA	NA	NA
A0A0D9SBF5_CHLSB	NA	NA	NA	NA	A0A0D9SBF5_CHLSB	tr|A0A0D9SBF5|A0A0D9SBF5_CHLSB	CHLSB	A0A0D9SBF5_CHLSB	NA	NA	NA	NA	NA	NA	NA	NA	NA	NA	NA	NA	NA	NA	NA	NA	NA	NA	NA	NA	10.3348	11.5212	12.9905	11.3756	12.159	13.9702	9.81395	12.4369	12.6835	NA	NA	NA	NA	NA	NA	NA	NA	NA	NA	NA	NA
A0A0D9SBL4_CHLSB	NA	NA	NA	NA	A0A0D9SBL4_CHLSB	tr|A0A0D9SBL4|A0A0D9SBL4_CHLSB;tr|A0A0D9SC16|A0A0D9SC16_CHLSB	CHLSB	A0A0D9SBL4_CHLSB	NA	NA	NA	NA	NA	NA	NA	NA	NA	NA	NA	NA	NA	NA	NA	NA	NA	NA	NA	NA	11.8658	16.431	17.2737	15.3534	14.769	17.0331	12.3549	12.7503	12.3136	NA	NA	NA	NA	NA	NA	NA	NA	NA	NA	NA	NA
A0A0D9SBM5_CHLSB	NA	NA	NA	NA	A0A0D9SBM5_CHLSB	tr|A0A0D9SBM5|A0A0D9SBM5_CHLSB	CHLSB	A0A0D9SBM5_CHLSB	NA	NA	NA	NA	NA	NA	NA	NA	NA	NA	NA	NA	NA	NA	NA	NA	NA	NA	NA	NA	13.6727	14.5399	16.1753	11.1323	12.2817	13.3554	14.0673	12.3596	12.4215	NA	NA	NA	NA	NA	NA	NA	NA	NA	NA	NA	NA
A0A0D9SBN8_CHLSB	NA	NA	NA	NA	A0A0D9SBN8_CHLSB	tr|A0A0D9SBN8|A0A0D9SBN8_CHLSB	CHLSB	A0A0D9SBN8_CHLSB	NA	NA	NA	NA	NA	NA	NA	NA	NA	NA	NA	NA	NA	NA	NA	NA	NA	NA	NA	NA	15.8567	12.9917	15.1984	11.9595	10.8523	13.7117	16.0582	16.2541	16.0716	NA	NA	NA	NA	NA	NA	NA	NA	NA	NA	NA	NA
A0A0D9SBZ3_CHLSB	NA	NA	NA	NA	A0A0D9SBZ3_CHLSB	tr|A0A0D9SBZ3|A0A0D9SBZ3_CHLSB;tr|A0A0D9RKY5|A0A0D9RKY5_CHLSB;tr|A0A0D9SDH4|A0A0D9SDH4_CHLSB;tr|A0A0D9RN23|A0A0D9RN23_CHLSB	CHLSB	A0A0D9SBZ3_CHLSB	NA	NA	NA	NA	NA	NA	NA	NA	NA	NA	NA	NA	NA	NA	NA	NA	NA	NA	NA	NA	17.0294	15.6645	15.4419	15.766	14.1567	14.1011	11.6819	15.2808	15.6464	NA	NA	NA	NA	NA	NA	NA	NA	NA	NA	NA	NA
A0A0D9SC15_CHLSB	NA	NA	NA	NA	A0A0D9SC15_CHLSB	tr|A0A0D9SC15|A0A0D9SC15_CHLSB;tr|A0A0D9S9P8|A0A0D9S9P8_CHLSB	CHLSB	A0A0D9SC15_CHLSB	NA	NA	NA	NA	NA	NA	NA	NA	NA	NA	NA	NA	NA	NA	NA	NA	NA	NA	NA	NA	10.488	15.2548	16.4373	14.43	14.1381	13.2608	12.2015	14.8601	11.5546	NA	NA	NA	NA	NA	NA	NA	NA	NA	NA	NA	NA
A0A0D9SC26_CHLSB	NA	NA	NA	NA	A0A0D9SC26_CHLSB	tr|A0A0D9SC26|A0A0D9SC26_CHLSB;tr|A0A0D9RHW3|A0A0D9RHW3_CHLSB	CHLSB	A0A0D9SC26_CHLSB	NA	NA	NA	NA	NA	NA	NA	NA	NA	NA	NA	NA	NA	NA	NA	NA	NA	NA	NA	NA	12.449	15.629	14.5379	13.9539	13.5089	13.5492	13.7802	12.5704	11.6689	NA	NA	NA	NA	NA	NA	NA	NA	NA	NA	NA	NA
A0A0D9SC49_CHLSB	NA	NA	NA	NA	A0A0D9SC49_CHLSB	tr|A0A0D9SC49|A0A0D9SC49_CHLSB	CHLSB	A0A0D9SC49_CHLSB	NA	NA	NA	NA	NA	NA	NA	NA	NA	NA	NA	NA	NA	NA	NA	NA	NA	NA	NA	NA	19.8074	20.3583	20.1728	21.2145	21.5793	22.6047	16.7385	19.3975	21.1066	NA	NA	NA	NA	NA	NA	NA	NA	NA	NA	NA	NA
A0A0D9SCB8_CHLSB	NA	NA	NA	NA	A0A0D9SCB8_CHLSB	tr|A0A0D9SCB8|A0A0D9SCB8_CHLSB	CHLSB	A0A0D9SCB8_CHLSB	NA	NA	NA	NA	NA	NA	NA	NA	NA	NA	NA	NA	NA	NA	NA	NA	NA	NA	NA	NA	12.411	12.2184	14.8009	10.0719	9.30541	9.16488	10.9936	12.634	12.1347	NA	NA	NA	NA	NA	NA	NA	NA	NA	NA	NA	NA
A0A0D9SCD2_CHLSB	NA	NA	NA	NA	A0A0D9SCD2_CHLSB	tr|A0A0D9SCD2|A0A0D9SCD2_CHLSB	CHLSB	A0A0D9SCD2_CHLSB	NA	NA	NA	NA	NA	NA	NA	NA	NA	NA	NA	NA	NA	NA	NA	NA	NA	NA	NA	NA	11.6531	9.52388	13.7084	10.1334	13.3216	9.99794	13.7133	13.0495	12.791	NA	NA	NA	NA	NA	NA	NA	NA	NA	NA	NA	NA
A0A0D9SCE0_CHLSB	NA	NA	NA	NA	A0A0D9SCE0_CHLSB	tr|A0A0D9SCE0|A0A0D9SCE0_CHLSB	CHLSB	A0A0D9SCE0_CHLSB	NA	NA	NA	NA	NA	NA	NA	NA	NA	NA	NA	NA	NA	NA	NA	NA	NA	NA	NA	NA	14.6959	10.1356	9.76256	10.4277	10.8936	14.385	12.909	12.1882	14.9231	NA	NA	NA	NA	NA	NA	NA	NA	NA	NA	NA	NA
A0A0D9SCH7_CHLSB	NA	NA	NA	NA	A0A0D9SCH7_CHLSB	tr|A0A0D9SCH7|A0A0D9SCH7_CHLSB	CHLSB	A0A0D9SCH7_CHLSB	NA	NA	NA	NA	NA	NA	NA	NA	NA	NA	NA	NA	NA	NA	NA	NA	NA	NA	NA	NA	15.6401	14.6802	13.647	11.9377	14.4527	13.841	12.5739	15.4883	15.1382	NA	NA	NA	NA	NA	NA	NA	NA	NA	NA	NA	NA
A0A0D9SCL5_CHLSB	NA	NA	NA	NA	A0A0D9SCL5_CHLSB	tr|A0A0D9SCL5|A0A0D9SCL5_CHLSB;tr|A0A0D9SCK7|A0A0D9SCK7_CHLSB;tr|A0A0D9SCK4|A0A0D9SCK4_CHLSB;tr|A0A0D9SCK2|A0A0D9SCK2_CHLSB;tr|A0A0D9SCK0|A0A0D9SCK0_CHLSB;tr|A0A0D9SA85|A0A0D9SA85_CHLSB;tr|A0A0D9R6C1|A0A0D9R6C1_CHLSB;tr|A0A0D9SCL8|A0A0D9SCL8_CHLSB;tr|A0A0D9SCK8|A0A0D9SCK8_CHLSB;tr|A0A0D9SCJ7|A0A0D9SCJ7_CHLSB;tr|A0A0D9SA87|A0A0D9SA87_CHLSB;tr|A0A0D9SA35|A0A0D9SA35_CHLSB;tr|A0A0D9SA34|A0A0D9SA34_CH…	CHLSB	A0A0D9SCL5_CHLSB	NA	NA	NA	NA	NA	NA	NA	NA	NA	NA	NA	NA	NA	NA	NA	NA	NA	NA	NA	NA	18.5734	16.9078	16.9404	16.4786	15.0058	16.8709	19.9223	20.1713	20.4564	NA	NA	NA	NA	NA	NA	NA	NA	NA	NA	NA	NA
A0A0D9SD63_CHLSB	NA	NA	NA	NA	A0A0D9SD63_CHLSB	tr|A0A0D9SD63|A0A0D9SD63_CHLSB	CHLSB	A0A0D9SD63_CHLSB	NA	NA	NA	NA	NA	NA	NA	NA	NA	NA	NA	NA	NA	NA	NA	NA	NA	NA	NA	NA	15.6616	14.7601	15.6985	14.8926	15.4276	15.9402	11.221	13.0819	12.3525	NA	NA	NA	NA	NA	NA	NA	NA	NA	NA	NA	NA
A0A0D9SD81_CHLSB	NA	NA	NA	NA	A0A0D9SD81_CHLSB	tr|A0A0D9SD81|A0A0D9SD81_CHLSB	CHLSB	A0A0D9SD81_CHLSB	NA	NA	NA	NA	NA	NA	NA	NA	NA	NA	NA	NA	NA	NA	NA	NA	NA	NA	NA	NA	18.0792	17.4604	18.2147	19.3815	19.857	18.0389	15.7709	16.8456	16.6759	NA	NA	NA	NA	NA	NA	NA	NA	NA	NA	NA	NA
A0A0D9SDA4_CHLSB	NA	NA	NA	NA	A0A0D9SDA4_CHLSB	tr|A0A0D9SDA4|A0A0D9SDA4_CHLSB	CHLSB	A0A0D9SDA4_CHLSB	NA	NA	NA	NA	NA	NA	NA	NA	NA	NA	NA	NA	NA	NA	NA	NA	NA	NA	NA	NA	21.517	21.8144	19.8636	20.3043	20.2092	17.1056	11.4569	13.5755	13.7868	NA	NA	NA	NA	NA	NA	NA	NA	NA	NA	NA	NA
A0A0D9SDK6_CHLSB	NA	NA	NA	NA	A0A0D9SDK6_CHLSB	tr|A0A0D9SDK6|A0A0D9SDK6_CHLSB	CHLSB	A0A0D9SDK6_CHLSB	NA	NA	NA	NA	NA	NA	NA	NA	NA	NA	NA	NA	NA	NA	NA	NA	NA	NA	NA	NA	12.7735	15.3976	16.3498	16.2437	14.7138	15.8699	15.2698	12.2132	12.3686	NA	NA	NA	NA	NA	NA	NA	NA	NA	NA	NA	NA
A0A0D9SDL6_CHLSB	NA	NA	NA	NA	A0A0D9SDL6_CHLSB	tr|A0A0D9SDL6|A0A0D9SDL6_CHLSB;tr|A0A0D9S9A8|A0A0D9S9A8_CHLSB;tr|A0A0D9RXH4|A0A0D9RXH4_CHLSB	CHLSB	A0A0D9SDL6_CHLSB	NA	NA	NA	NA	NA	NA	NA	NA	NA	NA	NA	NA	NA	NA	NA	NA	NA	NA	NA	NA	15.2051	15.7973	17.8653	15.3288	14.661	16.8094	15.2814	16.5321	16.2461	NA	NA	NA	NA	NA	NA	NA	NA	NA	NA	NA	NA
A0A0D9SDL8_CHLSB	NA	NA	NA	NA	A0A0D9SDL8_CHLSB	tr|A0A0D9SDL8|A0A0D9SDL8_CHLSB;tr|A0A0D9RX68|A0A0D9RX68_CHLSB	CHLSB	A0A0D9SDL8_CHLSB	NA	NA	NA	NA	NA	NA	NA	NA	NA	NA	NA	NA	NA	NA	NA	NA	NA	NA	NA	NA	9.94032	11.7119	13.6941	10.1398	9.51635	10.6693	12.4388	14.3936	12.7624	NA	NA	NA	NA	NA	NA	NA	NA	NA	NA	NA	NA
A0A0D9SDP0_CHLSB	NA	NA	NA	NA	A0A0D9SDP0_CHLSB	tr|A0A0D9SDP0|A0A0D9SDP0_CHLSB;tr|A0A0D9S9R3|A0A0D9S9R3_CHLSB	CHLSB	A0A0D9SDP0_CHLSB	NA	NA	NA	NA	NA	NA	NA	NA	NA	NA	NA	NA	NA	NA	NA	NA	NA	NA	NA	NA	16.7253	14.7412	11.8228	15.7803	15.0789	11.9021	16.6472	17.5624	16.9423	NA	NA	NA	NA	NA	NA	NA	NA	NA	NA	NA	NA
A0A0D9SDP1_CHLSB	NA	NA	NA	NA	A0A0D9SDP1_CHLSB	tr|A0A0D9SDP1|A0A0D9SDP1_CHLSB;tr|A0A0D9SD76|A0A0D9SD76_CHLSB;tr|A0A0D9SD38|A0A0D9SD38_CHLSB;tr|A0A0D9SCL0|A0A0D9SCL0_CHLSB;tr|A0A0D9SAU7|A0A0D9SAU7_CHLSB;tr|A0A0D9SAA1|A0A0D9SAA1_CHLSB;tr|A0A0D9RMH7|A0A0D9RMH7_CHLSB;tr|A0A0D9RI14|A0A0D9RI14_CHLSB;tr|A0A0D9QXU6|A0A0D9QXU6_CHLSB	CHLSB	A0A0D9SDP1_CHLSB	NA	NA	NA	NA	NA	NA	NA	NA	NA	NA	NA	NA	NA	NA	NA	NA	NA	NA	NA	NA	16.9251	16.2376	12.6414	10.3616	8.03592	10.5707	12.6807	12.27	12.3249	NA	NA	NA	NA	NA	NA	NA	NA	NA	NA	NA	NA
A0A0D9SDS3_CHLSB	NA	NA	NA	NA	A0A0D9SDS3_CHLSB	tr|A0A0D9SDS3|A0A0D9SDS3_CHLSB;tr|A0A0D9S890|A0A0D9S890_CHLSB;tr|A0A0D9SA27|A0A0D9SA27_CHLSB	CHLSB	A0A0D9SDS3_CHLSB	NA	NA	NA	NA	NA	NA	NA	NA	NA	NA	NA	NA	NA	NA	NA	NA	NA	NA	NA	NA	16.4329	14.9083	15.0439	15.0637	13.6914	15.2634	16.5388	17.2018	16.6317	NA	NA	NA	NA	NA	NA	NA	NA	NA	NA	NA	NA
A0A0D9SDW3_CHLSB	NA	NA	NA	NA	A0A0D9SDW3_CHLSB	tr|A0A0D9SDW3|A0A0D9SDW3_CHLSB;tr|A0A0D9RE91|A0A0D9RE91_CHLSB;tr|A0A0D9RKW2|A0A0D9RKW2_CHLSB	CHLSB	A0A0D9SDW3_CHLSB	NA	NA	NA	NA	NA	NA	NA	NA	NA	NA	NA	NA	NA	NA	NA	NA	NA	NA	NA	NA	11.0782	14.4506	16.2113	14.2461	14.2568	14.1417	10.9724	12.882	10.5153	NA	NA	NA	NA	NA	NA	NA	NA	NA	NA	NA	NA
A0A0D9SDY5_CHLSB	NA	NA	NA	NA	A0A0D9SDY5_CHLSB	tr|A0A0D9SDY5|A0A0D9SDY5_CHLSB;tr|A0A0D9S8T4|A0A0D9S8T4_CHLSB	CHLSB	A0A0D9SDY5_CHLSB	NA	NA	NA	NA	NA	NA	NA	NA	NA	NA	NA	NA	NA	NA	NA	NA	NA	NA	NA	NA	11.4871	14.3349	14.2043	11.7959	9.71464	14.7767	12.0735	15.7873	15.7344	NA	NA	NA	NA	NA	NA	NA	NA	NA	NA	NA	NA
A0A0D9SE02_CHLSB	NA	NA	NA	NA	A0A0D9SE02_CHLSB	tr|A0A0D9SE02|A0A0D9SE02_CHLSB	CHLSB	A0A0D9SE02_CHLSB	NA	NA	NA	NA	NA	NA	NA	NA	NA	NA	NA	NA	NA	NA	NA	NA	NA	NA	NA	NA	11.7954	11.4136	12.8025	10.3484	10.0868	10.8661	12.2578	11.963	11.7935	NA	NA	NA	NA	NA	NA	NA	NA	NA	NA	NA	NA
A0A0D9SE10_CHLSB	NA	NA	NA	NA	A0A0D9SE10_CHLSB	tr|A0A0D9SE10|A0A0D9SE10_CHLSB	CHLSB	A0A0D9SE10_CHLSB	NA	NA	NA	NA	NA	NA	NA	NA	NA	NA	NA	NA	NA	NA	NA	NA	NA	NA	NA	NA	12.1003	14.6511	14.9829	13.7491	14.5747	13.8449	12.1379	12.3593	12.3584	NA	NA	NA	NA	NA	NA	NA	NA	NA	NA	NA	NA
A0A0D9SE18_CHLSB	NA	NA	NA	NA	A0A0D9SE18_CHLSB	tr|A0A0D9SE18|A0A0D9SE18_CHLSB	CHLSB	A0A0D9SE18_CHLSB	NA	NA	NA	NA	NA	NA	NA	NA	NA	NA	NA	NA	NA	NA	NA	NA	NA	NA	NA	NA	17.8978	17.0296	16.0864	16.4444	16.324	15.2857	15.2274	16.4409	15.1887	NA	NA	NA	NA	NA	NA	NA	NA	NA	NA	NA	NA
A0A0D9SED0_CHLSB	NA	NA	NA	NA	A0A0D9SED0_CHLSB	tr|A0A0D9SED0|A0A0D9SED0_CHLSB	CHLSB	A0A0D9SED0_CHLSB	NA	NA	NA	NA	NA	NA	NA	NA	NA	NA	NA	NA	NA	NA	NA	NA	NA	NA	NA	NA	11.8612	11.5437	14.688	10.5466	17.1551	16.1302	10.9442	13.2146	13.0361	NA	NA	NA	NA	NA	NA	NA	NA	NA	NA	NA	NA
A0A0D9SEF0_CHLSB	NA	NA	NA	NA	A0A0D9SEF0_CHLSB	tr|A0A0D9SEF0|A0A0D9SEF0_CHLSB;tr|A0A0D9QWI7|A0A0D9QWI7_CHLSB;tr|A0A0D9S9F8|A0A0D9S9F8_CHLSB	CHLSB	A0A0D9SEF0_CHLSB	NA	NA	NA	NA	NA	NA	NA	NA	NA	NA	NA	NA	NA	NA	NA	NA	NA	NA	NA	NA	18.0252	16.9767	13.7211	14.5539	13.001	13.8783	18.1233	17.389	17.2268	NA	NA	NA	NA	NA	NA	NA	NA	NA	NA	NA	NA
A1CF	sp|Q9NQ94|A1CF_HUMAN	A1CF_HUMAN	HUMAN	A1CF ACF ASP	NA	NA	NA	NA	20.182	15.7127	23.1287	22.6718	23.5413	23.6804	17.2309	18.3259	16.2806	21.8899	21.3593	21.658	22.1145	22.1403	22.4244	17.9905	15.0101	14.2236	14.3965	12.6913	NA	NA	NA	NA	NA	NA	NA	NA	NA	2.90291	-1.5664	5.84955	5.39262	6.26218	6.40121	6.1485	5.61789	5.91662	6.37313	6.39895	6.68301
A2ML1	sp|A8K2U0|A2ML1_HUMAN	A2ML1_HUMAN	HUMAN	A2ML1 CPAMD9	NA	NA	NA	NA	14.5693	13.5837	14.9936	16.8668	13.2599	14.2589	15.9	14.1681	14.0731	13.7395	14.1483	14.7053	14.4089	19.465	15.8755	15.2049	15.1676	14.9134	13.5382	13.4395	NA	NA	NA	NA	NA	NA	NA	NA	NA	-0.144411	-1.13006	0.279865	2.15301	-1.45386	-0.454903	-1.35584	-0.946984	-0.390057	-0.686371	4.3697	0.780229
AADAC	sp|P22760|AAAD_HUMAN	AAAD_HUMAN	HUMAN	AADAC DAC	NA	NA	NA	NA	14.7639	14.2221	14.1323	17.0207	15.2068	14.847	15.7869	15.3163	13.3111	15.7534	13.9257	14.9087	14.036	14.9735	14.3465	13.0859	15.5591	15.8691	15.8578	12.8563	NA	NA	NA	NA	NA	NA	NA	NA	NA	-0.0409095	-0.582647	-0.672462	2.21598	0.402045	0.0421967	0.915362	-0.912302	0.0707249	-0.801969	0.13552	-0.491555
AARS1	sp|P49588|SYAC_HUMAN	SYAC_HUMAN	HUMAN	AARS1 AARS	NA	NA	NA	NA	18.2793	18.6921	18.6224	18.9283	18.7299	18.8611	18.999	13.4372	14.617	20.3592	20.1793	20.0593	20.4944	20.4748	20.4553	15.7192	15.8956	16.26	18.7779	16.5035	NA	NA	NA	NA	NA	NA	NA	NA	NA	2.59483	3.00768	2.93799	3.24385	3.0455	3.17663	4.40091	4.22099	4.10107	4.53617	4.5165	4.49706
AARS2	sp|Q5JTZ9|SYAM_HUMAN	SYAM_HUMAN	HUMAN	AARS2 AARSL KIAA1270	NA	NA	NA	NA	17.3892	19.7379	20.4142	20.0473	21.0467	20.2891	21.3873	22.3241	22.3074	22.0568	22.5567	22.0323	18.8875	18.9646	18.9231	23.54	23.59	23.67	13.9892	19.9026	NA	NA	NA	NA	NA	NA	NA	NA	NA	-4.61709	-2.26836	-1.59207	-1.95901	-0.959613	-1.71722	-1.54326	-1.04329	-1.56767	-4.71248	-4.63539	-4.67693
AASDHPPT	sp|Q9NRN7|ADPPT_HUMAN	ADPPT_HUMAN	HUMAN	AASDHPPT CGI-80 HAH-P HSPC223 x0005	A0A0D9S2B1_CHLSB	tr|A0A0D9S2B1|A0A0D9S2B1_CHLSB	CHLSB	AASDHPPT	15.1337	15.4754	14.3335	15.9705	14.039	15.4364	14.1018	14.9281	15.3003	15.6588	15.2873	14.006	16.2053	12.9281	13.0578	14.6011	13.4693	15.1235	15.0503	15.819	10.5437	15.396	13.7415	14.8109	14.222	14.6223	12.0493	13.2311	11.7188	0.357021	0.698677	-0.443182	1.19381	-0.737764	0.659654	1.26083	0.889293	-0.391977	1.80732	-1.46993	-1.34021
AASS	sp|Q9UDR5|AASS_HUMAN	AASS_HUMAN	HUMAN	AASS	NA	NA	NA	NA	15.5089	16.5997	14.6154	15.57	16.2634	16.1447	14.7586	14.2597	13.2238	15.5346	16.8584	17.2596	14.3304	13.8427	15.5475	19.9787	19.1865	19.9505	14.2501	15.6678	NA	NA	NA	NA	NA	NA	NA	NA	NA	1.42816	2.51904	0.534676	1.48927	2.18268	2.06399	-4.17067	-2.84682	-2.44566	-5.37487	-5.86257	-4.15774
ABAT	sp|P80404|GABT_HUMAN	GABT_HUMAN	HUMAN	ABAT GABAT	NA	NA	NA	NA	14.2619	15.31	19.4198	15.9222	15.6002	17.315	13.6073	14.5322	13.3017	20.5407	20.0916	20.8744	14.7327	14.981	15.5394	21.3597	21.2641	22.2869	16.2672	18.1154	NA	NA	NA	NA	NA	NA	NA	NA	NA	0.448178	1.4963	5.60607	2.10846	1.78647	3.50132	-1.09623	-1.54531	-0.762492	-6.90419	-6.65584	-6.09746
ABCD3	sp|P28288|ABCD3_HUMAN	ABCD3_HUMAN	HUMAN	ABCD3 PMP70 PXMP1	NA	NA	NA	NA	14.653	14.7956	14.9695	15.2523	14.9331	12.8038	15.0016	13.4138	13.9298	16.8907	17.7874	14.7471	16.724	16.7598	17.0207	17.7354	16.9946	19.5033	14.2832	12.5491	NA	NA	NA	NA	NA	NA	NA	NA	NA	0.537928	0.680546	0.854479	1.13728	0.818009	-1.31123	-1.18705	-0.290333	-3.33064	-1.35376	-1.31795	-1.05702
ABCE1	sp|P61221|ABCE1_HUMAN	ABCE1_HUMAN	HUMAN	ABCE1 RLI RNASEL1 RNASELI RNS4I OK/SW-cl.40	A0A0D9S172_CHLSB	tr|A0A0D9S172|A0A0D9S172_CHLSB	CHLSB	ABCE1	13.5353	14.9613	14.2107	16.3888	14.1571	14.6457	14.5911	14.4989	13.1084	19.9766	19.8608	19.7079	20.1226	19.6761	19.8183	15.5886	13.4676	15.2994	14.3756	15.6254	10.8218	10.0851	12.5635	15.8403	16.051	14.6978	12.8566	14.0011	10.7849	-0.53082	0.895168	0.144571	2.32263	0.0910013	0.579512	5.19137	5.07563	4.92272	5.33741	4.89084	5.0331
ABCF1	sp|Q8NE71|ABCF1_HUMAN	ABCF1_HUMAN	HUMAN	ABCF1 ABC50	A0A0D9R786_CHLSB	tr|A0A0D9R786|A0A0D9R786_CHLSB	CHLSB	ABCF1	13.519	13.844	14.3367	15.9707	15.3136	13.4499	13.4558	14.0553	13.9513	19.9915	20.002	19.7833	20.4879	20.1941	20.1102	13.7557	13.7021	14.6866	18.6626	12.495	11.2242	14.3083	15.3863	15.193	15.9707	13.828	12.8176	13.5453	11.8897	-0.301799	0.0232002	0.515899	2.14989	1.49281	-0.370918	5.94332	5.9538	5.73515	6.43972	6.14597	6.06203
ABCF2	sp|Q9UG63|ABCF2_HUMAN	ABCF2_HUMAN	HUMAN	ABCF2 HUSSY-18	NA	NA	NA	NA	16.1722	15.2123	15.5628	14.8143	13.7502	14.8248	14.8219	16.232	14.3494	16.6774	16.6751	16.753	16.5676	16.152	16.5855	16.0619	12.8475	13.8879	14.7592	15.6675	NA	NA	NA	NA	NA	NA	NA	NA	NA	1.03782	0.0779147	0.428379	-0.320068	-1.38418	-0.309576	2.41168	2.40934	2.4873	2.30188	1.88627	2.31975
ABCF3	NA	NA	NA	NA	A0A0D9RM90_CHLSB	tr|A0A0D9RM90|A0A0D9RM90_CHLSB	CHLSB	ABCF3	NA	NA	NA	NA	NA	NA	NA	NA	NA	NA	NA	NA	NA	NA	NA	NA	NA	NA	NA	NA	11.4729	9.4555	10.3916	10.6841	10.5115	10.6987	11.9153	13.3665	11.5651	NA	NA	NA	NA	NA	NA	NA	NA	NA	NA	NA	NA
ABHD10	sp|Q9NUJ1|ABHDA_HUMAN	ABHDA_HUMAN	HUMAN	ABHD10	NA	NA	NA	NA	13.6923	17.6178	20.1523	18.2076	18.1572	18.5106	13.2236	17.414	20.4474	21.5484	22.0244	21.2019	18.9996	19.0012	19.1	22.8092	22.1222	22.489	15.662	13.1583	NA	NA	NA	NA	NA	NA	NA	NA	NA	-3.33604	0.589434	3.12394	1.17929	1.1289	1.48226	-0.925047	-0.449025	-1.27153	-3.47385	-3.47226	-3.37341
ABR	NA	NA	NA	NA	A0A0D9RNP0_CHLSB	tr|A0A0D9RNP0|A0A0D9RNP0_CHLSB;tr|A0A0D9RNQ1|A0A0D9RNQ1_CHLSB	CHLSB	ABR	NA	NA	NA	NA	NA	NA	NA	NA	NA	NA	NA	NA	NA	NA	NA	NA	NA	NA	NA	NA	11.9878	10.1466	10.9401	9.58432	12.3679	11.319	12.5442	12.4087	10.9994	NA	NA	NA	NA	NA	NA	NA	NA	NA	NA	NA	NA
ACAA2	sp|P42765|THIM_HUMAN	THIM_HUMAN	HUMAN	ACAA2	A0A0D9RZN3_CHLSB	tr|A0A0D9RZN3|A0A0D9RZN3_CHLSB	CHLSB	ACAA2	20.331	22.6961	22.3361	20.832	21.2256	22.6954	23.2366	23.3649	23.7658	21.5504	21.642	21.807	18.6751	19.1323	18.8775	23.1902	23.0954	23.2616	18.5225	22.7992	12.0649	13.9806	13.704	14.5539	13.4163	15.233	12.4624	14.8731	11.6934	-3.12475	-0.759616	-1.11967	-2.62378	-2.23012	-0.760381	-1.63201	-1.54038	-1.37535	-4.50724	-4.05006	-4.30485
ACACA	sp|Q13085|ACACA_HUMAN	ACACA_HUMAN	HUMAN	ACACA ACAC ACC1 ACCA	A0A0D9R188_CHLSB	tr|A0A0D9R188|A0A0D9R188_CHLSB	CHLSB	ACACA	28.057	28.7418	28.5035	27.0046	27.8137	26.3392	28.3326	28.5481	28.4847	26.3285	26.83	26.6638	25.2647	25.3734	25.3075	28.0831	28.5041	28.56	26.0475	28.2916	22.5963	23.0439	21.3618	23.1264	22.055	21.4413	23.8956	24.06	23.7901	-0.398176	0.286629	0.048391	-1.45052	-0.641435	-2.11596	-2.0539	-1.55236	-1.71855	-3.11764	-3.009	-3.07484
ACACB	sp|O00763|ACACB_HUMAN	ACACB_HUMAN	HUMAN	ACACB ACC2 ACCB	A0A0D9S324_CHLSB	tr|A0A0D9S324|A0A0D9S324_CHLSB	CHLSB	ACACB	16.2232	19.5008	19.0191	18.3916	19.3313	15.9832	19.2117	19.2811	18.91	15.1174	16.739	14.8606	13.5025	15.4178	13.3903	13.981	18.9914	18.1748	14.4085	14.5253	11.0444	15.9594	13.4285	15.5718	15.317	10.9293	12.7524	15.0575	12.846	-2.91104	0.3665	-0.115209	-0.74268	0.196986	-3.15111	-1.93168	-0.310125	-2.18846	-3.54658	-1.63134	-3.6588
ACAD10	sp|Q6JQN1|ACD10_HUMAN	ACD10_HUMAN	HUMAN	ACAD10	NA	NA	NA	NA	16.1487	19.7172	14.995	15.0296	14.552	15.7882	14.5799	13.8008	15.4814	17.0246	18.8464	18.2248	15.344	13.5045	15.1488	18.5977	18.1162	18.5625	15.6107	15.2561	NA	NA	NA	NA	NA	NA	NA	NA	NA	1.52797	5.09645	0.374318	0.408876	-0.068737	1.16749	-1.40082	0.420981	-0.200684	-3.08149	-4.921	-3.27664
ACAD8	sp|Q9UKU7|ACAD8_HUMAN	ACAD8_HUMAN	HUMAN	ACAD8 ARC42 IBD	NA	NA	NA	NA	18.8948	19.6601	18.6633	16.568	14.192	17.1235	20.3737	21.1052	20.4992	13.9044	14.4733	17.5698	14.448	17.6412	14.208	18.7505	17.7641	18.4691	13.1627	14.1615	NA	NA	NA	NA	NA	NA	NA	NA	NA	-1.76453	-0.999314	-1.99603	-4.09134	-6.46739	-3.53583	-4.42351	-3.85459	-0.758118	-3.87988	-0.686652	-4.11993
ACAD9	sp|Q9H845|ACAD9_HUMAN	ACAD9_HUMAN	HUMAN	ACAD9	NA	NA	NA	NA	16.0461	15.33	19.1428	18.0692	17.7378	18.4247	20.0006	17.534	20.2804	19.8384	19.7366	19.1228	13.3894	15.1739	15.1107	21.5457	20.7671	21.6526	16.988	18.3578	NA	NA	NA	NA	NA	NA	NA	NA	NA	-3.22556	-3.94163	-0.128884	-1.20246	-1.53384	-0.846957	-1.48338	-1.58517	-2.19899	-7.93241	-6.14786	-6.21112
ACADM	sp|P11310|ACADM_HUMAN	ACADM_HUMAN	HUMAN	ACADM	A0A0D9S6Y9_CHLSB	tr|A0A0D9S6Y9|A0A0D9S6Y9_CHLSB	CHLSB	ACADM	19.5751	20.5661	22.5335	21.5061	21.627	22.3885	22.9462	22.699	22.5806	22.0685	22.8172	22.5777	19.9169	19.8352	20.1207	23.9831	23.7007	23.9119	19.4312	22.5545	10.0794	15.4406	14.3952	15.8565	14.3678	15.2806	12.102	17.0726	13.7177	-3.16687	-2.17585	-0.20842	-1.23582	-1.11494	-0.35339	-1.79671	-1.04799	-1.2875	-3.94838	-4.03007	-3.7445
ACADS	sp|P16219|ACADS_HUMAN	ACADS_HUMAN	HUMAN	ACADS	NA	NA	NA	NA	18.2238	18.7348	19.0546	17.3668	17.9833	14.5475	19.3358	19.5311	19.5203	16.2365	14.1441	17.9499	14.5872	15.1252	15.1183	18.012	18.8183	18.288	13.6965	12.0101	NA	NA	NA	NA	NA	NA	NA	NA	NA	-1.23861	-0.7276	-0.40777	-2.09556	-1.47913	-4.91494	-2.13629	-4.22871	-0.422896	-3.78558	-3.24755	-3.25446
ACADSB	sp|P45954|ACDSB_HUMAN	ACDSB_HUMAN	HUMAN	ACADSB	NA	NA	NA	NA	18.3401	21.8802	21.9246	20.6868	20.5229	21.8433	22.8933	23.4578	24.2031	20.6495	21.318	20.4817	18.1279	14.739	18.5136	21.8128	21.7331	21.6903	16.5006	15.7468	NA	NA	NA	NA	NA	NA	NA	NA	NA	-5.17797	-1.63781	-1.5935	-2.83126	-2.99519	-1.67476	-1.09595	-0.427434	-1.26375	-3.6175	-7.00641	-3.23178
ACADVL	sp|P49748|ACADV_HUMAN	ACADV_HUMAN	HUMAN	ACADVL VLCAD	NA	NA	NA	NA	17.8013	18.4896	18.8849	20.2029	16.4621	19.0942	13.904	21.5041	18.3514	21.2212	21.5364	20.9357	13.7509	16.5423	17.276	23.0224	22.5294	22.8475	13.8535	16.6983	NA	NA	NA	NA	NA	NA	NA	NA	NA	-0.118537	0.569715	0.96502	2.28301	-1.45776	1.17433	-1.57861	-1.26337	-1.8641	-9.04886	-6.25748	-5.52374
ACAT1	sp|P24752|THIL_HUMAN	THIL_HUMAN	HUMAN	ACAT1 ACAT MAT	NA	NA	NA	NA	21.3314	23.1702	22.6991	21.8101	21.6896	22.0005	21.1741	23.4619	24.0136	22.3274	22.9343	22.3981	20.1567	20.1462	20.1229	23.6491	23.731	23.5565	18.5982	22.274	NA	NA	NA	NA	NA	NA	NA	NA	NA	-1.55179	0.287047	-0.184111	-1.07313	-1.19357	-0.882672	-1.31809	-0.711214	-1.24743	-3.4888	-3.49933	-3.52264
ACAT2	sp|Q9BWD1|THIC_HUMAN	THIC_HUMAN	HUMAN	ACAT2 ACTL	NA	NA	NA	NA	17.9133	18.6618	20.4334	22.9367	21.5708	23.8813	16.2492	13.9986	17.0053	20.2084	19.3265	19.7566	21.5626	21.3484	21.2542	18.071	18.6842	18.4683	17.5379	17.3092	NA	NA	NA	NA	NA	NA	NA	NA	NA	2.16225	2.91079	4.68236	7.18569	5.81977	8.13026	1.80055	0.918643	1.34876	3.15481	2.94054	2.84643
ACBD3	sp|Q9H3P7|GCP60_HUMAN	GCP60_HUMAN	HUMAN	ACBD3 GCP60 GOCAP1 GOLPH1	NA	NA	NA	NA	14.5732	15.2856	14.9887	18.3909	13.6345	14.4736	13.4674	13.7437	15.0544	16.9247	16.6872	16.7478	17.0021	16.3853	17.0053	14.1745	14.4364	13.7878	13.8731	13.1011	NA	NA	NA	NA	NA	NA	NA	NA	NA	0.484736	1.19711	0.900226	4.30243	-0.453942	0.385084	2.79183	2.55424	2.61489	2.86916	2.25238	2.87234
ACIN1	sp|Q9UKV3|ACINU_HUMAN	ACINU_HUMAN	HUMAN	ACIN1 ACINUS KIAA0670	A0A0D9RU84_CHLSB	tr|A0A0D9RU84|A0A0D9RU84_CHLSB	CHLSB	ACIN1	15.0147	14.5095	15.5071	15.8709	17.8852	15.4515	13.2639	13.7252	13.916	13.3983	15.9475	16.3514	20.6497	21.0449	20.6774	13.4672	15.9392	15.4268	18.6855	13.8886	14.951	15.6864	16.0095	16.0504	16.4845	14.5988	11.842	12.1887	11.7033	1.37963	0.874455	1.87201	2.23585	4.2502	1.81643	-1.5461	1.00311	1.40702	5.70527	6.10055	5.73298
ACLY	sp|P53396|ACLY_HUMAN	ACLY_HUMAN	HUMAN	ACLY	A0A0D9S2A5_CHLSB	tr|A0A0D9S2A5|A0A0D9S2A5_CHLSB	CHLSB	ACLY	17.0797	15.6013	17.9552	21.3727	16.1214	19.6371	16.1911	13.8204	13.4075	21.8989	21.0917	21.5201	22.2328	22.3499	22.5202	19.6002	16.0959	19.2794	20.7321	16.8439	15.6314	16.1626	16.8855	16.0868	17.0457	17.2557	15.2758	13.2061	12.2732	2.60673	1.12827	3.48221	6.89968	1.64841	5.16413	3.57376	2.76655	3.19497	3.90761	4.02476	4.19499
ACO2	sp|Q99798|ACON_HUMAN	ACON_HUMAN	HUMAN	ACO2	A0A0D9R0H6_CHLSB	tr|A0A0D9R0H6|A0A0D9R0H6_CHLSB	CHLSB	ACO2	21.9691	22.6576	23.7797	21.4337	22.6116	22.756	25.0971	23.7563	24.7217	24.4173	24.9607	24.4701	22.3337	22.4987	22.6002	25.9861	25.6493	25.719	22.5528	25.3932	16.7468	16.2393	15.8659	16.8095	17.3643	16.1095	18.6967	16.0305	18.2183	-2.55593	-1.86739	-0.74536	-3.09133	-1.91347	-1.76904	-1.36749	-0.824144	-1.31471	-3.45112	-3.28616	-3.18465
ACOT1	sp|Q86TX2|ACOT1_HUMAN	ACOT1_HUMAN	HUMAN	ACOT1 CTE1	NA	NA	NA	NA	18.5152	21.4763	22.2399	19.4846	19.9937	20.6639	22.3794	21.5453	22.9077	21.1568	21.9607	21.639	14.5328	17.1961	17.8368	22.8305	22.8438	23.1061	17.6323	18.337	NA	NA	NA	NA	NA	NA	NA	NA	NA	-3.76229	-0.801173	-0.0375451	-2.79286	-2.28378	-1.61359	-1.76992	-0.966024	-1.28771	-8.394	-5.73062	-5.08994
ACOT13	sp|Q9NPJ3|ACO13_HUMAN	ACO13_HUMAN	HUMAN	ACOT13 THEM2 HT012 PNAS-27	NA	NA	NA	NA	14.6224	14.6711	18.2013	17.7858	14.4622	16.1005	18.255	17.6794	17.919	19.2416	19.8645	19.2955	17.8243	17.7599	17.5121	20.0312	20.3831	20.311	15.8336	14.3265	NA	NA	NA	NA	NA	NA	NA	NA	NA	-3.32877	-3.28	0.250179	-0.165369	-3.48894	-1.85062	-1.00015	-0.377222	-0.946223	-2.41743	-2.48182	-2.7297
ACOT2	sp|P49753|ACOT2_HUMAN	ACOT2_HUMAN	HUMAN	ACOT2 PTE2 PTE2A	NA	NA	NA	NA	14.4837	14.6668	13.5508	15.4153	14.4469	14.5439	14.4612	15.2213	13.7358	13.1837	15.7608	14.9594	15.3832	14.3719	14.867	16.7141	16.7432	14.9697	13.6539	14.0705	NA	NA	NA	NA	NA	NA	NA	NA	NA	0.0109132	0.193989	-0.922003	0.94255	-0.0258347	0.071141	-2.95865	-0.381585	-1.18292	-0.759188	-1.77049	-1.27533
ACOT7	sp|O00154|BACH_HUMAN	BACH_HUMAN	HUMAN	ACOT7 BACH	A0A0D9S8S9_CHLSB	tr|A0A0D9S8S9|A0A0D9S8S9_CHLSB;tr|A0A0D9S8S8|A0A0D9S8S8_CHLSB	CHLSB	ACOT7	16.1313	14.1241	15.9197	13.1409	14.3553	14.3444	14.4687	14.8989	14.2672	17.246	17.3111	17.5919	17.3337	17.3034	17.2997	13.6914	13.9943	15.1192	16.8657	14.1537	11.6253	11.151	10.987	10.7828	12.2674	10.3608	12.7374	12.5325	11.9605	1.58639	-0.420863	1.37476	-1.4041	-0.189694	-0.20056	2.9777	3.04276	3.32363	3.06538	3.03511	3.03136
ACOT9	sp|Q9Y305|ACOT9_HUMAN	ACOT9_HUMAN	HUMAN	ACOT9 CGI-16	A0A0D9RPJ3_CHLSB	tr|A0A0D9RPJ3|A0A0D9RPJ3_CHLSB	CHLSB	ACOT9	15.3252	14.5826	14.2149	14.3903	14.0055	15.1895	13.6012	14.9424	14.5765	19.4109	20.5352	20.8833	15.716	16.3563	15.8039	22.4238	21.8634	22.4073	14.6923	17.4848	13.0131	10.1661	11.5047	13.8033	11.5876	10.0779	12.8461	12.5565	13.0674	0.951798	0.209251	-0.15845	0.0169096	-0.367843	0.816094	-2.82058	-1.69632	-1.34818	-6.51547	-5.87515	-6.42763
ACOX1	sp|Q15067|ACOX1_HUMAN	ACOX1_HUMAN	HUMAN	ACOX1 ACOX	NA	NA	NA	NA	13.4325	15.3118	15.1872	18.1998	13.613	16.4376	15.8732	14.4489	15.3237	15.7878	15.7338	14.7783	15.6459	13.3386	14.3506	14.2361	15.9934	15.8955	14.6136	12.5109	NA	NA	NA	NA	NA	NA	NA	NA	NA	-1.7828	0.0965241	-0.0280097	2.98458	-1.60226	1.22238	0.412799	0.358803	-0.596737	0.270933	-2.03646	-1.02438
ACP1	sp|P24666|PPAC_HUMAN	PPAC_HUMAN	HUMAN	ACP1	NA	NA	NA	NA	14.4297	14.8837	18.3025	18.0908	17.2697	17.4258	14.1881	15.0097	13.0915	17.8604	17.6952	17.8791	17.8644	17.8797	17.8099	13.8092	14.3066	17.0189	17.9561	18.2937	NA	NA	NA	NA	NA	NA	NA	NA	NA	0.333284	0.787285	4.20603	3.99434	3.17331	3.32935	2.81545	2.65029	2.83419	2.81945	2.83478	2.76499
ACSF2	sp|Q96CM8|ACSF2_HUMAN	ACSF2_HUMAN	HUMAN	ACSF2 UNQ493/PRO1009	NA	NA	NA	NA	15.9122	20.0723	21.4762	19.259	18.8343	19.9186	22.0054	22.3186	22.603	22.669	23.3177	22.9354	18.1412	17.893	18.206	23.603	23.8326	23.9601	14.412	14.0812	NA	NA	NA	NA	NA	NA	NA	NA	NA	-6.39683	-2.23667	-0.83286	-3.05003	-3.47471	-2.3904	-1.12953	-0.480875	-0.86316	-5.65736	-5.90559	-5.59261
ACSL3	sp|O95573|ACSL3_HUMAN	ACSL3_HUMAN	HUMAN	ACSL3 ACS3 FACL3 LACS3	NA	NA	NA	NA	15.8175	14.2097	13.3087	16.8243	15.6755	15.7567	15.6598	14.9156	15.5795	21.8958	21.0987	21.0671	20.962	19.9587	20.6811	17.3321	14.5893	13.4961	14.673	14.8852	NA	NA	NA	NA	NA	NA	NA	NA	NA	0.432585	-1.17529	-2.07631	1.43931	0.290527	0.37175	6.75664	5.95953	5.92797	5.82284	4.81958	5.54201
ACSL4	sp|O60488|ACSL4_HUMAN	ACSL4_HUMAN	HUMAN	ACSL4 ACS4 FACL4 LACS4	NA	NA	NA	NA	14.6632	15.521	19.4478	15.1417	22.056	17.8194	15.3387	14.1245	21.3864	18.0048	17.9661	17.1871	16.5038	15.2993	16.5999	16.9913	14.0143	14.8916	16.9873	11.3705	NA	NA	NA	NA	NA	NA	NA	NA	NA	-2.28667	-1.42886	2.49791	-1.80812	5.10617	0.869547	2.70577	2.66707	1.88803	1.20479	0.000231815	1.30084
ACSM2B	sp|Q68CK6|ACS2B_HUMAN;sp|Q08AH3|ACS2A_HUMAN	ACS2B_HUMAN	HUMAN	ACSM2B ACSM2 HYST1046	NA	NA	NA	NA	15.177	13.6493	13.904	14.1846	13.612	14.8649	14.9383	13.8083	11.4027	17.1861	18.4622	18.6607	14.5595	14.2928	15.3749	20.1814	19.9913	20.0868	14.5326	13.7652	NA	NA	NA	NA	NA	NA	NA	NA	NA	1.7939	0.266196	0.52093	0.801506	0.228895	1.48186	-2.90041	-1.62433	-1.42586	-5.52706	-5.7937	-4.71165
ACSS3	sp|Q9H6R3|ACSS3_HUMAN	ACSS3_HUMAN	HUMAN	ACSS3	NA	NA	NA	NA	15.2604	18.7773	19.33	19.1307	18.6284	17.802	18.9041	19.9031	20.6449	21.0861	22.1623	21.1236	16.5893	13.2125	18.0556	23.0754	23.1829	23.3127	13.7371	14.0524	NA	NA	NA	NA	NA	NA	NA	NA	NA	-4.55698	-1.04007	-0.487379	-0.686644	-1.189	-2.01536	-2.10425	-1.02807	-2.06676	-6.60106	-9.97782	-5.1347
ACTA1	sp|P68133|ACTS_HUMAN	ACTS_HUMAN	HUMAN	ACTA1 ACTA	NA	NA	NA	NA	20.3575	14.0973	15.5106	19.2965	16.3109	20.3641	15.4134	13.6819	14.0172	21.0286	19.7509	20.956	20.3439	20.9438	21.2826	25.9572	19.7962	20.2986	19.5841	20.2057	NA	NA	NA	NA	NA	NA	NA	NA	NA	5.98661	-0.273588	1.13976	4.92565	1.94009	5.99325	-0.988753	-2.2664	-1.06137	-1.67346	-1.07355	-0.73475
ACTB	sp|P60709|ACTB_HUMAN	ACTB_HUMAN	HUMAN	ACTB	NA	NA	NA	NA	27.6514	27.8413	26.7396	28.1592	26.8815	27.8095	27.5914	27.2964	27.2218	25.6867	25.5398	25.8015	25.681	25.9583	25.7401	27.7936	25.2794	25.1947	25.9632	25.701	NA	NA	NA	NA	NA	NA	NA	NA	NA	0.281526	0.4715	-0.630275	0.789343	-0.488388	0.439655	-0.402576	-0.54943	-0.287732	-0.408277	-0.130899	-0.349138
ACTBL2	sp|Q562R1|ACTBL_HUMAN	ACTBL_HUMAN	HUMAN	ACTBL2	NA	NA	NA	NA	15.0568	15.646	15.3387	15.3074	13.8982	15.2342	14.8752	14.2269	14.6666	21.4961	21.6053	21.5247	15.5524	21.963	21.9672	21.2791	18.5004	12.1853	22.0097	11.7637	NA	NA	NA	NA	NA	NA	NA	NA	NA	0.467255	1.05645	0.749102	0.717778	-0.691358	0.644573	4.1745	4.28371	4.20314	-1.76915	4.64144	4.64563
ACTC1	NA	NA	NA	NA	A0A0D9R480_CHLSB	tr|A0A0D9R480|A0A0D9R480_CHLSB;tr|A0A0D9RE13|A0A0D9RE13_CHLSB;tr|A0A0D9RSK3|A0A0D9RSK3_CHLSB;tr|A0A0D9R387|A0A0D9R387_CHLSB	CHLSB	ACTC1	NA	NA	NA	NA	NA	NA	NA	NA	NA	NA	NA	NA	NA	NA	NA	NA	NA	NA	NA	NA	11.3299	8.66178	10.0375	12.7726	16.5766	17.4775	11.5896	11.0004	11.1657	NA	NA	NA	NA	NA	NA	NA	NA	NA	NA	NA	NA
ACTG1	sp|P63261|ACTG_HUMAN	ACTG_HUMAN	HUMAN	ACTG1 ACTG	NA	NA	NA	NA	14.7856	19.9855	19.8342	20.6599	18.9564	19.1543	14.0907	15.6363	19.0857	15.1993	15.7413	14.845	14.5547	15.0942	14.6136	13.5546	14.0125	15.7333	14.4414	13.4011	NA	NA	NA	NA	NA	NA	NA	NA	NA	-1.48527	3.71464	3.56329	4.38901	2.68556	2.88343	0.765803	1.30783	0.411494	0.121237	0.660712	0.180099
ACTL6A	sp|O96019|ACL6A_HUMAN	ACL6A_HUMAN	HUMAN	ACTL6A BAF53 BAF53A INO80K	NA	NA	NA	NA	13.9523	15.4996	14.9603	15.3067	12.2612	14.3922	15.1448	14.2132	13.843	14.8522	15.6391	14.7528	14.4706	16.8149	13.8384	15.167	15.071	13.7505	14.8753	14.8352	NA	NA	NA	NA	NA	NA	NA	NA	NA	-0.448071	1.09925	0.559998	0.906371	-2.13911	-0.00816429	0.189311	0.976252	0.089939	-0.192298	2.15206	-0.824466
ACTN1	sp|P12814|ACTN1_HUMAN	ACTN1_HUMAN	HUMAN	ACTN1	A0A0D9RKZ5_CHLSB	tr|A0A0D9RKZ5|A0A0D9RKZ5_CHLSB	CHLSB	ACTN1	14.594	17.1294	14.2049	16.6616	14.6682	15.5397	14.8464	14.1878	14.5857	15.5082	14.8791	14.3015	15.6579	15.7363	13.3592	15.8079	15.0049	14.7555	13.0123	14.2557	10.6157	11.8288	11.0219	12.3449	12.2615	12.8368	12.7238	13.4106	13.3187	0.0540782	2.58942	-0.335068	2.12167	0.128191	0.999766	0.318791	-0.310347	-0.887965	0.468435	0.546925	-1.83024
ACTN2	sp|P35609|ACTN2_HUMAN	ACTN2_HUMAN	HUMAN	ACTN2	NA	NA	NA	NA	17.2902	17.442	17.1743	19.0848	16.6719	17.3387	18.0943	17.9968	17.0502	16.9324	14.4647	15.4967	16.2415	16.6359	16.5866	23.313	14.341	14.4338	17.3111	15.5581	NA	NA	NA	NA	NA	NA	NA	NA	NA	-0.423532	-0.271762	-0.539504	1.37098	-1.04187	-0.37503	-0.430252	-2.8979	-1.86593	-1.12111	-0.726683	-0.776052
ACTN3	sp|Q08043|ACTN3_HUMAN	ACTN3_HUMAN	HUMAN	ACTN3	NA	NA	NA	NA	19.386	17.7833	15.8696	18.5531	12.8794	15.7577	14.8214	17.3975	16.8235	14.1482	15.5186	15.035	14.3687	14.4999	14.6388	20.6643	13.2766	15.4317	14.6095	13.4919	NA	NA	NA	NA	NA	NA	NA	NA	NA	3.03858	1.43588	-0.477846	2.20561	-3.46806	-0.589722	-2.30938	-0.938986	-1.42257	-2.08883	-1.9576	-1.8187
ACTN4	sp|O43707|ACTN4_HUMAN	ACTN4_HUMAN	HUMAN	ACTN4	A0A0D9QVJ0_CHLSB	tr|A0A0D9QVJ0|A0A0D9QVJ0_CHLSB	CHLSB	ACTN4	17.6584	14.6557	17.6638	19.693	18.6821	21.0782	13.886	14.6493	14.9207	18.8472	17.8796	18.5114	18.3117	20.15	18.194	17.431	14.7264	18.8281	19.556	17.8991	15.2265	14.2971	13.4548	15.5733	16.6161	15.4312	15.475	15.9885	15.2986	3.17312	0.170428	3.17848	5.20766	4.19678	6.59291	1.85206	0.884395	1.51619	1.31655	3.15486	1.1988
ACTR1A	sp|P61163|ACTZ_HUMAN	ACTZ_HUMAN	HUMAN	ACTR1A CTRN1	A0A0D9QZD8_CHLSB	tr|A0A0D9QZD8|A0A0D9QZD8_CHLSB	CHLSB	ACTR1A	16.5733	14.2784	19.4222	18.3497	14.0704	18.726	18.8437	15.2651	13.6181	15.4927	15.5557	15.8988	14.5025	14.9643	17.0364	14.9432	15.2749	15.2456	15.0502	13.0376	10.6296	10.119	11.8001	12.6694	9.20967	14.4303	12.3955	12.5911	10.7343	0.66429	-1.63057	3.5132	2.44072	-1.83857	2.81699	0.338153	0.401152	0.744245	-0.652091	-0.190263	1.88184
ACTR2	sp|P61160|ARP2_HUMAN	ARP2_HUMAN	HUMAN	ACTR2 ARP2	A0A0D9RQK6_CHLSB	tr|A0A0D9RQK6|A0A0D9RQK6_CHLSB	CHLSB	ACTR2	14.4754	15.3268	16.4202	18.9849	17.5493	19.3353	15.0464	17.0916	17.0074	14.5794	14.8964	14.9448	14.0003	14.4429	14.8343	13.6996	13.5294	14.2854	18.4603	14.6991	11.1924	9.92368	13.8038	13.5247	12.6185	15.1536	12.2846	12.0126	13.119	-1.90638	-1.05498	0.0383691	2.6031	1.16751	2.95347	0.741321	1.05826	1.10664	0.162167	0.604792	0.996186
ACTR3	sp|P61158|ARP3_HUMAN	ARP3_HUMAN	HUMAN	ACTR3 ARP3	A0A0D9RV86_CHLSB	tr|A0A0D9RV86|A0A0D9RV86_CHLSB	CHLSB	ACTR3	18.7889	17.2107	16.6088	19.2381	15.7678	18.9077	14.6294	16.8114	17.8578	17.9844	18.515	18.9564	18.1385	18.1084	17.9268	15.4142	15.3161	17.8424	18.7309	14.822	12.2274	14.2571	15.035	15.4817	15.0718	16.4876	12.9528	12.8574	10.7456	2.35609	0.777837	0.175925	2.80528	-0.665012	2.47491	1.79355	2.32415	2.76555	1.94759	1.91753	1.73589
ADAR	sp|P55265|DSRAD_HUMAN	DSRAD_HUMAN	HUMAN	ADAR ADAR1 DSRAD G1P1 IFI4	A0A0D9S5D2_CHLSB	tr|A0A0D9S5D2|A0A0D9S5D2_CHLSB	CHLSB	ADAR	18.1623	17.766	18.444	17.7095	18.6238	16.5953	14.4144	15.2619	14.4509	19.6685	20.7244	20.5181	22.7731	23.4583	23.3265	13.8228	13.4684	16.9633	24.2137	14.9581	12.6863	16.4765	17.2997	16.6963	16.876	15.8229	11.9922	12.3262	11.9418	3.4532	3.05697	3.73492	3.00047	3.91475	1.88626	4.91697	5.97289	5.76653	8.02152	8.70673	8.57496
ADH5	sp|P11766|ADHX_HUMAN	ADHX_HUMAN	HUMAN	ADH5 ADHX FDH	A0A0D9QVT7_CHLSB	tr|A0A0D9QVT7|A0A0D9QVT7_CHLSB	CHLSB	ADH5	16.3528	15.3657	14.6348	18.6547	17.96	20.3763	14.5693	12.9899	13.4134	18.6402	16.0069	17.7398	18.6246	19.0884	19.047	14.4716	13.6959	14.2577	14.7257	14.6415	12.2081	10.4674	10.9733	9.58086	13.233	11.1329	13.4747	9.95098	12.821	2.6953	1.70818	0.97723	4.99713	4.30244	6.71881	4.49842	1.86513	3.59812	4.48284	4.94668	4.90527
ADK	sp|P55263|ADK_HUMAN	ADK_HUMAN	HUMAN	ADK	NA	NA	NA	NA	13.8752	14.4513	16.0602	13.9919	15.1011	14.0271	15.1896	14.2043	14.248	15.0961	15.4251	15.4287	15.3284	15.8307	15.9167	13.1623	15.8029	14.0303	14.4719	14.4001	NA	NA	NA	NA	NA	NA	NA	NA	NA	-0.672116	-0.0960088	1.51283	-0.55545	0.553777	-0.520211	0.764274	1.0933	1.09687	0.996626	1.49886	1.58487
ADPRS	NA	NA	NA	NA	A0A0D9S7T0_CHLSB	tr|A0A0D9S7T0|A0A0D9S7T0_CHLSB	CHLSB	ADPRS	NA	NA	NA	NA	NA	NA	NA	NA	NA	NA	NA	NA	NA	NA	NA	NA	NA	NA	NA	NA	11.9247	11.554	10.2219	10.948	11.4007	10.9938	12.5685	11.217	11.2195	NA	NA	NA	NA	NA	NA	NA	NA	NA	NA	NA	NA
ADRM1	sp|Q16186|ADRM1_HUMAN	ADRM1_HUMAN	HUMAN	ADRM1 GP110	NA	NA	NA	NA	17.4113	17.0131	17.2653	17.8157	12.6096	17.9462	12.9036	14.0771	16.9068	16.0196	15.2914	14.9154	15.3082	13.6021	15.6239	13.8309	12.867	15.2586	14.6666	12.9957	NA	NA	NA	NA	NA	NA	NA	NA	NA	2.78215	2.38398	2.63612	3.18651	-2.01957	3.31706	2.03408	1.3059	0.929829	1.32271	-0.383387	1.63842
ADSL	sp|P30566|PUR8_HUMAN	PUR8_HUMAN	HUMAN	ADSL AMPS	A0A0D9R111_CHLSB	tr|A0A0D9R111|A0A0D9R111_CHLSB	CHLSB	ADSL	16.8956	16.4143	17.4422	19.1671	19.4404	21.3334	13.7744	14.2797	17.4428	18.6728	18.0528	18.5521	18.3099	18.7205	19.7628	16.7199	14.3079	16.8294	17.0811	15.3913	11.9113	10.0103	12.6101	10.5564	13.2771	13.0159	12.23	13.037	11.8421	1.72994	1.24862	2.27653	4.00152	4.27473	6.16773	2.72045	2.10038	2.59971	2.35756	2.76808	3.81038
ADSS	NA	NA	NA	NA	A0A0D9RAC2_CHLSB	tr|A0A0D9RAC2|A0A0D9RAC2_CHLSB	CHLSB	ADSS ADSS2	NA	NA	NA	NA	NA	NA	NA	NA	NA	NA	NA	NA	NA	NA	NA	NA	NA	NA	NA	NA	11.6674	9.47394	12.8402	12.1927	9.41619	12.5356	13.2018	13.6289	12.981	NA	NA	NA	NA	NA	NA	NA	NA	NA	NA	NA	NA
ADSS2	sp|P30520|PURA2_HUMAN	PURA2_HUMAN	HUMAN	ADSS2 ADSS	NA	NA	NA	NA	17.1643	15.6355	18.8786	19.7846	19.2524	20.5551	13.7174	13.8513	13.433	18.4201	18.352	18.1152	18.7986	19.3715	19.5039	13.3718	15.1671	14.017	14.4886	14.6422	NA	NA	NA	NA	NA	NA	NA	NA	NA	3.49705	1.9683	5.21132	6.11739	5.5852	6.88783	4.23484	4.16675	3.92989	4.61333	5.18626	5.31863
ADSSL1	NA	NA	NA	NA	A0A0D9RBH6_CHLSB	tr|A0A0D9RBH6|A0A0D9RBH6_CHLSB	CHLSB	ADSSL1 ADSS1	NA	NA	NA	NA	NA	NA	NA	NA	NA	NA	NA	NA	NA	NA	NA	NA	NA	NA	NA	NA	11.2561	13.2883	13.4606	9.77918	10.148	12.8348	11.5971	12.4246	13.6391	NA	NA	NA	NA	NA	NA	NA	NA	NA	NA	NA	NA
AFG3L2	sp|Q9Y4W6|AFG32_HUMAN	AFG32_HUMAN	HUMAN	AFG3L2	NA	NA	NA	NA	17.0741	15.267	15.7232	18.1467	16.1311	16.9969	19.2211	17.5962	18.2862	19.6987	20.6275	19.3939	13.6378	15.5952	15.3778	22.5633	21.8184	22.3454	14.9347	14.9252	NA	NA	NA	NA	NA	NA	NA	NA	NA	-1.29374	-3.10085	-2.64462	-0.221106	-2.23677	-1.37095	-2.54365	-1.61489	-2.84847	-8.60453	-6.64717	-6.86454
AFP	sp|P02771|FETA_HUMAN	FETA_HUMAN	HUMAN	AFP HPAFP	NA	NA	NA	NA	14.6899	15.6499	14.5139	18.641	12.6706	13.921	15.7659	13.3985	14.7853	14.7159	16.4396	14.7479	14.1763	13.8113	14.165	14.3953	15.5541	15.6926	12.9653	13.4879	NA	NA	NA	NA	NA	NA	NA	NA	NA	0.0400196	1.00008	-0.13601	3.99117	-1.97931	-0.728823	-0.498162	1.22557	-0.466141	-1.03774	-1.40276	-1.04906
AGFG2	sp|O95081|AGFG2_HUMAN	AGFG2_HUMAN	HUMAN	AGFG2 HRBL RABR	NA	NA	NA	NA	14.3996	14.9334	13.3239	16.3122	13.9649	13.5484	14.2506	13.8608	13.9785	14.2707	14.8909	13.8903	13.9962	14.0378	14.0167	13.188	14.4587	16.2892	12.9567	14.8126	NA	NA	NA	NA	NA	NA	NA	NA	NA	0.369642	0.903449	-0.706043	2.28223	-0.0650085	-0.4816	-0.374619	0.245623	-0.755014	-0.649069	-0.607477	-0.62866
AGL	sp|P35573|GDE_HUMAN	GDE_HUMAN	HUMAN	AGL GDE	NA	NA	NA	NA	22.4697	14.0338	14.2303	15.775	15.013	14.1035	14.9035	14.1069	15.5255	19.6522	19.9202	20.5065	19.5444	18.9732	19.2586	17.18	14.507	14.1012	20.5423	12.9961	NA	NA	NA	NA	NA	NA	NA	NA	NA	7.62443	-0.811519	-0.614961	0.929663	0.167731	-0.741814	4.38944	4.65742	5.24373	4.28161	3.71042	3.99588
AGMAT	sp|Q9BSE5|SPEB_HUMAN	SPEB_HUMAN	HUMAN	AGMAT	NA	NA	NA	NA	13.5044	20.5296	22.5914	20.8694	21.3283	20.8718	21.1008	22.562	22.3809	22.5605	22.5284	21.8467	18.6424	20.0174	20.0992	23.4836	23.3133	23.9527	14.6667	13.1509	NA	NA	NA	NA	NA	NA	NA	NA	NA	-8.51019	-1.4849	0.576835	-1.14518	-0.686213	-1.14277	-1.02272	-1.05475	-1.73647	-4.94073	-3.56578	-3.484
AGO1	sp|Q9UL18|AGO1_HUMAN;sp|Q9H9G7|AGO3_HUMAN;sp|Q9HCK5|AGO4_HUMAN	AGO1_HUMAN	HUMAN	AGO1 EIF2C1	A0A0D9S7T3_CHLSB	tr|A0A0D9S7T3|A0A0D9S7T3_CHLSB	CHLSB	AGO1	15.9052	14.6309	15.0716	14.4233	15.1335	15.5697	14.7803	12.9395	13.215	16.9195	16.9522	16.4169	15.7333	14.3368	15.8995	14.477	13.6097	15.0919	14.2444	13.8509	11.7457	13.1721	15.0722	13.7579	13.4731	11.1029	14.2245	13.5957	11.6936	2.26022	0.985962	1.42664	0.778379	1.4886	1.92476	2.52663	2.55933	2.02406	1.34045	-0.0560772	1.50666
AGO2	sp|Q9UKV8|AGO2_HUMAN	AGO2_HUMAN	HUMAN	AGO2 EIF2C2	A0A0D9RB41_CHLSB	tr|A0A0D9RB41|A0A0D9RB41_CHLSB	CHLSB	AGO2 EIF2C2	14.2852	15.0688	15.4821	15.1158	16.5302	13.1302	14.0187	13.7106	17.7092	19.559	18.7943	19.4531	18.1807	18.8066	18.2665	15.6405	14.7239	15.4894	19.7538	18.0357	11.3729	16.6315	17.3612	16.3677	16.3578	15.4911	12.0495	11.9243	11.6724	-0.860972	-0.0773886	0.335962	-0.0303906	1.38407	-2.01598	4.27439	3.50968	4.16844	2.89612	3.52201	2.98193
AGR2	sp|O95994|AGR2_HUMAN;sp|Q8TD06|AGR3_HUMAN	AGR2_HUMAN	HUMAN	AGR2 AG2 UNQ515/PRO1030	NA	NA	NA	NA	15.4376	16.0655	15.2458	14.205	14.2848	14.9254	14.9523	14.5938	13.548	16.9474	16.7363	16.8838	16.7937	14.2123	16.5636	14.7006	15.031	13.7104	11.7244	13.1318	NA	NA	NA	NA	NA	NA	NA	NA	NA	1.07286	1.70077	0.881133	-0.159671	-0.0798629	0.560744	2.46675	2.25569	2.40316	2.31308	-0.268396	2.08293
AHCY	sp|P23526|SAHH_HUMAN	SAHH_HUMAN	HUMAN	AHCY SAHH	A0A0D9RI59_CHLSB	tr|A0A0D9RI59|A0A0D9RI59_CHLSB	CHLSB	AHCY	17.623	19.7381	21.4406	22.9638	22.4311	23.8924	19.7964	18.9457	19.5544	23.0315	22.6907	23.3015	22.3057	22.9471	23.0118	20.9935	20.6318	20.7154	21.0757	17.8122	15.9274	18.414	18.6557	16.756	18.1363	17.8352	12.7236	16.183	16.0833	-1.80918	0.30592	2.00843	3.53167	2.99892	4.46018	2.2513	1.91049	2.52122	1.52548	2.16688	2.23156
AHNAK	sp|Q09666|AHNK_HUMAN	AHNK_HUMAN	HUMAN	AHNAK PM227	A0A0D9R2J6_CHLSB	tr|A0A0D9R2J6|A0A0D9R2J6_CHLSB	CHLSB	AHNAK	14.7435	16.6017	14.2787	14.9882	13.8588	14.149	14.8031	15.7757	14.6242	16.3927	13.2681	14.166	16.8555	15.1562	17.1041	14.6239	14.2028	12.2654	15.1622	15.3376	10.7672	10.7201	14.0663	12.0292	15.9302	15.72	12.3219	12.4143	13.5453	-0.324148	1.53402	-0.788963	-0.0794438	-1.20888	-0.918627	2.69533	-0.429319	0.468632	3.15813	1.45888	3.40674
AHSA1	sp|O95433|AHSA1_HUMAN	AHSA1_HUMAN	HUMAN	AHSA1 C14orf3 HSPC322	A0A0D9RH65_CHLSB	tr|A0A0D9RH65|A0A0D9RH65_CHLSB	CHLSB	AHSA1	18.4021	14.6135	15.2723	18.5867	18.698	19.8772	18.356	15.2661	13.8995	19.1593	17.8985	18.4661	18.767	18.8432	19.2261	17.8767	15.3672	14.7909	16.6328	14.9478	12.0313	14.3765	15.3338	15.5789	15.1092	15.7604	12.8405	13.0371	13.2313	2.56152	-1.22708	-0.568293	2.74618	2.85743	4.03662	3.14765	1.88686	2.45449	2.75539	2.83158	3.21445
AHSG	sp|P02765|FETUA_HUMAN	FETUA_HUMAN	HUMAN	AHSG FETUA PRO2743	A0A0D9RNS1_CHLSB	tr|A0A0D9RNS1|A0A0D9RNS1_CHLSB	CHLSB	AHSG	19.8286	19.1572	18.4572	18.1524	18.4729	20.2888	12.2589	13.1419	18.2823	16.9323	14.8929	15.483	14.833	14.8284	14.0732	14.7073	15.0321	12.8023	15.1487	14.4245	11.0302	14.7613	13.8037	14.751	14.3226	14.6113	15.7695	16.4731	12.076	5.2676	4.59615	3.8962	3.59136	3.91187	5.7278	2.7517	0.712343	1.3024	0.652444	0.647811	-0.107344
AIFM1	sp|O95831|AIFM1_HUMAN	AIFM1_HUMAN	HUMAN	AIFM1 AIF PDCD8	NA	NA	NA	NA	14.7471	14.6742	13.8888	18.2959	15.1871	16.1678	14.6041	17.7692	17.9345	16.5333	14.2127	16.2393	13.6049	15.1904	16.1238	17.9473	18.4461	18.2966	15.0214	14.9669	NA	NA	NA	NA	NA	NA	NA	NA	NA	-2.02214	-2.095	-2.88043	1.5267	-1.58214	-0.601467	-1.69671	-4.0173	-1.99072	-4.62505	-3.03963	-2.10624
AIMP1	sp|Q12904|AIMP1_HUMAN	AIMP1_HUMAN	HUMAN	AIMP1 EMAP2 SCYE1	A0A0D9QVF5_CHLSB	tr|A0A0D9QVF5|A0A0D9QVF5_CHLSB	CHLSB	AIMP1	16.0103	15.3485	15.1018	16.722	13.1718	18.5468	13.7903	15.0375	15.3209	14.0884	15.1592	15.5479	15.4169	14.493	12.8568	16.1735	13.2229	12.966	13.9736	14.1616	13.9106	14.5206	14.4322	12.3368	14.2114	14.4105	15.2306	13.7094	12.2662	1.29409	0.632277	0.385563	2.00574	-1.54438	3.83058	-0.03243	1.03842	1.4271	1.29611	0.372205	-1.26404
AIMP2	sp|Q13155|AIMP2_HUMAN	AIMP2_HUMAN	HUMAN	AIMP2 JTV1 PRO0992	A0A0D9RYS4_CHLSB	tr|A0A0D9RYS4|A0A0D9RYS4_CHLSB	CHLSB	AIMP2	15.5342	14.9152	14.6238	17.8167	13.2398	18.5462	14.0967	15.0906	12.9137	14.9568	15.365	15.8153	14.6861	13.8557	14.176	15.6511	14.6035	14.2425	14.4543	13.1968	11.0994	14.6507	14.2472	14.8023	14.3796	15.4996	12.0842	12.1808	11.9966	1.50052	0.881493	0.590081	3.78297	-0.79386	4.51251	0.124471	0.532593	0.982876	-0.146299	-0.976642	-0.656335
AIP	sp|O00170|AIP_HUMAN	AIP_HUMAN	HUMAN	AIP XAP2	NA	NA	NA	NA	19.2384	18.8581	19.9061	19.5823	20.2125	20.092	14.4305	14.9995	18.2576	18.763	18.1591	18.5166	18.9652	18.7306	18.6569	16.9931	17.5946	18.1026	14.3535	15.2419	NA	NA	NA	NA	NA	NA	NA	NA	NA	3.34251	2.96219	4.01028	3.68647	4.31667	4.19611	1.19955	0.595666	0.9532	1.40177	1.16711	1.09345
AK1	sp|P00568|KAD1_HUMAN	KAD1_HUMAN	HUMAN	AK1	NA	NA	NA	NA	23.7207	14.9982	15.7297	16.8685	13.7034	15.3701	13.2567	15.1501	14.6036	14.6348	15.3712	14.8192	17.406	17.0529	16.681	20.9847	15.1067	13.7221	20.5152	13.6427	NA	NA	NA	NA	NA	NA	NA	NA	NA	9.38386	0.66135	1.39288	2.53164	-0.633446	1.03333	-1.96966	-1.23327	-1.78534	0.801497	0.448437	0.0764997
AK2	sp|P54819|KAD2_HUMAN	KAD2_HUMAN	HUMAN	AK2 ADK2	NA	NA	NA	NA	13.353	15.718	15.5723	15.9494	13.4157	16.1602	15.9889	15.6064	14.1818	14.5413	15.1137	16.043	15.6462	14.5788	16.3422	17.5659	17.2499	17.1859	16.5353	17.3433	NA	NA	NA	NA	NA	NA	NA	NA	NA	-1.90604	0.458995	0.31332	0.690409	-1.84334	0.901159	-2.79258	-2.22023	-1.29088	-1.68766	-2.75508	-0.991732
AK3	sp|Q9UIJ7|KAD3_HUMAN	KAD3_HUMAN	HUMAN	AK3 AK3L1 AK6 AKL3L	NA	NA	NA	NA	14.267	19.4251	20.2899	17.4814	16.9154	20.8749	12.9646	14.1283	19.0496	21.8693	22.0944	21.7786	17.4897	19.457	18.6908	23.17	22.8473	23.009	15.1373	15.2464	NA	NA	NA	NA	NA	NA	NA	NA	NA	-1.11389	4.04421	4.90901	2.10057	1.5346	5.49401	-1.13946	-0.914366	-1.23023	-5.51913	-3.55183	-4.31798
AK4	sp|P27144|KAD4_HUMAN	KAD4_HUMAN	HUMAN	AK4 AK3 AK3L1	NA	NA	NA	NA	21.5139	23.0251	22.5559	20.9514	20.8723	22.3304	22.6325	22.5099	22.9687	22.0555	22.5611	22.3865	19.1655	19.8469	19.8816	22.7315	22.9639	23.0241	16.1069	12.7351	NA	NA	NA	NA	NA	NA	NA	NA	NA	-1.18981	0.321364	-0.147841	-1.75228	-1.8314	-0.373313	-0.851022	-0.3454	-0.520007	-3.74103	-3.05954	-3.02487
AKAP1	NA	NA	NA	NA	A0A0D9R000_CHLSB	tr|A0A0D9R000|A0A0D9R000_CHLSB	CHLSB	AKAP1	NA	NA	NA	NA	NA	NA	NA	NA	NA	NA	NA	NA	NA	NA	NA	NA	NA	NA	NA	NA	11.7876	10.9047	9.20532	11.2936	11.8059	11.167	11.4888	13.0007	11.3353	NA	NA	NA	NA	NA	NA	NA	NA	NA	NA	NA	NA
AKAP8	sp|O43823|AKAP8_HUMAN	AKAP8_HUMAN	HUMAN	AKAP8 AKAP95	A0A0D9R199_CHLSB	tr|A0A0D9R199|A0A0D9R199_CHLSB	CHLSB	AKAP8	16.5135	15.2511	15.4714	14.7402	14.1374	13.9568	15.0235	15.41	16.1899	15.4413	15.6636	16.2351	21.1688	20.5157	21.8152	16.1592	16.2678	15.2921	19.7582	13.9626	11.6951	15.626	15.5727	15.3356	14.9467	9.84549	12.0265	11.8279	12.6795	0.972327	-0.290001	-0.0697124	-0.800934	-1.40373	-1.58439	-0.465059	-0.242741	0.328678	5.26244	4.60928	5.90881
AKAP8L	sp|Q9ULX6|AKP8L_HUMAN	AKP8L_HUMAN	HUMAN	AKAP8L NAKAP NAKAP95 HRIHFB2018	A0A0D9R196_CHLSB	tr|A0A0D9R196|A0A0D9R196_CHLSB	CHLSB	AKAP8L	14.3268	15.0563	14.3086	15.4804	15.0571	15.809	15.072	13.1969	13.5261	18.6744	13.8745	18.3425	19.1271	19.231	18.7108	13.0357	14.6612	12.9455	14.2464	13.1726	14.6155	15.417	15.542	14.9749	15.0706	11.5566	11.9493	13.87	12.1636	0.395202	1.12466	0.376987	1.54877	1.1255	1.87738	5.12693	0.327024	4.79498	5.57958	5.68351	5.16326
AKR1A1	sp|P14550|AK1A1_HUMAN	AK1A1_HUMAN	HUMAN	AKR1A1 ALDR1 ALR	A0A0D9S7F8_CHLSB	tr|A0A0D9S7F8|A0A0D9S7F8_CHLSB	CHLSB	AKR1A1	19.0837	15.4618	18.7431	18.7939	19.0205	20.3825	15.5626	14.3194	14.0063	18.6557	18.3291	18.5813	18.7938	17.9614	17.8443	13.7547	14.5426	12.3382	17.8459	14.0148	17.4735	16.3384	16.6684	16.9412	17.4278	17.8394	11.0555	12.4837	10.5871	4.45431	0.832399	4.11371	4.16446	4.3911	5.75305	5.11054	4.78391	5.03609	5.24865	4.41626	4.29915
AKR1B1	NA	NA	NA	NA	A0A0D9RAH5_CHLSB	tr|A0A0D9RAH5|A0A0D9RAH5_CHLSB	CHLSB	AKR1B1	NA	NA	NA	NA	NA	NA	NA	NA	NA	NA	NA	NA	NA	NA	NA	NA	NA	NA	NA	NA	17.9632	20.2271	20.7035	20.3475	20.6379	21.2347	14.4411	14.1042	15.1164	NA	NA	NA	NA	NA	NA	NA	NA	NA	NA	NA	NA
AKR1B10	sp|O60218|AK1BA_HUMAN	AK1BA_HUMAN	HUMAN	AKR1B10 AKR1B11	NA	NA	NA	NA	15.432	14.9135	14.3111	14.796	16.3779	14.5652	15.9659	14.4754	14.1096	16.543	15.4304	15.151	15.0111	14.5071	13.5675	14.0014	15.1158	14.8263	15.7383	14.8531	NA	NA	NA	NA	NA	NA	NA	NA	NA	0.581739	0.0632181	-0.53921	-0.0543323	1.52761	-0.285094	1.8952	0.78257	0.503123	0.363294	-0.14078	-1.08038
AKR1C1	sp|Q04828|AK1C1_HUMAN;sp|P42330|AK1C3_HUMAN;sp|P17516|AK1C4_HUMAN;sp|P52895|AK1C2_HUMAN	AK1C1_HUMAN	HUMAN	AKR1C1 DDH DDH1	NA	NA	NA	NA	14.8944	15.0633	13.7957	16.3451	16.0418	17.4023	14.6301	14.5428	18.4384	18.3874	18.8965	18.5199	18.8339	17.0115	18.7633	13.8707	14.9327	15.1104	21.2374	21.96	NA	NA	NA	NA	NA	NA	NA	NA	NA	-0.97597	-0.807125	-2.07475	0.474715	0.171373	1.53191	3.74946	4.25854	3.88195	4.19597	2.37356	4.12536
AKR1C3	NA	NA	NA	NA	A0A0D9RN32_CHLSB	tr|A0A0D9RN32|A0A0D9RN32_CHLSB	CHLSB	AKR1C3	NA	NA	NA	NA	NA	NA	NA	NA	NA	NA	NA	NA	NA	NA	NA	NA	NA	NA	NA	NA	10.2165	10.026	13.1815	13.2199	13.1261	11.9217	11.5784	12.8852	14.2807	NA	NA	NA	NA	NA	NA	NA	NA	NA	NA	NA	NA
AKR7A2	sp|O43488|ARK72_HUMAN;sp|Q8NHP1|ARK74_HUMAN	ARK72_HUMAN	HUMAN	AKR7A2 AFAR AFAR1 AKR7	NA	NA	NA	NA	14.6148	14.9349	15.0968	17.9033	14.5076	15.074	14.2016	14.0707	14.8077	18.4516	15.4569	17.9168	17.8185	18.5782	17.6492	13.2928	18.9389	18.9286	14.6226	14.2184	NA	NA	NA	NA	NA	NA	NA	NA	NA	0.254831	0.574905	0.7368	3.54331	0.147651	0.713993	1.39813	-1.59654	0.863336	0.765028	1.52477	0.595759
AKR7L	NA	NA	NA	NA	A0A0D9S8E1_CHLSB	tr|A0A0D9S8E1|A0A0D9S8E1_CHLSB	CHLSB	AKR7L	NA	NA	NA	NA	NA	NA	NA	NA	NA	NA	NA	NA	NA	NA	NA	NA	NA	NA	NA	NA	11.2303	15.8279	15.1892	13.9367	14.8268	15.7504	12.8446	11.191	12.8202	NA	NA	NA	NA	NA	NA	NA	NA	NA	NA	NA	NA
ALAS1	sp|P13196|HEM1_HUMAN	HEM1_HUMAN	HUMAN	ALAS1 ALAS3 ALASH OK/SW-cl.121	NA	NA	NA	NA	14.8572	14.9145	14.1433	15.7486	13.5757	14.1137	13.6291	14.1926	12.9863	14.4828	14.1881	15.4001	14.5232	14.4058	14.5677	16.1645	15.4809	15.4818	14.7835	14.0235	NA	NA	NA	NA	NA	NA	NA	NA	NA	1.25449	1.31185	0.54058	2.14587	-0.0270168	0.511044	-1.22622	-1.521	-0.308931	-1.18585	-1.30322	-1.14135
ALB	sp|P02768|ALBU_HUMAN	ALBU_HUMAN	HUMAN	ALB GIG20 GIG42 PRO0903 PRO1708 PRO2044 PRO2619 PRO2675 UNQ696/PRO1341	A0A0D9QXP9_CHLSB	tr|A0A0D9QXP9|A0A0D9QXP9_CHLSB	CHLSB	ALB	21.9708	23.6364	22.0757	20.933	21.1275	21.6011	22.9261	17	21.8046	22.932	21.2484	22.0128	20.4813	20.7933	20.3197	21.636	22.6054	22.1759	24.681	26.1382	18.4302	17.335	15.6984	16.1864	16.2207	16.4056	19.5388	18.5999	23.2551	1.39393	3.05952	1.49883	0.356091	0.550626	1.02422	0.792915	-0.890659	-0.126262	-1.65778	-1.34578	-1.81937
ALDH18A1	sp|P54886|P5CS_HUMAN	P5CS_HUMAN	HUMAN	ALDH18A1 GSAS P5CS PYCS	NA	NA	NA	NA	22.5939	24.1119	24.4966	22.8411	22.9542	23.0003	24.3704	24.704	24.6868	25.0637	25.4503	24.8576	22.1251	22.3293	22.7517	26.7778	26.5442	27.0409	18.7561	22.6418	NA	NA	NA	NA	NA	NA	NA	NA	NA	-1.99314	-0.475193	-0.0905123	-1.74594	-1.63287	-1.58681	-1.72394	-1.33738	-1.93002	-4.66252	-4.45829	-4.03591
ALDH1A1	sp|P00352|AL1A1_HUMAN	AL1A1_HUMAN	HUMAN	ALDH1A1 ALDC ALDH1 PUMB1	A0A0D9R755_CHLSB	tr|A0A0D9R755|A0A0D9R755_CHLSB	CHLSB	ALDH1A1	20.5856	20.6074	21.4614	23.7988	22.4581	24.2415	18.3475	20.3901	20.5232	21.1704	19.96	20.3868	19.8858	20.5966	21.034	19.7269	18.8018	20.0527	17.4355	14.944	15.385	16.7794	18.051	17.8747	18.9677	20.3509	11.5994	16.6058	11.7015	0.832051	0.853798	1.7078	4.04519	2.7045	4.48789	1.64328	0.43286	0.859661	0.358703	1.06946	1.50689
ALDH1A3	sp|P47895|AL1A3_HUMAN	AL1A3_HUMAN	HUMAN	ALDH1A3 ALDH6	NA	NA	NA	NA	15.058	15.7986	14.2737	17.1592	14.981	15.3498	14.7307	15.5421	13.2729	13.8642	15.9402	15.3228	12.641	15.6546	15.6629	14.8089	13.1949	14.6729	13.3083	14.527	NA	NA	NA	NA	NA	NA	NA	NA	NA	0.542805	1.28336	-0.241518	2.64395	0.465759	0.834529	-0.361386	1.7146	1.0972	-1.58462	1.42905	1.43728
ALDH1B1	sp|P30837|AL1B1_HUMAN	AL1B1_HUMAN	HUMAN	ALDH1B1 ALDH5 ALDHX	A0A0D9S9K6_CHLSB	tr|A0A0D9S9K6|A0A0D9S9K6_CHLSB	CHLSB	ALDH1B1	14.363	19.2389	20.9818	19.2676	18.7043	19.0878	17.6248	18.1904	21.2963	20.9644	21.4009	21.1697	14.7555	14.1425	15.7028	22.3681	22.6608	22.4469	13.7036	13.1031	11.1913	10.4647	10.5905	11.8728	10.5881	10.5498	12.8651	10.4337	12.7787	-4.67418	0.201775	1.94467	0.230495	-0.33287	0.0506322	-1.52756	-1.09105	-1.32225	-7.73643	-8.34945	-6.78911
ALDH2	sp|P05091|ALDH2_HUMAN	ALDH2_HUMAN	HUMAN	ALDH2 ALDM	NA	NA	NA	NA	23.4192	24.1656	24.9078	23.5045	23.3956	23.8113	24.846	25.6882	24.9207	23.9895	24.343	24.1837	21.7411	22.2129	21.9647	25.5473	25.2821	25.5297	16.4094	13.56	NA	NA	NA	NA	NA	NA	NA	NA	NA	-1.73246	-0.986029	-0.243845	-1.64718	-1.75606	-1.34036	-1.4635	-1.11004	-1.26937	-3.71197	-3.24018	-3.48831
ALDH3A2	sp|P51648|AL3A2_HUMAN	AL3A2_HUMAN	HUMAN	ALDH3A2 ALDH10 FALDH	NA	NA	NA	NA	14.4149	15.9652	16.1889	17.7258	13.4022	17.6395	15.2127	14.6367	14.7933	13.7068	16.3879	16.5736	13.8895	13.6078	15.8134	13.6883	16.1693	14.7096	14.7431	15.5088	NA	NA	NA	NA	NA	NA	NA	NA	NA	-0.466018	1.08429	1.30803	2.84492	-1.4787	2.75859	-1.14887	1.53222	1.71794	-0.966252	-1.24793	0.957673
ALDH4A1	sp|P30038|AL4A1_HUMAN	AL4A1_HUMAN	HUMAN	ALDH4A1 ALDH4 P5CDH	NA	NA	NA	NA	17.6695	14.9248	19.4814	18.0995	14.6921	18.1665	19.4991	20.4691	20.0132	18.3322	19.6685	19.6335	17.062	15.2367	15.2886	20.8516	20.7872	20.4996	14.8081	16.3758	NA	NA	NA	NA	NA	NA	NA	NA	NA	-2.32425	-5.06902	-0.512417	-1.89426	-5.30171	-1.82732	-2.38058	-1.04423	-1.07929	-3.65075	-5.47605	-5.42415
ALDH5A1	sp|P51649|SSDH_HUMAN	SSDH_HUMAN	HUMAN	ALDH5A1 SSADH	NA	NA	NA	NA	15.2426	17.9202	19.2932	16.9412	17.3691	19.3062	19.9378	15.1036	19.8462	18.002	18.6339	18.1737	16.4863	17.0879	14.9693	20.4185	20.7095	20.42	13.9374	14.9343	NA	NA	NA	NA	NA	NA	NA	NA	NA	-3.05329	-0.375708	0.997317	-1.35463	-0.926811	1.01035	-2.51406	-1.88216	-2.34229	-4.02973	-3.42808	-5.54676
ALDH6A1	sp|Q02252|MMSA_HUMAN	MMSA_HUMAN	HUMAN	ALDH6A1 MMSDH	NA	NA	NA	NA	19.8704	19.9591	19.5568	13.9181	19.3124	17.183	19.9153	20.474	16.5267	20.5435	19.8353	20.5291	14.7909	16.5309	16.3787	22.2772	22.3839	22.4889	15.6027	12.5465	NA	NA	NA	NA	NA	NA	NA	NA	NA	0.898412	0.987125	0.584798	-5.0539	0.340409	-1.78901	-1.83985	-2.548	-1.85427	-7.59249	-5.85242	-6.00466
ALDH7A1	sp|P49419|AL7A1_HUMAN	AL7A1_HUMAN	HUMAN	ALDH7A1 ATQ1	NA	NA	NA	NA	18.3867	18.8324	20.0278	19.9481	19.3686	19.7764	14.2411	17.7303	21.549	19.3617	19.8064	19.3802	14.814	15.8596	17.937	21.8482	21.5941	21.75	15.647	15.1747	NA	NA	NA	NA	NA	NA	NA	NA	NA	0.546559	0.992333	2.18772	2.10795	1.52854	1.93629	-2.36899	-1.92434	-2.35057	-6.91676	-5.87113	-3.7937
ALDH9A1	sp|P49189|AL9A1_HUMAN	AL9A1_HUMAN	HUMAN	ALDH9A1 ALDH4 ALDH7 ALDH9	NA	NA	NA	NA	18.1614	15.6077	14.5736	16.3162	14.5182	14.0115	14.1606	13.6357	14.807	17.9227	14.9722	17.4749	14.2121	15.4426	14.2686	19.5039	18.6329	19.3517	14.9836	13.8947	NA	NA	NA	NA	NA	NA	NA	NA	NA	3.96033	1.40664	0.372486	2.11514	0.317078	-0.189614	-1.24013	-4.19063	-1.68791	-4.9507	-3.72024	-4.89421
ALDOA	sp|P04075|ALDOA_HUMAN	ALDOA_HUMAN	HUMAN	ALDOA ALDA	NA	NA	NA	NA	29.854	22.1346	22.1792	24.0112	22.8193	23.8137	20.8498	20.4898	22.1913	23.3831	23.0001	23.123	23.0965	23.4237	23.7647	24.165	22.0249	22.183	22.7782	22.8945	NA	NA	NA	NA	NA	NA	NA	NA	NA	8.67703	0.957657	1.00217	2.83422	1.64228	2.63674	0.59212	0.209147	0.332016	0.305559	0.632689	0.973672
ALDOC	sp|P09972|ALDOC_HUMAN	ALDOC_HUMAN	HUMAN	ALDOC ALDC	A0A0D9R4I1_CHLSB	tr|A0A0D9R4I1|A0A0D9R4I1_CHLSB	CHLSB	ALDOC	26.5412	18.3864	16.072	21.7158	20.4997	21.4562	18.0764	13.3328	14.4037	19.8093	19.155	19.6929	18.9836	19.9938	20.1566	21.081	17.9145	12.9639	18.893	18.0154	14.9932	15.0105	16.1611	14.7196	15.4182	16.3109	12.1205	11.7582	12.6203	11.2703	3.11545	0.801017	6.44485	5.22873	6.18526	2.48945	1.83524	2.37312	1.66376	2.67402	2.83679
ALKBH1	sp|Q13686|ALKB1_HUMAN	ALKB1_HUMAN	HUMAN	ALKBH1 ABH ABH1 ALKBH	NA	NA	NA	NA	14.4231	14.9508	14.6485	16.8056	14.1906	15.2926	13.7057	14.34	14.8895	16.0546	14.7665	14.6892	14.3125	15.456	12.9051	16.2885	15.726	13.6637	14.6615	13.9164	NA	NA	NA	NA	NA	NA	NA	NA	NA	0.111389	0.639021	0.336744	2.49382	-0.121189	0.980843	0.828553	-0.459573	-0.536841	-0.913513	0.229963	-2.32091
ALKBH5	sp|Q6P6C2|ALKB5_HUMAN	ALKB5_HUMAN	HUMAN	ALKBH5 ABH5 OFOXD1	A0A0D9R750_CHLSB	tr|A0A0D9R750|A0A0D9R750_CHLSB	CHLSB	ALKBH5	15.2045	14.6951	17.131	16.5648	17.7226	13.8641	15.6049	13.6411	12.618	14.5297	15.7859	13.8769	14.7234	12.5574	13.5579	12.9989	14.644	14.3	13.4565	13.7646	10.5906	14.9444	9.79314	10.3132	10.2489	9.22854	13.0446	12.8054	14.0762	1.24985	0.740369	3.1763	2.6101	3.76792	-0.090563	0.548703	1.80494	-0.104129	0.742415	-1.42358	-0.423109
ALPK2	NA	NA	NA	NA	A0A0D9RZY7_CHLSB	tr|A0A0D9RZY7|A0A0D9RZY7_CHLSB	CHLSB	ALPK2	NA	NA	NA	NA	NA	NA	NA	NA	NA	NA	NA	NA	NA	NA	NA	NA	NA	NA	NA	NA	12.1526	9.92165	11.2007	10.3863	14.1038	11.2838	13.0807	13.0893	12.6985	NA	NA	NA	NA	NA	NA	NA	NA	NA	NA	NA	NA
ALYREF	sp|Q86V81|THOC4_HUMAN	THOC4_HUMAN	HUMAN	ALYREF ALY BEF THOC4	A0A0D9S4M9_CHLSB	tr|A0A0D9S4M9|A0A0D9S4M9_CHLSB	CHLSB	ALYREF	19.7219	15.7138	22.2611	22.1984	23.2422	20.6137	14.4498	13.7051	15.7659	22.2184	22.068	22.5065	22.4418	22.2303	22.265	14.5304	15.9975	13.1846	22.0462	12.7962	17.5157	18.1501	18.8237	16.8095	18.0256	17.6441	12.0317	13.7034	13.7793	5.08159	1.07353	7.62081	7.55807	8.60191	5.97341	7.64755	7.49715	7.93565	7.87098	7.65944	7.69421
AMT	sp|P48728|GCST_HUMAN	GCST_HUMAN	HUMAN	AMT GCST	NA	NA	NA	NA	18.6785	19.1441	17.7542	14.9686	14.7031	15.0175	19.3392	19.7428	19.7787	17.8593	18.535	17.9002	15.8352	15.014	13.2683	19.0374	19.3255	18.8203	14.6284	14.63	NA	NA	NA	NA	NA	NA	NA	NA	NA	-0.941772	-0.476205	-1.86605	-4.65165	-4.91715	-4.60277	-1.20178	-0.526019	-1.16081	-3.22588	-4.04709	-5.79274
AMY2B	sp|P19961|AMY2B_HUMAN;sp|P04746|AMYP_HUMAN;sp|P04745|AMY1_HUMAN	AMY2B_HUMAN	HUMAN	AMY2B	NA	NA	NA	NA	14.8508	15.8176	15.4612	15.2896	13.2934	14.6423	14.802	14.9155	15.8783	14.961	14.0545	14.3504	14.3382	14.4553	13.8435	17.1607	13.8182	14.2677	15.8381	14.8764	NA	NA	NA	NA	NA	NA	NA	NA	NA	-0.347833	0.619044	0.262583	0.0909708	-1.90515	-0.556302	-0.121258	-1.02769	-0.731783	-0.743969	-0.62695	-1.23876
ANKMY1	NA	NA	NA	NA	A0A0D9R0X0_CHLSB	tr|A0A0D9R0X0|A0A0D9R0X0_CHLSB	CHLSB	ANKMY1	NA	NA	NA	NA	NA	NA	NA	NA	NA	NA	NA	NA	NA	NA	NA	NA	NA	NA	NA	NA	11.56	14.0775	10.4218	10.0801	10.5892	10.6827	12.6681	12.0351	12.4099	NA	NA	NA	NA	NA	NA	NA	NA	NA	NA	NA	NA
ANKS1B	sp|Q7Z6G8|ANS1B_HUMAN	ANS1B_HUMAN	HUMAN	ANKS1B	NA	NA	NA	NA	14.4279	16.3566	20.7786	18.565	18.7522	17.5329	15.0602	14.2658	13.5439	16.5622	15.5334	14.3027	14.8471	15.5827	14.1762	14.0615	14.3093	16.4093	13.6566	14.2235	NA	NA	NA	NA	NA	NA	NA	NA	NA	0.13787	2.06657	6.4886	4.27503	4.46222	3.2429	1.63547	0.606673	-0.624006	-0.0795838	0.656043	-0.750535
ANKZF1	sp|Q9H8Y5|ANKZ1_HUMAN	ANKZ1_HUMAN	HUMAN	ANKZF1 ZNF744	NA	NA	NA	NA	15.371	13.9449	13.8972	15.2183	16.4847	14.7062	14.5247	15.3826	15.0873	14.4739	15.1913	15.752	14.5751	15.5882	14.5035	16.2672	14.2655	14.9712	14.4941	14.0819	NA	NA	NA	NA	NA	NA	NA	NA	NA	0.372779	-1.05335	-1.10097	0.220142	1.48652	-0.29196	-0.694012	0.0232938	0.584048	-0.592868	0.420231	-0.664444
ANP32B	sp|Q92688|AN32B_HUMAN	AN32B_HUMAN	HUMAN	ANP32B APRIL PHAPI2	A0A0D9REY3_CHLSB	tr|A0A0D9REY3|A0A0D9REY3_CHLSB	CHLSB	ANP32B	14.2029	15.3835	14.3067	16.1886	15.2935	15.3656	14.8824	15.0374	14.0489	14.6098	15.9656	14.8943	15.8772	18.0512	16.798	13.9029	14.6627	15.2023	15.9366	14.1915	9.64726	12.8376	13.5838	13.6424	13.8761	13.7671	12.7256	12.8953	12.5181	-0.45339	0.727196	-0.349553	1.53236	0.637216	0.709305	0.0204344	1.37633	0.304968	1.28791	3.46186	2.20872
ANP32E	sp|Q9BTT0|AN32E_HUMAN	AN32E_HUMAN	HUMAN	ANP32E	A0A0D9RZT2_CHLSB	tr|A0A0D9RZT2|A0A0D9RZT2_CHLSB	CHLSB	ANP32E	15.0696	15.7769	14.9612	14.9123	17.355	17.3089	14.4196	14.0256	15.7356	13.8327	15.5189	14.4815	14.7411	15.0387	14.8529	16.7104	14.8034	13.2753	18.5895	16.6593	10.4075	13.0429	12.8726	12.2492	12.8661	13.0219	11.925	11.7049	12.5473	0.342686	1.04996	0.234277	0.185398	2.62806	2.58198	-1.09702	0.589176	-0.448212	-0.188619	0.109037	-0.0767878
ANXA1	sp|P04083|ANXA1_HUMAN	ANXA1_HUMAN	HUMAN	ANXA1 ANX1 LPC1	A0A0D9R740_CHLSB	tr|A0A0D9R740|A0A0D9R740_CHLSB	CHLSB	ANXA1	15.6417	18.0823	16.605	16.5321	16.189	18.593	17.195	15.3325	14.0218	15.4395	15.0332	14.9735	14.7842	21.4463	14.6807	16.7046	14.0368	15.7279	23.7298	20.1634	20.012	20.3526	20.7569	20.7476	20.7502	20.9109	12.3199	14.545	14.0731	0.125249	2.56583	1.08852	1.01568	0.672507	3.07658	-0.0502552	-0.456479	-0.516198	-0.705486	5.95659	-0.809061
ANXA11	sp|P50995|ANX11_HUMAN	ANX11_HUMAN	HUMAN	ANXA11 ANX11	A0A0D9RAJ5_CHLSB	tr|A0A0D9RAJ5|A0A0D9RAJ5_CHLSB	CHLSB	ANXA11	18.3879	15.8993	18.1372	17.5767	17.7949	18.9842	14.2899	19.6654	13.8092	18.0211	14.8989	18.2354	18.9952	18.3703	18.5558	15.4951	14.4473	14.353	18.3133	14.8446	13.6966	18.13	18.1808	18.0198	18.2479	17.3434	13.5573	12.1861	12.9891	2.46637	-0.0221851	2.21564	1.65514	1.87341	3.06268	3.25595	0.133812	3.47031	4.23009	3.60517	3.79069
ANXA2	sp|P07355|ANXA2_HUMAN;sp|A6NMY6|AXA2L_HUMAN	ANXA2_HUMAN	HUMAN	ANXA2 ANX2 ANX2L4 CAL1H LPC2D	NA	NA	NA	NA	23.8397	22.8476	23.8521	24.7318	24.2502	25.7153	22.8854	22.191	22.7106	24.3444	24.1214	24.2075	24.1241	24.1037	24.1671	21.9174	21.7128	21.7381	24.8964	23.994	NA	NA	NA	NA	NA	NA	NA	NA	NA	1.24402	0.251881	1.25637	2.13611	1.65449	3.11957	2.55492	2.33196	2.41811	2.33465	2.31422	2.37763
ANXA3	sp|P12429|ANXA3_HUMAN	ANXA3_HUMAN	HUMAN	ANXA3 ANX3	A0A0D9QWV0_CHLSB	tr|A0A0D9QWV0|A0A0D9QWV0_CHLSB	CHLSB	ANXA3	13.9979	16.5153	18.1638	18.9867	19.5641	20.2194	14.2861	14.8802	16.4121	13.9633	14.9119	14.7164	14.1935	14.0167	13.7651	11.9395	14.5206	14.9432	18.0565	14.1201	12.2787	9.71521	9.46816	9.5698	13.0409	13.3647	12.0539	11.3953	12.5029	-1.19491	1.32249	2.97103	3.79387	4.37127	5.02659	0.162217	1.11083	0.915313	0.392373	0.215556	-0.0360251
ANXA4	sp|P09525|ANXA4_HUMAN	ANXA4_HUMAN	HUMAN	ANXA4 ANX4	A0A0D9RRC2_CHLSB	tr|A0A0D9RRC2|A0A0D9RRC2_CHLSB	CHLSB	ANXA4	17.359	20.1788	21.8639	22.6384	22.6458	23.0786	16.4205	14.8434	17.2823	19.9909	20.1976	19.9376	20.4622	20.245	20.1871	14.3549	16.9534	15.0594	19.1007	16.9769	19.3699	19.7913	20.1427	19.9385	20.2212	20.3287	14.7074	16.2365	14.8777	1.17689	3.99669	5.68178	6.45629	6.4637	6.89653	4.53501	4.7417	4.48171	5.00633	4.78914	4.73122
ANXA5	sp|P08758|ANXA5_HUMAN	ANXA5_HUMAN	HUMAN	ANXA5 ANX5 ENX2 PP4	A0A0D9QUP4_CHLSB	tr|A0A0D9QUP4|A0A0D9QUP4_CHLSB	CHLSB	ANXA5	17.7487	18.1035	17.9464	20.0906	19.1207	19.4665	13.2194	14.3221	17.7708	20.8044	20.0913	20.7754	20.3858	20.9364	20.393	17.5728	14.4105	16.1837	20.3929	11.8621	14.7171	16.6872	17.6595	18.4427	18.0798	19.1554	12.6708	13.1298	15.3801	2.64455	2.99945	2.84228	4.98645	4.01661	4.36239	4.74877	4.03566	4.71972	4.33018	4.88072	4.33732
ANXA6	sp|P08133|ANXA6_HUMAN	ANXA6_HUMAN	HUMAN	ANXA6 ANX6	A0A0D9RF24_CHLSB	tr|A0A0D9RF24|A0A0D9RF24_CHLSB	CHLSB	ANXA6	14.3675	19.6982	15.4638	14.3998	14.0722	16.7513	14.9942	16.7847	16.136	19.9146	19.0811	17.8173	19.5852	20.082	20.022	14.5609	14.4739	15.0166	16.5358	15.0446	11.5781	10.019	12.4911	14.4349	15.5363	13.4358	13.8309	12.9498	13.4937	-1.60415	3.7265	-0.50785	-1.57185	-1.89943	0.779682	5.23081	4.39733	3.13347	4.90141	5.39819	5.33821
ANXA7	sp|P20073|ANXA7_HUMAN	ANXA7_HUMAN	HUMAN	ANXA7 ANX7 SNX OK/SW-cl.95	A0A0D9R8M1_CHLSB	tr|A0A0D9R8M1|A0A0D9R8M1_CHLSB	CHLSB	ANXA7	14.9092	17.9147	19.6209	19.5644	20.3641	20.2137	12.7074	15.9791	17.2195	19.2001	19.3282	18.8158	19.6976	20.5491	20.0431	18.1519	18.8171	18.8783	20.0609	17.453	14.5799	17.5182	17.2513	16.1133	16.9872	16.8202	12.7123	11.9211	12.0474	-0.392792	2.61267	4.31893	4.26237	5.06209	4.9117	0.584309	0.71242	0.200056	1.08184	1.93336	1.42734
ANXA8L1	sp|Q5VT79|AXA81_HUMAN;sp|P13928|ANXA8_HUMAN	AXA81_HUMAN	HUMAN	ANXA8L1 ANXA8L2	NA	NA	NA	NA	14.1464	15.035	14.9395	14.5709	14.628	14.096	14.4516	14.8483	14.0135	15.4987	15.5114	14.1793	15.69	16.9539	13.7544	13.5585	15.1215	14.1632	14.144	12.2051	NA	NA	NA	NA	NA	NA	NA	NA	NA	-0.291396	0.59726	0.501682	0.133099	0.190203	-0.34183	1.21766	1.23038	-0.101771	1.40898	2.67284	-0.526621
AP1G1	sp|O43747|AP1G1_HUMAN	AP1G1_HUMAN	HUMAN	AP1G1 ADTG CLAPG1	A0A0D9QW83_CHLSB	tr|A0A0D9QW83|A0A0D9QW83_CHLSB	CHLSB	AP1G1	14.1027	15.409	13.9336	15.8742	14.3576	16.2944	13.1764	15.0236	14.695	14.5213	14.0624	13.7205	14.5321	14.1644	14.3233	12.651	14.381	13.3437	13.1993	13.2066	12.002	10.409	11.0286	10.6041	11.1799	11.3	12.352	12.919	12.3408	-0.19566	1.11067	-0.364715	1.5758	0.0592017	1.99601	1.06279	0.603854	0.261938	1.07355	0.705829	0.864744
AP1M1	sp|Q9BXS5|AP1M1_HUMAN	AP1M1_HUMAN	HUMAN	AP1M1 CLTNM	NA	NA	NA	NA	15.7722	15.184	14.2913	17.9761	14.6924	15.2436	14.1558	13.5474	14.3433	15.4959	15.1575	14.177	15.6059	13.9895	14.4395	14.1153	13.765	13.9013	13.8728	14.1389	NA	NA	NA	NA	NA	NA	NA	NA	NA	1.75671	1.16852	0.275805	3.96058	0.676929	1.2281	1.56877	1.23032	0.249778	1.67873	0.0622898	0.512319
AP1S1	sp|P61966|AP1S1_HUMAN	AP1S1_HUMAN	HUMAN	AP1S1 AP19 CLAPS1	NA	NA	NA	NA	14.9555	14.9338	15.2311	15.776	16.5217	14.0898	14.1669	15.0388	15.4749	14.6662	14.7365	16.3538	13.0432	14.8461	16.3814	13.0701	13.3047	14.1888	15.3842	13.2373	NA	NA	NA	NA	NA	NA	NA	NA	NA	0.0619027	0.0402819	0.337572	0.882457	1.62817	-0.803754	1.14502	1.21528	2.83261	-0.477975	1.32491	2.86021
AP3D1	NA	NA	NA	NA	A0A0D9RHF7_CHLSB	tr|A0A0D9RHF7|A0A0D9RHF7_CHLSB	CHLSB	AP3D1	NA	NA	NA	NA	NA	NA	NA	NA	NA	NA	NA	NA	NA	NA	NA	NA	NA	NA	NA	NA	11.4364	9.90079	10.2353	11.4058	12.9574	10.3565	12.1373	12.546	10.6713	NA	NA	NA	NA	NA	NA	NA	NA	NA	NA	NA	NA
AP3M1	sp|Q9Y2T2|AP3M1_HUMAN	AP3M1_HUMAN	HUMAN	AP3M1	A0A0D9R9J2_CHLSB	tr|A0A0D9R9J2|A0A0D9R9J2_CHLSB	CHLSB	AP3M1	15.4174	15.5036	14.8653	18.0695	17.9675	18.9342	13.5226	14.339	12.9144	12.6944	15.4328	15.6427	17.1152	13.9434	14.0101	13.8746	14.5481	13.8585	16.4531	13.072	11.1942	11.6109	11.868	11.9939	12.5287	13.2797	11.7102	11.9259	12.8376	1.82534	1.91157	1.27333	4.47753	4.37552	5.34218	-1.39931	1.33908	1.54898	3.02149	-0.15035	-0.0836815
APEX1	sp|P27695|APEX1_HUMAN	APEX1_HUMAN	HUMAN	APEX1 APE APE1 APEX APX HAP1 REF1	NA	NA	NA	NA	19.8376	18.0106	19.6838	19.7873	19.6714	19.8699	14.9689	13.9056	13.817	17.3366	15.2637	18.5407	20.0884	19.8177	19.9567	13.722	14.2026	16.8763	21.2751	17.1202	NA	NA	NA	NA	NA	NA	NA	NA	NA	5.60714	3.78009	5.45335	5.55682	5.44096	5.63939	2.40291	0.33008	3.60707	5.1547	4.88409	5.02309
API5	sp|Q9BZZ5|API5_HUMAN	API5_HUMAN	HUMAN	API5 MIG8	A0A0D9QZL8_CHLSB	tr|A0A0D9QZL8|A0A0D9QZL8_CHLSB	CHLSB	API5	13.608	16.2151	15.5602	13.5517	14.2603	15.2077	14.2222	15.0484	15.0706	18.9523	18.7822	19.1373	20.3056	20.8348	20.5858	15.2735	14.5028	13.5996	22.3164	20.5165	11.2871	15.7252	15.8106	13.5002	17.8844	12.4627	13.0198	13.3825	11.185	-1.17237	1.43471	0.779789	-1.2287	-0.520134	0.427332	4.4936	4.32357	4.67861	5.84698	6.37619	6.12717
APMAP	sp|Q9HDC9|APMAP_HUMAN	APMAP_HUMAN	HUMAN	APMAP C20orf3 UNQ1869/PRO4305	NA	NA	NA	NA	15.8995	15.9445	14.8896	18.3814	14.3365	17.4584	15.2462	14.8793	13.322	17.7122	16.9067	17.5303	17.601	16.4969	16.6813	15.6781	14.2364	15.3317	16.6392	10.748	NA	NA	NA	NA	NA	NA	NA	NA	NA	1.41702	1.46193	0.407094	3.89892	-0.146063	2.97584	2.63009	1.82458	2.44824	2.51889	1.41484	1.59919
APOB	sp|P04114|APOB_HUMAN	APOB_HUMAN	HUMAN	APOB	NA	NA	NA	NA	15.7454	14.6012	14.005	14.2849	15.5844	14.3044	18.68	14.2759	14.4534	17.6628	17.1932	17.7334	17.3027	15.5173	18.031	14.4552	13.7062	14.0059	15.482	14.2471	NA	NA	NA	NA	NA	NA	NA	NA	NA	-0.057695	-1.20194	-1.79812	-1.51827	-0.218698	-1.49876	3.60704	3.13738	3.67759	3.24691	1.46154	3.97523
APOBEC3B	sp|Q9UH17|ABC3B_HUMAN	ABC3B_HUMAN	HUMAN	APOBEC3B	NA	NA	NA	NA	14.8652	16.1645	15.3386	15.7514	15.8786	19.4603	16.341	14.3713	13.7945	14.4564	16.403	15.3907	13.2996	14.3676	14.196	13.1726	14.5815	14.3094	23.4078	19.0674	NA	NA	NA	NA	NA	NA	NA	NA	NA	0.0296439	1.32892	0.503037	0.915783	1.04305	4.62474	0.435299	2.38189	1.3696	-0.721585	0.346429	0.174866
APOBEC3C	sp|Q9NRW3|ABC3C_HUMAN	ABC3C_HUMAN	HUMAN	APOBEC3C APOBEC1L PBI	NA	NA	NA	NA	16.0212	14.3029	15.5549	16.4036	13.9208	16.2824	13.8461	14.937	15.4787	16.1484	15.0113	14.2082	13.9221	14.5205	15.2623	15.2569	15.04	14.243	17.4584	14.9735	NA	NA	NA	NA	NA	NA	NA	NA	NA	1.26726	-0.451072	0.80094	1.64967	-0.833128	1.52845	1.30175	0.164707	-0.638457	-0.924491	-0.326106	0.415689
APOBEC3D	sp|Q96AK3|ABC3D_HUMAN	ABC3D_HUMAN	HUMAN	APOBEC3D APOBEC3DE	NA	NA	NA	NA	14.8097	15.0689	14.5191	15.6959	14.6712	15.3388	14.0403	14.9938	15.5113	14.7132	15.7054	16.5342	15.3251	15.1863	14.6515	13.8443	14.1161	14.4962	17.8605	13.26	NA	NA	NA	NA	NA	NA	NA	NA	NA	-0.0388074	0.220463	-0.329376	0.847386	-0.177228	0.490338	0.561025	1.55317	2.38203	1.1729	1.03413	0.499271
APOBEC3F	NA	NA	NA	NA	A0A0D9R238_CHLSB	tr|A0A0D9R238|A0A0D9R238_CHLSB	CHLSB	APOBEC3F	NA	NA	NA	NA	NA	NA	NA	NA	NA	NA	NA	NA	NA	NA	NA	NA	NA	NA	NA	NA	12.2936	14.4868	16.0021	16.5421	16.9377	17.4091	11.1494	12.4322	12.2768	NA	NA	NA	NA	NA	NA	NA	NA	NA	NA	NA	NA
APOBEC3G	NA	NA	NA	NA	A0A0D9R229_CHLSB	tr|A0A0D9R229|A0A0D9R229_CHLSB	CHLSB	APOBEC3G	NA	NA	NA	NA	NA	NA	NA	NA	NA	NA	NA	NA	NA	NA	NA	NA	NA	NA	NA	NA	16.1613	15.3004	16.7537	16.5019	16.2626	16.4792	13.9198	12.5335	11.7648	NA	NA	NA	NA	NA	NA	NA	NA	NA	NA	NA	NA
APOE	sp|P02649|APOE_HUMAN	APOE_HUMAN	HUMAN	APOE	NA	NA	NA	NA	18.9942	18.2786	15.5167	19.1899	15.6253	16.8735	16.1695	14.8965	13.766	18.5549	17.464	17.7002	16.0452	14.5932	16.5562	14.6725	14.8572	13.3692	14.9196	14.7955	NA	NA	NA	NA	NA	NA	NA	NA	NA	4.05022	3.33458	0.572735	4.24588	0.681346	1.92952	4.25525	3.16434	3.40054	1.74553	0.29361	2.2566
APRT	sp|P07741|APT_HUMAN	APT_HUMAN	HUMAN	APRT	NA	NA	NA	NA	14.4839	17.8228	16.4834	17.7813	14.4834	17.7285	14.7267	13.553	13.9351	15.0583	15.3772	14.9727	15.0065	14.4865	13.7208	15.847	13.3559	14.8897	14.606	13.7288	NA	NA	NA	NA	NA	NA	NA	NA	NA	0.412302	3.75125	2.41181	3.70971	0.411771	3.65695	0.360732	0.679672	0.27511	0.308973	-0.211009	-0.976784
AQR	sp|O60306|AQR_HUMAN	AQR_HUMAN	HUMAN	AQR KIAA0560	NA	NA	NA	NA	13.7651	15.9433	15.0122	16.6412	16.7563	14.7728	13.8138	15.4441	15.0648	15.4146	15.641	15.3037	19.4361	19.5519	19.4471	12.997	15.0948	15.6359	16.9571	14.7616	NA	NA	NA	NA	NA	NA	NA	NA	NA	-1.00916	1.16904	0.237987	1.86695	1.98204	-0.00142808	0.838725	1.06512	0.727806	4.86022	4.97604	4.87115
ARCN1	sp|P48444|COPD_HUMAN	COPD_HUMAN	HUMAN	ARCN1 COPD	A0A0D9S3N4_CHLSB	tr|A0A0D9S3N4|A0A0D9S3N4_CHLSB	CHLSB	ARCN1	13.9207	18.698	17.6242	18.3428	16.819	17.9018	14.9641	15.2574	18.2404	17.1893	17.7677	17.3221	17.9368	17.8802	16.4462	13.7075	15.0792	13.7441	15.3523	12.9973	13.0912	10.2675	9.88941	13.8872	13.1618	12.3618	11.9307	11.8597	12.4496	-2.23325	2.54397	1.47023	2.18884	0.665047	1.74779	3.0124	3.59075	3.1452	3.75985	3.70332	2.26929
ARF1	NA	NA	NA	NA	A0A0D9RV83_CHLSB	tr|A0A0D9RV83|A0A0D9RV83_CHLSB;tr|A0A0D9R1N4|A0A0D9R1N4_CHLSB	CHLSB	ARF1	NA	NA	NA	NA	NA	NA	NA	NA	NA	NA	NA	NA	NA	NA	NA	NA	NA	NA	NA	NA	10.874	11.9774	15.6735	12.0155	10.4149	15.0113	12.9518	11.4422	14.376	NA	NA	NA	NA	NA	NA	NA	NA	NA	NA	NA	NA
ARF3	sp|P61204|ARF3_HUMAN;sp|P84077|ARF1_HUMAN	ARF3_HUMAN	HUMAN	ARF3	NA	NA	NA	NA	15.5349	22.8659	20.487	20.1817	12.9735	20.429	13.7944	15.1133	24.6249	21.7719	21.0475	20.8718	21.5529	21.2117	21.2074	19.84	18.4957	18.46	21.3546	13.7648	NA	NA	NA	NA	NA	NA	NA	NA	NA	-2.30935	5.02167	2.64278	2.33747	-4.87074	2.58479	2.83996	2.11564	1.93988	2.62101	2.2798	2.27546
ARF4	sp|P18085|ARF4_HUMAN	ARF4_HUMAN	HUMAN	ARF4 ARF2	A0A0D9RIL8_CHLSB	tr|A0A0D9RIL8|A0A0D9RIL8_CHLSB	CHLSB	ARF4	13.7252	15.3709	14.4317	18.9038	17.1189	18.8348	16.2148	14.1059	14.3686	18.4253	18.4971	18.5198	18.9308	18.3825	18.7095	16.4779	17.2664	16.2854	16.4641	13.5482	12.3747	12.9103	9.9188	13.2286	11.4237	14.9555	13.7599	12.5891	11.8816	-1.17125	0.4745	-0.464721	4.00733	2.22243	3.93834	1.74871	1.82054	1.84322	2.25425	1.70595	2.03296
ARF5	sp|P84085|ARF5_HUMAN	ARF5_HUMAN	HUMAN	ARF5	A0A0D9RCV7_CHLSB	tr|A0A0D9RCV7|A0A0D9RCV7_CHLSB	CHLSB	ARF5	16.2098	14.4977	15.1535	13.0072	16.1213	15.9775	14.4657	14.0799	15.2312	17.6812	17.5122	17.2829	17.162	17.0834	16.9811	16.5388	16.1296	16.1043	15.4589	14.9834	10.5029	10.5309	13.3232	15.2291	10.2328	14.2597	12.9737	13.0688	13.9366	1.61753	-0.0945084	0.561238	-1.585	1.52908	1.38526	1.42363	1.25465	1.02536	0.904453	0.825811	0.72358
ARG1	sp|P05089|ARGI1_HUMAN	ARGI1_HUMAN	HUMAN	ARG1	NA	NA	NA	NA	15.5079	15.2546	18.2549	19.9015	13.2643	19.4822	15.2844	13.0977	15.9718	19.2463	18.36	18.1445	18.1929	18.9383	18.744	16.3633	17.0539	17.5242	13.6397	12.8319	NA	NA	NA	NA	NA	NA	NA	NA	NA	0.723309	0.469978	3.47025	5.11691	-1.52031	4.69754	2.26589	1.37958	1.16404	1.21241	1.95782	1.76357
ARG2	sp|P78540|ARGI2_HUMAN	ARGI2_HUMAN	HUMAN	ARG2	NA	NA	NA	NA	14.5794	14.8825	13.6511	15.0147	12.6634	15.147	14.6019	14.5577	14.1502	20.1739	20.1994	19.8914	15.9253	17.0527	17.336	22.1546	22.1112	22.2674	14.576	14.331	NA	NA	NA	NA	NA	NA	NA	NA	NA	0.142809	0.445856	-0.785499	0.578122	-1.77323	0.71035	-2.00382	-1.97832	-2.28632	-6.25247	-5.125	-4.84169
ARHGAP1	sp|Q07960|RHG01_HUMAN	RHG01_HUMAN	HUMAN	ARHGAP1 CDC42GAP RHOGAP1	A0A0D9R051_CHLSB	tr|A0A0D9R051|A0A0D9R051_CHLSB	CHLSB	ARHGAP1	14.7182	14.733	14.3132	14.0367	13.7032	13.654	15.4353	14.4194	15.4833	15.6575	14.4676	15.9609	15.6886	14.0415	14.4711	13.5877	15.1497	14.602	13.5661	13.602	12.2983	12.7482	14.1836	13.1766	13.7952	15.382	13.0497	13.2221	11.2765	-0.394511	-0.379655	-0.799479	-1.07593	-1.40951	-1.45871	1.21097	0.0211294	1.5144	1.24206	-0.405003	0.0245718
ARHGAP23	NA	NA	NA	NA	A0A0D9S3H3_CHLSB	tr|A0A0D9S3H3|A0A0D9S3H3_CHLSB	CHLSB	ARHGAP23	NA	NA	NA	NA	NA	NA	NA	NA	NA	NA	NA	NA	NA	NA	NA	NA	NA	NA	NA	NA	11.1637	16.1577	17.0515	10.9708	16.7125	11.0816	12.3807	13.1001	12.5007	NA	NA	NA	NA	NA	NA	NA	NA	NA	NA	NA	NA
ARHGAP5	sp|Q13017|RHG05_HUMAN	RHG05_HUMAN	HUMAN	ARHGAP5 RHOGAP5	NA	NA	NA	NA	16.4314	14.7395	15.4399	15.6018	13.537	14.8555	14.4273	14.0079	13.2303	17.4363	19.0788	18.4604	20.1946	20.2965	20.2807	17.585	13.992	13.8468	14.5476	14.1953	NA	NA	NA	NA	NA	NA	NA	NA	NA	2.54287	0.851015	1.55142	1.7133	-0.351549	0.966997	2.29507	3.93752	3.31919	5.05335	5.15522	5.13945
ARHGDIA	sp|P52565|GDIR1_HUMAN	GDIR1_HUMAN	HUMAN	ARHGDIA GDIA1	A0A0D9S4M8_CHLSB	tr|A0A0D9S4M8|A0A0D9S4M8_CHLSB	CHLSB	ARHGDIA	13.4475	15.5035	18.8676	21.5452	20.015	21.3408	17.3779	17.4027	13.5114	21.036	20.4913	21.0893	21.2481	21.2784	21.3802	18.447	18.4113	17.8871	19.212	13.9111	11.2606	9.99168	16.0711	15.3768	15.2712	16.9476	11.7143	12.3297	11.8975	-2.64988	-0.593818	2.7702	5.44788	3.91759	5.24341	2.78757	2.24284	2.84079	2.99959	3.02992	3.13174
ARHGEF1	NA	NA	NA	NA	A0A0D9S117_CHLSB	tr|A0A0D9S117|A0A0D9S117_CHLSB	CHLSB	ARHGEF1	NA	NA	NA	NA	NA	NA	NA	NA	NA	NA	NA	NA	NA	NA	NA	NA	NA	NA	NA	NA	10.368	11.7184	12.2754	11.8053	10.8638	11.7874	11.3107	13.5797	12.2192	NA	NA	NA	NA	NA	NA	NA	NA	NA	NA	NA	NA
ARHGEF2	sp|Q92974|ARHG2_HUMAN	ARHG2_HUMAN	HUMAN	ARHGEF2 KIAA0651 LFP40	NA	NA	NA	NA	15.1637	16.2528	13.5998	14.8805	15.6666	14.9828	15.402	14.8173	16.4189	17.6948	15.8517	15.0714	16.9505	17.9725	18.1605	15.6508	15.1133	13.8566	15.1787	13.667	NA	NA	NA	NA	NA	NA	NA	NA	NA	-0.382363	0.706692	-1.94628	-0.665617	0.120466	-0.563277	2.82122	0.978119	0.197791	2.07691	3.09895	3.28696
ARID3A	sp|Q99856|ARI3A_HUMAN	ARI3A_HUMAN	HUMAN	ARID3A DRIL1 DRIL3 DRX E2FBP1	NA	NA	NA	NA	15.4704	14.7151	15.3681	15.64	14.7525	14.4118	14.3073	13.4375	15.263	15.0378	15.0762	15.3726	15.8631	15.7481	15.7282	15.5433	14.9655	15.1155	14.8533	14.1401	NA	NA	NA	NA	NA	NA	NA	NA	NA	1.13446	0.379136	1.03223	1.30411	0.41661	0.0758453	-0.170279	-0.131896	0.164506	0.655037	0.540004	0.520155
ARIH2	sp|O95376|ARI2_HUMAN	ARI2_HUMAN	HUMAN	ARIH2 ARI2 TRIAD1 HT005	A0A0D9RRZ6_CHLSB	tr|A0A0D9RRZ6|A0A0D9RRZ6_CHLSB	CHLSB	ARIH2	15.2549	15.7989	14.7539	14.8815	14.3263	15.4804	13.6257	12.6173	12.7979	17.6146	15.5099	17.5647	17.7638	17.287	16.9924	14.5415	15.4088	14.6963	14.5208	12.0112	11.0416	10.0876	9.3031	10.7749	12.8441	10.1213	12.5667	12.1557	12.9214	2.24124	2.78523	1.74023	1.86789	1.31269	2.46674	2.7324	0.627691	2.68245	2.88163	2.40478	2.11016
ARL1	sp|P40616|ARL1_HUMAN	ARL1_HUMAN	HUMAN	ARL1	NA	NA	NA	NA	14.3932	15.3736	15.0884	18.4481	14.6917	14.2468	14.9964	14.8075	12.5933	14.8334	16.0217	15.1373	12.7445	14.4182	14.1695	12.3667	14.6153	14.2912	15.1389	14.1318	NA	NA	NA	NA	NA	NA	NA	NA	NA	0.26083	1.24121	0.956013	4.31566	0.559276	0.114398	1.07571	2.26392	1.37956	-1.01321	0.660465	0.411797
ARL6IP4	NA	NA	NA	NA	A0A0D9S520_CHLSB	tr|A0A0D9S520|A0A0D9S520_CHLSB	CHLSB	ARL6IP4	NA	NA	NA	NA	NA	NA	NA	NA	NA	NA	NA	NA	NA	NA	NA	NA	NA	NA	NA	NA	10.9272	8.87197	10.5559	11.2276	9.93084	10.2645	11.9	13.1048	12.3534	NA	NA	NA	NA	NA	NA	NA	NA	NA	NA	NA	NA
ARL6IP5	NA	NA	NA	NA	A0A0D9RGU3_CHLSB	tr|A0A0D9RGU3|A0A0D9RGU3_CHLSB	CHLSB	ARL6IP5	NA	NA	NA	NA	NA	NA	NA	NA	NA	NA	NA	NA	NA	NA	NA	NA	NA	NA	NA	NA	10.9472	12.2254	11.5623	12.0187	11.4319	12.6717	11.7055	11.248	13.3742	NA	NA	NA	NA	NA	NA	NA	NA	NA	NA	NA	NA
ARMT1	sp|Q9H993|ARMT1_HUMAN	ARMT1_HUMAN	HUMAN	ARMT1 C6orf211	NA	NA	NA	NA	15.2972	16.8387	14.1828	15.2438	14.4873	14.7359	14.7085	13.4647	14.0415	14.6913	15.3388	15.7138	12.9772	12.6356	13.9387	15.1345	14.9335	13.4949	15.2478	14.2205	NA	NA	NA	NA	NA	NA	NA	NA	NA	1.22561	2.76714	0.111235	1.17221	0.415769	0.664311	0.170285	0.817783	1.19283	-1.54379	-1.88535	-0.582321
ARPC1B	sp|O15143|ARC1B_HUMAN	ARC1B_HUMAN	HUMAN	ARPC1B ARC41	A0A0D9RYW9_CHLSB	tr|A0A0D9RYW9|A0A0D9RYW9_CHLSB	CHLSB	ARPC1B	17.9874	17.6371	16.3335	18.0673	16.8806	18.3327	16.7208	17.0478	17.023	16.8289	15.9539	17.18	13.7923	14.4056	17.2633	17.1339	17.5071	17.2337	14.6864	15.0977	14.9941	15.9374	16.4299	15.7344	15.1735	16.0159	12.7199	12.4914	14.0645	1.05688	0.706598	-0.597098	1.13674	-0.0499621	1.40212	-0.462715	-1.33764	-0.111565	-3.49929	-2.88601	-0.02832
ARPC2	sp|O15144|ARPC2_HUMAN	ARPC2_HUMAN	HUMAN	ARPC2 ARC34 PRO2446	A0A0D9R9A4_CHLSB	tr|A0A0D9R9A4|A0A0D9R9A4_CHLSB	CHLSB	ARPC2	13.9553	18.6696	16.4222	18.0505	17.3416	18.842	14.6861	14.7176	15.0163	16.196	16.6964	14.1527	14.3454	14.495	13.7907	15.0106	14.0918	13.4147	17.023	13.1603	12.4862	12.1943	13.0001	12.1538	13.2641	13.5754	11.0633	13.2373	11.6937	-0.851405	3.86294	1.61552	3.24386	2.53493	4.03532	2.02366	2.52401	-0.0197092	0.173016	0.322583	-0.381685
ARPC3	sp|O15145|ARPC3_HUMAN	ARPC3_HUMAN	HUMAN	ARPC3 ARC21	NA	NA	NA	NA	14.6533	15.3621	13.8912	16.4084	14.7708	13.8008	14.3138	14.8234	12.9355	14.4283	15.9367	14.3635	15.757	16.2906	16.173	14.6983	15.5895	14.4862	14.4516	14.1311	NA	NA	NA	NA	NA	NA	NA	NA	NA	0.629107	1.33783	-0.133029	2.38418	0.746587	-0.223476	-0.496356	1.012	-0.561137	0.832333	1.36595	1.24833
ARPC4	sp|P59998|ARPC4_HUMAN	ARPC4_HUMAN	HUMAN	ARPC4 ARC20	A0A0D9RDV7_CHLSB	tr|A0A0D9RDV7|A0A0D9RDV7_CHLSB	CHLSB	ARPC4	14.7603	15.2895	17.5436	19.9587	13.952	18.8132	13.6778	14.1948	14.3132	17.2509	16.1033	14.6659	15.407	17.5922	16.5358	14.4928	15.6923	13.8386	14.663	14.1824	12.7307	11.8841	13.2363	10.0912	11.1529	13.5965	12.5687	12.1068	12.7491	0.698437	1.22761	3.48169	5.89683	-0.109899	4.75132	2.57634	1.42872	-0.00865803	0.732406	2.91765	1.86122
ASCC2	sp|Q9H1I8|ASCC2_HUMAN	ASCC2_HUMAN	HUMAN	ASCC2 ASC1P100	NA	NA	NA	NA	15.5315	16.5811	14.9698	14.7997	15.5839	14.4391	15.7416	13.5665	12.8673	16.7798	17.1067	16.5073	17.3688	17.1727	16.9634	15.6847	12.8204	13.9128	15.3899	14.0316	NA	NA	NA	NA	NA	NA	NA	NA	NA	1.47308	2.52269	0.911372	0.74129	1.52545	0.380686	2.6405	2.96734	2.36796	3.22947	3.03338	2.82409
ASCC3	sp|Q8N3C0|ASCC3_HUMAN	ASCC3_HUMAN	HUMAN	ASCC3 HELIC1	NA	NA	NA	NA	13.7213	15.4545	14.8682	15.3833	12.1968	16.3391	14.472	15.1062	14.3392	20.4899	20.7972	20.9625	21.0534	20.755	21.0992	13.5767	14.7019	15.7234	14.7323	12.802	NA	NA	NA	NA	NA	NA	NA	NA	NA	-0.917823	0.815415	0.229104	0.744235	-2.4423	1.69998	5.82262	6.12994	6.29516	6.38607	6.08768	6.43187
ASNS	sp|P08243|ASNS_HUMAN	ASNS_HUMAN	HUMAN	ASNS TS11	A0A0D9RKS7_CHLSB	tr|A0A0D9RKS7|A0A0D9RKS7_CHLSB	CHLSB	ASNS	14.4497	13.4559	14.0338	15.944	13.8452	13.861	14.0339	13.9895	14.4882	17.2049	16.0856	15.1145	17.8372	17.612	18.1016	15.9387	14.1595	14.4551	16.1933	14.8297	11.5089	10.9944	10.4337	10.538	15.2636	9.57544	11.9949	12.8068	13.8988	0.279112	-0.714674	-0.136737	1.77341	-0.325345	-0.309578	2.35374	1.23451	0.263399	2.98608	2.76091	3.25048
ASPH	sp|Q12797|ASPH_HUMAN	ASPH_HUMAN	HUMAN	ASPH BAH	NA	NA	NA	NA	13.2278	15.5513	14.7321	14.6876	13.8827	14.9415	14.7249	14.5698	15.3569	13.964	17.2154	17.4844	13.982	16.1612	15.258	15.0416	15.2873	16.3481	16.1703	15.7429	NA	NA	NA	NA	NA	NA	NA	NA	NA	-1.65611	0.667381	-0.151769	-0.196248	-1.00116	0.0575973	-1.59503	1.6564	1.92537	-1.57706	0.602187	-0.301052
ASPRV1	sp|Q53RT3|APRV1_HUMAN	APRV1_HUMAN	HUMAN	ASPRV1 SASP	NA	NA	NA	NA	15.2154	15.0845	16.0437	14.2047	14.7888	15.0935	15.6636	15.4359	14.8272	16.2433	14.7056	16.6194	14.0699	20.0004	15.0365	15.4508	14.3749	15.3463	16.2616	14.8925	NA	NA	NA	NA	NA	NA	NA	NA	NA	-0.093499	-0.224347	0.734819	-1.10416	-0.520135	-0.21536	1.18597	-0.351698	1.56203	-0.987478	4.94311	-0.0208366
ASRGL1	NA	NA	NA	NA	A0A0D9R2I6_CHLSB	tr|A0A0D9R2I6|A0A0D9R2I6_CHLSB	CHLSB	ASRGL1	NA	NA	NA	NA	NA	NA	NA	NA	NA	NA	NA	NA	NA	NA	NA	NA	NA	NA	NA	NA	12.7839	13.5775	14.4013	11.9476	13.7881	14.689	13.026	13.0164	12.0846	NA	NA	NA	NA	NA	NA	NA	NA	NA	NA	NA	NA
ASS1	sp|P00966|ASSY_HUMAN	ASSY_HUMAN	HUMAN	ASS1 ASS	NA	NA	NA	NA	13.6336	14.0725	13.3837	15.4245	17.3116	17.266	13.6945	13.8183	14.2043	15.5961	16.076	16.4721	14.5853	13.9011	14.5033	14.8251	14.94	15.1871	22.1047	17.2199	NA	NA	NA	NA	NA	NA	NA	NA	NA	-0.272127	0.166846	-0.522004	1.51877	3.40589	3.3603	0.611991	1.09196	1.48799	-0.39881	-1.08296	-0.480733
ATAD3A	sp|Q9NVI7|ATD3A_HUMAN	ATD3A_HUMAN	HUMAN	ATAD3A	NA	NA	NA	NA	15.8013	14.8967	14.6383	16.1211	15.4539	15.5771	18.5129	15.4018	14.8904	20.9416	21.5844	21.1926	16.4532	15.9804	16.3251	22.8655	22.2724	21.1937	16.5409	14.7261	NA	NA	NA	NA	NA	NA	NA	NA	NA	-0.467146	-1.37166	-1.63007	-0.147313	-0.814457	-0.691267	-1.16892	-0.526106	-0.917994	-5.65738	-6.13017	-5.78542
ATAD3B	sp|Q5T9A4|ATD3B_HUMAN	ATD3B_HUMAN	HUMAN	ATAD3B KIAA1273 TOB3	NA	NA	NA	NA	14.6039	15.8221	15.2065	15.003	13.6981	14.923	17.251	16.0416	14.7296	17.477	14.4382	17.2905	14.632	14.1056	13.3996	19.0588	18.5053	18.9991	16.6418	13.3118	NA	NA	NA	NA	NA	NA	NA	NA	NA	-1.40346	-0.185237	-0.800904	-1.00442	-2.3093	-1.08439	-1.37745	-4.41627	-1.56392	-4.22241	-4.7488	-5.45487
ATG3	sp|Q9NT62|ATG3_HUMAN	ATG3_HUMAN	HUMAN	ATG3 APG3 APG3L	NA	NA	NA	NA	15.9206	14.8776	15.4519	15.0289	15.452	16.4725	13.9789	14.5424	14.6929	14.4722	15.7121	15.225	14.8109	13.3874	14.5425	15.7306	14.1716	13.2808	15.9474	13.5922	NA	NA	NA	NA	NA	NA	NA	NA	NA	1.51582	0.47281	1.04711	0.624188	1.04724	2.06772	0.0778187	1.31781	0.830626	0.41653	-1.00692	0.14815
ATIC	sp|P31939|PUR9_HUMAN	PUR9_HUMAN	HUMAN	ATIC PURH OK/SW-cl.86	NA	NA	NA	NA	15.5721	19.2048	17.3055	20.1155	18.2398	19.6457	14.718	14.5581	14.9168	20.646	20.2984	20.169	20.8943	21.016	20.7956	17.898	19.2613	17.8757	17.8673	17.7348	NA	NA	NA	NA	NA	NA	NA	NA	NA	0.841136	4.4738	2.57456	5.38455	3.50878	4.91472	2.30094	1.95335	1.82398	2.54927	2.67101	2.45056
ATP1A1	sp|P05023|AT1A1_HUMAN;sp|P13637|AT1A3_HUMAN	AT1A1_HUMAN	HUMAN	ATP1A1	NA	NA	NA	NA	15.1602	15.1103	14.938	20.6263	13.9108	13.7262	16.7128	13.6981	15.0991	17.7371	17.1746	17.3635	20.3231	17.7948	19.4785	13.053	15.9582	14.9506	15.9602	14.5137	NA	NA	NA	NA	NA	NA	NA	NA	NA	-0.0097326	-0.0596226	-0.231944	5.45635	-1.25918	-1.44381	3.08314	2.52062	2.70957	5.66918	3.14087	4.82453
ATP2A1	sp|O14983|AT2A1_HUMAN	AT2A1_HUMAN	HUMAN	ATP2A1	A0A0D9R1X7_CHLSB	tr|A0A0D9R1X7|A0A0D9R1X7_CHLSB;tr|A0A0D9S3D7|A0A0D9S3D7_CHLSB	CHLSB	ATP2A1	18.6154	13.7981	16.0303	15.1306	13.607	13.1965	15.0306	14.4848	13.6218	15.945	14.4228	15.2222	14.4008	14.2998	14.7192	15.9979	15.7779	14.8505	12.9957	15.0069	12.3893	11.6913	10.8607	10.9794	10.6189	10.7738	10.9347	11.6423	14.0257	4.23634	-0.580959	1.65116	0.751467	-0.772101	-1.18263	0.402981	-1.1193	-0.319902	-1.14131	-1.24226	-0.82289
ATP2A2	sp|P16615|AT2A2_HUMAN	AT2A2_HUMAN	HUMAN	ATP2A2 ATP2B	NA	NA	NA	NA	17.2708	17.1747	18.9137	19.0966	14.8359	17.7187	15.3679	13.1097	14.8068	22.3303	22.2866	22.3425	23.3309	22.0059	22.6075	23.2242	14.5938	15.5578	14.7943	14.382	NA	NA	NA	NA	NA	NA	NA	NA	NA	2.84272	2.74653	4.48562	4.66847	0.407744	3.29055	4.53837	4.49463	4.5506	5.53895	4.21397	4.81552
ATP5F1A	sp|P25705|ATPA_HUMAN	ATPA_HUMAN	HUMAN	ATP5F1A ATP5A ATP5A1 ATP5AL2 ATPM	A0A0D9RZE8_CHLSB	tr|A0A0D9RZE8|A0A0D9RZE8_CHLSB	CHLSB	ATP5F1A	23.0141	23.152	23.6279	23.6535	22.9121	23.3754	22.4263	23.1743	23.5246	24.0384	24.3367	24.2497	22.0095	22.2864	22.3105	25.6626	25.3596	25.3348	19.5974	22.0445	12.0257	16.5413	15.8289	17.4469	17.3197	17.739	17.3343	16.7963	12.3171	-0.0276442	0.110279	0.586168	0.61176	-0.129622	0.333712	-1.41393	-1.11568	-1.20261	-3.44289	-3.16591	-3.14186
ATP5F1B	sp|P06576|ATPB_HUMAN	ATPB_HUMAN	HUMAN	ATP5F1B ATP5B ATPMB ATPSB	A0A0D9QYB1_CHLSB	tr|A0A0D9QYB1|A0A0D9QYB1_CHLSB	CHLSB	ATP5F1B	23.4569	23.8609	24.4893	24.02	23.0759	23.5785	23.7397	24.8855	24.3346	24.3469	24.8117	24.4556	22.4118	22.5171	22.5	26.2623	26.1815	26.1426	20.3723	22.5665	16.1227	15.3854	14.7548	15.7291	14.9304	16.8981	17.6274	17.9903	17.8702	-0.863085	-0.459084	0.169314	-0.299921	-1.24408	-0.741433	-1.84861	-1.3838	-1.73983	-3.78371	-3.67836	-3.6955
ATP5F1C	sp|P36542|ATPG_HUMAN	ATPG_HUMAN	HUMAN	ATP5F1C ATP5C ATP5C1 ATP5CL1	NA	NA	NA	NA	13.9308	19.4036	19.4397	20.6577	17.9771	17.9253	15.2603	18.6051	13.6526	18.4571	19.1972	18.4498	16.2209	16.9765	16.9711	20.6754	20.0842	19.8843	14.2532	14.0611	NA	NA	NA	NA	NA	NA	NA	NA	NA	-1.90854	3.56424	3.60032	4.81837	2.13773	2.08599	-1.75754	-1.01744	-1.76482	-3.99373	-3.23816	-3.24355
ATP5IF1	sp|Q9UII2|ATIF1_HUMAN	ATIF1_HUMAN	HUMAN	ATP5IF1 ATPI ATPIF1	NA	NA	NA	NA	14.2721	20.4939	22.3989	19.3486	15.4224	18.9901	19.5361	19.4234	17.6647	14.0378	14.1703	14.9544	14.0867	12.6183	14.6412	14.5851	13.8875	14.3016	15.3051	12.234	NA	NA	NA	NA	NA	NA	NA	NA	NA	-4.60264	1.61922	3.52417	0.473832	-3.45236	0.115337	-0.220243	-0.0877606	0.696358	-0.171371	-1.63979	0.383149
ATP5MF	sp|P56134|ATPK_HUMAN	ATPK_HUMAN	HUMAN	ATP5MF ATP5J2 ATP5JL	NA	NA	NA	NA	13.9445	15.5328	15.7823	17.5153	15.1086	16.7481	16.0337	14.6773	15.8319	14.5102	16.3111	17.8416	15.3043	14.0899	14.7238	17.7867	17.3241	18.1774	15.8731	13.8289	NA	NA	NA	NA	NA	NA	NA	NA	NA	-1.56984	0.0184847	0.267967	2.00099	-0.405749	1.23375	-3.25255	-1.45165	0.078885	-2.45839	-3.67285	-3.03894
ATP5MG	sp|O75964|ATP5L_HUMAN	ATP5L_HUMAN	HUMAN	ATP5MG ATP5L	NA	NA	NA	NA	14.1537	16.5437	14.5062	15.7822	14.2892	14.8311	15.0081	13.6075	14.0341	15.0375	14.7565	13.461	15.9893	14.4225	15.0816	18.194	16.1913	16.8332	15.0695	14.9976	NA	NA	NA	NA	NA	NA	NA	NA	NA	-0.0628533	2.32714	0.289692	1.56567	0.0726041	0.614559	-2.03534	-2.3164	-3.6119	-1.08353	-2.65038	-1.99124
ATP5PB	sp|P24539|AT5F1_HUMAN	AT5F1_HUMAN	HUMAN	ATP5PB ATP5F1	NA	NA	NA	NA	16.5746	17.9361	17.496	18.0032	15.5788	18.2671	13.0833	16.0471	19.5482	20.4523	21.112	20.3717	14.0377	17.0465	17.879	22.0188	21.3161	22.0968	14.999	12.9228	NA	NA	NA	NA	NA	NA	NA	NA	NA	0.348408	1.70985	1.26978	1.77701	-0.64737	2.04088	-1.35828	-0.698623	-1.43892	-7.77287	-4.76405	-3.93162
ATP5PD	sp|O75947|ATP5H_HUMAN	ATP5H_HUMAN	HUMAN	ATP5PD ATP5H My032	NA	NA	NA	NA	15.9318	14.1553	19.9696	18.5024	16.9115	17.2021	14.2911	14.7394	14.9288	19.7852	19.3204	19.4582	16.6915	18.2343	17.9228	22.6107	21.9723	22.0041	13.5952	13.9293	NA	NA	NA	NA	NA	NA	NA	NA	NA	1.27868	-0.497822	5.3165	3.8493	2.25838	2.549	-2.41042	-2.87526	-2.73747	-5.50414	-3.96132	-4.2729
ATP5PO	sp|P48047|ATPO_HUMAN	ATPO_HUMAN	HUMAN	ATP5PO ATP5O ATPO	NA	NA	NA	NA	19.6661	20.1803	20.9815	20.5745	19.005	20.8041	18.4474	20.1263	20.4657	20.4689	20.6868	20.3165	19.2813	19.6141	19.0375	21.7401	21.2638	21.2888	17.7372	21.2071	NA	NA	NA	NA	NA	NA	NA	NA	NA	-0.0137274	0.500534	1.30174	0.894688	-0.67478	1.12431	-0.961988	-0.744104	-1.1144	-2.14956	-1.81681	-2.39344
ATP6V1A	sp|P38606|VATA_HUMAN	VATA_HUMAN	HUMAN	ATP6V1A ATP6A1 ATP6V1A1 VPP2	A0A0D9R392_CHLSB	tr|A0A0D9R392|A0A0D9R392_CHLSB	CHLSB	ATP6V1A	14.5471	14.2658	14.3013	13.9833	14.207	14.9303	14.3036	17.0383	14.6056	15.8758	13.393	15.5189	16.6572	14.9535	16.381	14.7551	14.311	14.925	15.3539	14.0824	11.0531	10.6321	11.6011	9.44266	12.6879	10.2683	13.6927	12.7264	13.0429	-0.768761	-1.05007	-1.0145	-1.33256	-1.10883	-0.385545	1.21217	-1.27068	0.85526	1.99351	0.289861	1.71735
ATP6V1C1	NA	NA	NA	NA	A0A0D9RHM6_CHLSB	tr|A0A0D9RHM6|A0A0D9RHM6_CHLSB	CHLSB	ATP6V1C1	NA	NA	NA	NA	NA	NA	NA	NA	NA	NA	NA	NA	NA	NA	NA	NA	NA	NA	NA	NA	11.5722	11.0464	11.8977	11.2524	10.9172	10.4789	12.8674	12.869	12.5959	NA	NA	NA	NA	NA	NA	NA	NA	NA	NA	NA	NA
ATP6V1E1	sp|P36543|VATE1_HUMAN	VATE1_HUMAN	HUMAN	ATP6V1E1 ATP6E ATP6E2	NA	NA	NA	NA	15.1439	16.2475	13.8687	15.6434	14.7596	15.8571	15.1167	14.8108	12.4499	14.9896	17.5185	17.3791	14.1949	13.7966	17.2269	14.6087	14.1734	14.0709	14.7873	14.7128	NA	NA	NA	NA	NA	NA	NA	NA	NA	1.01812	2.12175	-0.257122	1.5176	0.6338	1.73128	0.705279	3.23418	3.09473	-0.0894287	-0.487755	2.94259
ATP8A1	NA	NA	NA	NA	A0A0D9RX08_CHLSB	tr|A0A0D9RX08|A0A0D9RX08_CHLSB	CHLSB	ATP8A1	NA	NA	NA	NA	NA	NA	NA	NA	NA	NA	NA	NA	NA	NA	NA	NA	NA	NA	NA	NA	11.9942	11.2458	11.1425	11.081	10.5648	10.1239	12.794	12.8136	11.688	NA	NA	NA	NA	NA	NA	NA	NA	NA	NA	NA	NA
ATPAF1	sp|Q5TC12|ATPF1_HUMAN	ATPF1_HUMAN	HUMAN	ATPAF1 ATP11	NA	NA	NA	NA	13.96	15.7677	13.8061	13.9845	14.1139	14.2529	13.5116	14.2581	12.879	19.8323	19.4418	19.6871	15.6034	17.2111	17.062	20.963	20.9327	22.3018	14.129	14.0711	NA	NA	NA	NA	NA	NA	NA	NA	NA	0.410498	2.21815	0.256542	0.43497	0.56436	0.703393	-1.56683	-1.95733	-1.71206	-5.79578	-4.18802	-4.33714
ATPAF2	sp|Q8N5M1|ATPF2_HUMAN	ATPF2_HUMAN	HUMAN	ATPAF2 ATP12 LP3663	NA	NA	NA	NA	16.8658	15.1954	15.122	14.8812	14.1824	14.6532	14.4085	14.4555	14.8612	18.0593	18.1763	18.8258	13.7854	14.8455	14.6995	19.6563	19.2042	19.5844	15.1151	14.0711	NA	NA	NA	NA	NA	NA	NA	NA	NA	2.29077	0.620372	0.546923	0.306096	-0.39267	0.0781397	-1.42231	-1.30539	-0.655832	-5.69628	-4.63612	-4.78213
ATXN10	sp|Q9UBB4|ATX10_HUMAN	ATX10_HUMAN	HUMAN	ATXN10 SCA10	A0A0D9QZ46_CHLSB	tr|A0A0D9QZ46|A0A0D9QZ46_CHLSB	CHLSB	ATXN10	16.5511	14.9691	18.5793	18.9813	19.126	19.9314	13.3909	14.7625	14.6289	18.6858	18.4577	18.8255	18.6876	18.4578	18.4354	15.5151	15.1291	15.5992	17.5805	15.1174	12.5894	11.9353	13.7489	12.67	13.1393	14.4079	11.4787	12.1524	12.6716	2.29031	0.70833	4.3185	4.72048	4.8652	5.67059	3.27137	3.04327	3.41105	3.27315	3.04331	3.02098
ATXN2	sp|Q99700|ATX2_HUMAN	ATX2_HUMAN	HUMAN	ATXN2 ATX2 SCA2 TNRC13	A0A0D9S3L7_CHLSB	tr|A0A0D9S3L7|A0A0D9S3L7_CHLSB	CHLSB	ATXN2	15.6595	15.3867	14.5531	15.3091	14.0784	14.4583	21.5726	13.8594	15.3792	20.5266	21.0483	21.2956	20.7581	20.3285	20.4587	15.3025	15.7407	13.9452	14.2595	13.7695	13.2776	15.0364	16.8203	13.5131	16.7307	15.061	12.4014	11.3123	11.9924	-1.27762	-1.55037	-2.38393	-1.628	-2.8587	-2.47882	5.53044	6.05211	6.29942	5.76193	5.33234	5.46258
ATXN2L	sp|Q8WWM7|ATX2L_HUMAN	ATX2L_HUMAN	HUMAN	ATXN2L A2D A2LG A2LP A2RP	A0A0D9R1V9_CHLSB	tr|A0A0D9R1V9|A0A0D9R1V9_CHLSB	CHLSB	ATXN2L	18.5564	15.9156	18.9782	15.3324	16.851	19.3065	14.145	13.8594	17.0266	24.7334	24.7207	25.038	24.5309	24.3357	24.4785	14.3671	13.3897	14.7846	17.9555	16.1809	11.0621	16.5955	17.6233	16.422	17.441	12.9265	11.5227	11.5263	11.4847	3.54606	0.90529	3.96791	0.322044	1.84068	4.29622	10.5529	10.5403	10.8575	10.3504	10.1552	10.2981
AZGP1	sp|P25311|ZA2G_HUMAN	ZA2G_HUMAN	HUMAN	AZGP1 ZAG ZNGP1	NA	NA	NA	NA	12.9021	14.7025	14.2264	15.4219	14.9967	15.0613	15.0113	13.6959	14.5516	15.1374	15.0298	14.7481	14.3719	17.247	14.4761	18.5519	14.3452	13.8584	17.5291	18.4302	NA	NA	NA	NA	NA	NA	NA	NA	NA	-1.51748	0.282912	-0.193187	1.00231	0.577109	0.6417	-0.447724	-0.55532	-0.837086	-1.21328	1.66185	-1.10904
BAG4	sp|O95429|BAG4_HUMAN	BAG4_HUMAN	HUMAN	BAG4 SODD	NA	NA	NA	NA	14.5345	15.2696	13.6023	14.1047	14.882	13.563	13.8868	13.4476	12.7214	14.7753	15.5718	15.6676	14.7914	13.6998	14.2968	13.839	14.6218	13.971	14.3107	11.6562	NA	NA	NA	NA	NA	NA	NA	NA	NA	1.18258	1.91769	0.250408	0.752839	1.53005	0.211074	0.631365	1.42786	1.52367	0.647447	-0.444178	0.152822
BANF1	NA	NA	NA	NA	A0A0D9R6W3_CHLSB	tr|A0A0D9R6W3|A0A0D9R6W3_CHLSB	CHLSB	BANF1	NA	NA	NA	NA	NA	NA	NA	NA	NA	NA	NA	NA	NA	NA	NA	NA	NA	NA	NA	NA	14.1438	9.51957	13.1131	11.4439	10.2082	10.7957	11.3396	12.5167	12.2236	NA	NA	NA	NA	NA	NA	NA	NA	NA	NA	NA	NA
BAZ1A	NA	NA	NA	NA	A0A0D9RSS8_CHLSB	tr|A0A0D9RSS8|A0A0D9RSS8_CHLSB	CHLSB	BAZ1A	NA	NA	NA	NA	NA	NA	NA	NA	NA	NA	NA	NA	NA	NA	NA	NA	NA	NA	NA	NA	16.1317	15.4625	15.1599	16.9561	17.0747	15.7013	12.4327	16.9346	16.4128	NA	NA	NA	NA	NA	NA	NA	NA	NA	NA	NA	NA
BBS9	sp|Q3SYG4|PTHB1_HUMAN	PTHB1_HUMAN	HUMAN	BBS9 PTHB1	NA	NA	NA	NA	15.2704	13.5569	15.3324	13.3474	15.3083	14.4194	13.8996	13.968	16.1871	25.4347	25.4587	24.1077	25.4126	24.9443	25.0731	22.6575	22.8569	21.7425	23.3325	21.4231	NA	NA	NA	NA	NA	NA	NA	NA	NA	0.585538	-1.128	0.647503	-1.33751	0.623399	-0.265518	3.01573	3.03974	1.68877	2.99368	2.52531	2.65412
BCAM	sp|P50895|BCAM_HUMAN	BCAM_HUMAN	HUMAN	BCAM LU MSK19	NA	NA	NA	NA	15.8984	14.3138	15.363	17.5826	14.1611	14.2504	13.7978	14.9371	14.2586	14.3068	15.3142	17.4361	14.9962	14.0808	14.3345	14.2821	13.4163	13.9719	14.6017	14.8646	NA	NA	NA	NA	NA	NA	NA	NA	NA	1.5672	-0.017425	1.0318	3.25144	-0.170101	-0.0807362	0.416736	1.42407	3.54605	1.10614	0.190733	0.444385
BCAP31	sp|P51572|BAP31_HUMAN	BAP31_HUMAN	HUMAN	BCAP31 BAP31 DXS1357E	NA	NA	NA	NA	14.452	15.9658	15.0413	15.9128	14.519	16.0562	14.2834	14.0153	14.3937	18.2733	17.8363	17.4891	18.6992	17.5404	18.2109	14.5025	12.9751	13.8689	14.9916	12.7942	NA	NA	NA	NA	NA	NA	NA	NA	NA	0.221132	1.73498	0.81044	1.68197	0.288227	1.82537	4.49107	4.05415	3.70692	4.91699	3.75823	4.42867
BCAS2	sp|O75934|SPF27_HUMAN	SPF27_HUMAN	HUMAN	BCAS2 DAM1	A0A0D9S686_CHLSB	tr|A0A0D9S686|A0A0D9S686_CHLSB	CHLSB	BCAS2	16.0483	14.8421	17.3109	17.1538	16.3501	15.9852	15.0255	14.9326	14.7867	15.5848	15.8304	14.1456	14.0396	14.8772	14.631	12.4074	14.8067	17.0402	14.8482	14.0545	11.0834	11.0961	12.0429	10.8805	9.75673	10.9078	12.8967	13.904	12.2725	1.13339	-0.0728585	2.39596	2.23891	1.43519	1.07025	0.833343	1.07899	-0.605808	-0.71186	0.125792	-0.120448
BCAT2	sp|O15382|BCAT2_HUMAN	BCAT2_HUMAN	HUMAN	BCAT2 BCATM BCT2 ECA40	NA	NA	NA	NA	13.8719	15.2082	14.9137	15.2193	19.4322	15.3878	13.8944	13.6168	14.7185	19.476	19.1813	19.5073	16.2645	14.7719	14.6927	20.4093	20.0572	20.5442	15.8199	13.5564	NA	NA	NA	NA	NA	NA	NA	NA	NA	-0.204694	1.13169	0.837144	1.14273	5.35564	1.31129	-0.860914	-1.15564	-0.829582	-4.07242	-5.56505	-5.64421
BCCIP	sp|Q9P287|BCCIP_HUMAN	BCCIP_HUMAN	HUMAN	BCCIP TOK1	NA	NA	NA	NA	15.1041	15.4166	18.1844	17.3538	14.3608	18.4404	15.8689	13.9129	14.1594	14.164	14.9187	13.9048	18.7024	18.1618	15.086	14.8241	14.7193	15.3159	17.7863	13.1147	NA	NA	NA	NA	NA	NA	NA	NA	NA	0.457071	0.769584	3.53737	2.70675	-0.286284	3.79337	-0.789126	-0.0343478	-1.04832	3.7493	3.20873	0.132928
BCKDHA	sp|P12694|ODBA_HUMAN	ODBA_HUMAN	HUMAN	BCKDHA	NA	NA	NA	NA	15.3211	15.7937	14.8124	15.9768	13.3415	13.92	14.1919	15.6808	15.002	18.3276	19.5712	19.8876	14.5177	13.9296	16.2678	22.1935	22.2957	21.0032	13.3898	14.2366	NA	NA	NA	NA	NA	NA	NA	NA	NA	0.362856	0.835477	-0.145825	1.01853	-1.61676	-1.03828	-3.50316	-2.25956	-1.94325	-7.31312	-7.90119	-5.56305
BCKDHB	sp|P21953|ODBB_HUMAN	ODBB_HUMAN	HUMAN	BCKDHB	NA	NA	NA	NA	16.7197	15.9437	15.7209	15.6431	15.6062	14.4067	14.0171	15.3926	14.2755	15.624	16.0154	14.6009	14.856	15.2891	14.3783	17.182	16.7074	16.8656	15.1334	14.5439	NA	NA	NA	NA	NA	NA	NA	NA	NA	2.15793	1.38197	1.15913	1.08139	1.0444	-0.15503	-1.29431	-0.902885	-2.3174	-2.06236	-1.62923	-2.54004
BCKDK	sp|O14874|BCKD_HUMAN	BCKD_HUMAN	HUMAN	BCKDK	NA	NA	NA	NA	15.0944	16.4499	15.8386	15.2764	13.8306	14.4665	15.2386	14.7318	14.5768	16.2425	15.7896	14.3856	15.0954	14.5934	13.8978	17.0449	17.3872	17.3392	14.8854	15.3929	NA	NA	NA	NA	NA	NA	NA	NA	NA	0.245316	1.60086	0.989532	0.427274	-1.01851	-0.382543	-1.01459	-1.46754	-2.87145	-2.16172	-2.66369	-3.35925
BCLAF1	sp|Q9NYF8|BCLF1_HUMAN	BCLF1_HUMAN	HUMAN	BCLAF1 BTF KIAA0164	A0A0D9RWB7_CHLSB	tr|A0A0D9RWB7|A0A0D9RWB7_CHLSB	CHLSB	BCLAF1	13.4532	16.1416	14.4186	16.6633	16.198	16.3739	14.0566	14.751	14.3605	16.0697	16.0582	16.66	22.7739	21.7079	22.384	13.7116	14.4861	14.9988	22.5669	14.8919	16.8516	16.4958	17.0575	15.978	16.9296	15.4699	13.7938	13.0775	12.2844	-0.93614	1.75226	0.0292471	2.27395	1.80865	1.98454	1.67088	1.65929	2.2611	8.375	7.30902	7.98511
BCS1L	sp|Q9Y276|BCS1_HUMAN	BCS1_HUMAN	HUMAN	BCS1L BCS1	NA	NA	NA	NA	14.2525	15.2134	14.6236	13.7029	15.0092	13.8204	13.355	14.9194	14.3107	17.4703	17.6898	17.6177	14.3555	14.2803	13.6409	18.8202	18.393	18.9444	14.3359	13.5354	NA	NA	NA	NA	NA	NA	NA	NA	NA	0.0574324	1.01833	0.428567	-0.492171	0.814127	-0.374598	-1.24891	-1.02948	-1.10154	-4.36378	-4.43894	-5.07838
BDH2	NA	NA	NA	NA	A0A0D9QVK4_CHLSB	tr|A0A0D9QVK4|A0A0D9QVK4_CHLSB	CHLSB	BDH2	NA	NA	NA	NA	NA	NA	NA	NA	NA	NA	NA	NA	NA	NA	NA	NA	NA	NA	NA	NA	13.7084	14.2174	15.2943	13.4813	13.6354	14.5605	12.8439	13.6762	12.4303	NA	NA	NA	NA	NA	NA	NA	NA	NA	NA	NA	NA
BICC1	NA	NA	NA	NA	A0A0D9R4M7_CHLSB	tr|A0A0D9R4M7|A0A0D9R4M7_CHLSB	CHLSB	BICC1	NA	NA	NA	NA	NA	NA	NA	NA	NA	NA	NA	NA	NA	NA	NA	NA	NA	NA	NA	NA	10.3765	16.2422	16.3394	11.3339	17.173	11.0959	11.8593	19.1974	13.3392	NA	NA	NA	NA	NA	NA	NA	NA	NA	NA	NA	NA
BIN1	sp|O00499|BIN1_HUMAN	BIN1_HUMAN	HUMAN	BIN1 AMPHL	NA	NA	NA	NA	15.4708	14.0873	15.1291	14.9636	15.3119	17.5915	13.3347	14.6805	14.6393	14.6374	15.5233	16.0669	14.9439	14.5395	15.2143	14.1543	14.9072	14.2708	15.0568	14.1242	NA	NA	NA	NA	NA	NA	NA	NA	NA	1.2526	-0.130838	0.910906	0.745476	1.09371	3.37333	0.19332	1.07926	1.62284	0.499868	0.0954259	0.770199
BLMH	sp|Q13867|BLMH_HUMAN	BLMH_HUMAN	HUMAN	BLMH	NA	NA	NA	NA	16.5435	15.1894	15.4193	18.1459	14.8891	18.5529	14.0082	14.9708	17.0609	17.6083	14.3794	15.3077	13.3302	17.2272	14.4318	17.9309	14.6181	15.6695	14.7551	14.2413	NA	NA	NA	NA	NA	NA	NA	NA	NA	1.1969	-0.157185	0.072634	2.79926	-0.457552	3.20626	1.53543	-1.69341	-0.765101	-2.7426	1.15438	-1.64101
BLVRA	sp|P53004|BIEA_HUMAN	BIEA_HUMAN	HUMAN	BLVRA BLVR BVR	A0A0D9RSE1_CHLSB	tr|A0A0D9RSE1|A0A0D9RSE1_CHLSB	CHLSB	BLVRA	14.0523	15.635	15.0623	15.0379	13.9883	13.378	14.9512	13.3259	13.7611	16.3222	14.9631	14.7755	14.162	14.8376	15.7848	15.2137	14.8263	14.3537	18.8037	17.3282	11.0347	14.7033	13.8561	14.8594	14.7277	14.944	11.9288	13.1719	11.8264	0.0395695	1.6223	1.04959	1.02521	-0.0244375	-0.634767	1.52433	0.165228	-0.0223842	-0.635933	0.0396841	0.986839
BLVRB	sp|P30043|BLVRB_HUMAN	BLVRB_HUMAN	HUMAN	BLVRB FLR	NA	NA	NA	NA	14.206	15.5077	15.537	16.0527	15.1697	16.3684	15.0104	14.5187	13.9284	15.5847	14.9774	15.3508	14.895	16.083	14.6917	15.0123	13.4554	13.5014	13.5576	13.2988	NA	NA	NA	NA	NA	NA	NA	NA	NA	-0.279859	1.02186	1.05119	1.56685	0.683883	1.88254	1.59504	0.98768	1.36114	0.905278	2.09332	0.701977
BLZF1	sp|Q9H2G9|GO45_HUMAN	GO45_HUMAN	HUMAN	BLZF1 JEM1	A0A0D9RFA2_CHLSB	tr|A0A0D9RFA2|A0A0D9RFA2_CHLSB	CHLSB	BLZF1	24.0245	24.8678	23.0335	20.7489	22.3516	20.012	24.0293	23.332	24.3466	14.2753	14.8965	15.2313	13.9177	14.6033	13.9423	15.1704	15.0489	14.1523	14.6388	15.0765	19.0605	19.3701	19.0312	19.5163	13.9561	14.9986	21.5553	22.8932	21.8599	0.121903	0.965149	-0.869163	-3.15377	-1.55101	-3.89068	-0.515192	0.106	0.44081	-0.872784	-0.187191	-0.848233
BOLA2	sp|Q9H3K6|BOLA2_HUMAN	BOLA2_HUMAN	HUMAN	BOLA2 BOLA2A My016; BOLA2B	NA	NA	NA	NA	14.8609	15.0855	15.2413	14.9654	15.1132	14.3823	14.243	15.9067	14.6752	16.971	14.3716	15.0334	15.3813	14.8431	13.3387	13.9956	14.8976	15.5521	15.2898	14.4544	NA	NA	NA	NA	NA	NA	NA	NA	NA	-0.080777	0.143891	0.299675	0.02376	0.171511	-0.559373	2.15584	-0.443464	0.218269	0.566225	0.0280219	-1.4764
BPHL	sp|Q86WA6|BPHL_HUMAN	BPHL_HUMAN	HUMAN	BPHL MCNAA	NA	NA	NA	NA	13.194	14.3064	16.2636	16.9244	14.9567	13.8181	13.8419	13.2974	14.4508	19.4791	19.884	18.9045	16.3394	14.1082	13.5177	20.3936	20.4327	20.5973	15.2775	14.0812	NA	NA	NA	NA	NA	NA	NA	NA	NA	-0.669373	0.443119	2.40031	3.06106	1.09336	-0.0452191	-0.995463	-0.590579	-1.57003	-4.13509	-6.36639	-6.95681
BPNT1	sp|O95861|BPNT1_HUMAN	BPNT1_HUMAN	HUMAN	BPNT1	A0A0D9RTC6_CHLSB	tr|A0A0D9RTC6|A0A0D9RTC6_CHLSB	CHLSB	BPNT1	17.0738	15.5432	20.2875	20.0837	20.7326	20.8166	17.6486	17.4354	18.2205	18.8944	19.1888	18.4703	19.0948	18.351	17.4891	19.0743	19.2497	19.8789	14.251	12.6763	12.0156	14.9216	14.9968	15.0429	14.6235	15.2287	12.9445	11.8668	13.2127	-0.694396	-2.22503	2.5193	2.3155	2.96438	3.04841	-0.506606	-0.212196	-0.930643	-0.30621	-1.04997	-1.91186
BTF3	NA	NA	NA	NA	A0A0D9RSK8_CHLSB	tr|A0A0D9RSK8|A0A0D9RSK8_CHLSB	CHLSB	BTF3	NA	NA	NA	NA	NA	NA	NA	NA	NA	NA	NA	NA	NA	NA	NA	NA	NA	NA	NA	NA	11.2263	14.2888	15.2237	9.51246	9.76651	14.3451	12.4303	10.5901	12.2084	NA	NA	NA	NA	NA	NA	NA	NA	NA	NA	NA	NA
BTF3L4	sp|Q96K17|BT3L4_HUMAN	BT3L4_HUMAN	HUMAN	BTF3L4	NA	NA	NA	NA	15.4292	14.979	15.1835	14.7987	13.6541	14.4173	14.8063	13.5612	14.3645	14.7348	16.2773	15.2636	17.7725	17.5292	16.8813	16.1581	13.7827	16.297	12.9596	15.3173	NA	NA	NA	NA	NA	NA	NA	NA	NA	1.18518	0.73499	0.939495	0.554699	-0.58984	0.173354	-0.677793	0.864689	-0.149041	2.3599	2.11658	1.46871
BUB3	sp|O43684|BUB3_HUMAN	BUB3_HUMAN	HUMAN	BUB3	A0A0D9QWZ1_CHLSB	tr|A0A0D9QWZ1|A0A0D9QWZ1_CHLSB	CHLSB	BUB3	15.8532	21.6925	18.8195	18.3114	19.9071	18.9024	13.733	14.792	14.9959	17.9537	14.8208	17.6254	18.9869	18.9498	19.6945	18.4981	15.8047	13.2753	18.9299	13.3936	16.84	15.8135	16.4323	16.0062	15.3779	15.7249	12.2001	12.748	11.308	1.3462	7.18553	4.31252	3.80438	5.40016	4.39538	2.09433	-1.03852	1.76608	3.12756	3.09049	3.83511
BUD23	sp|O43709|BUD23_HUMAN	BUD23_HUMAN	HUMAN	BUD23 MERM1 WBSCR22 HUSSY-03 PP3381	NA	NA	NA	NA	13.2463	16.0539	15.0711	13.7485	14.455	14.9717	15.1465	14.875	14.199	12.7268	13.9078	13.4858	13.9201	14.5377	16.3285	13.9936	11.9581	13.8611	18.0051	15.1988	NA	NA	NA	NA	NA	NA	NA	NA	NA	-1.49385	1.31375	0.330938	-0.991693	-0.28521	0.23154	-0.544153	0.63692	0.214919	0.649219	1.26683	3.05758
BUD31	NA	NA	NA	NA	A0A0D9RYX7_CHLSB	tr|A0A0D9RYX7|A0A0D9RYX7_CHLSB	CHLSB	BUD31	NA	NA	NA	NA	NA	NA	NA	NA	NA	NA	NA	NA	NA	NA	NA	NA	NA	NA	NA	NA	10.2294	11.8729	12.2122	10.9909	11.0084	11.3664	13.1422	10.423	11.7699	NA	NA	NA	NA	NA	NA	NA	NA	NA	NA	NA	NA
BZW1	sp|Q7L1Q6|BZW1_HUMAN	BZW1_HUMAN	HUMAN	BZW1 BZAP45 KIAA0005	A0A0D9REY7_CHLSB	tr|A0A0D9REY7|A0A0D9REY7_CHLSB	CHLSB	BZW1	18.94	14.9142	17.2757	20.0343	20.5926	20.7144	15.7855	15.0338	13.5552	16.8727	15.9243	18.185	18.057	17.9902	18.6404	15.0755	17.4671	15.3197	18.594	14.5832	12.5717	16.4498	17.2992	15.3811	16.5851	16.8303	12.0967	12.7662	11.6517	4.1485	0.122657	2.48414	5.24277	5.80106	5.92287	0.918593	-0.029826	2.23087	2.10287	2.03612	2.68635
BZW2	sp|Q9Y6E2|BZW2_HUMAN	BZW2_HUMAN	HUMAN	BZW2 HSPC028 MSTP017	A0A0D9RLZ6_CHLSB	tr|A0A0D9RLZ6|A0A0D9RLZ6_CHLSB	CHLSB	BZW2	13.9949	15.9652	18.5221	18.783	19.2553	20.6275	21.7303	13.0626	15.215	20.2503	18.9174	19.435	19.7944	19.4933	19.5446	14.0641	15.665	13.7911	18.6747	13.8398	12.2441	12.3735	13.8214	9.93284	13.4614	13.6482	11.8284	11.9194	11.9987	-2.67444	-0.704152	1.85278	2.1137	2.586	3.95815	5.74355	4.41065	4.92825	5.28767	4.98659	5.03794
C11orf54	sp|Q9H0W9|CK054_HUMAN	CK054_HUMAN	HUMAN	C11orf54 LP4947 PTD012	NA	NA	NA	NA	14.0531	15.5511	18.4446	18.8956	18.1388	17.9606	13.51	15.5117	15.5892	14.5477	16.2502	15.9818	15.1698	15.1881	15.7415	14.0015	15.0694	15.8999	14.9972	12.6452	NA	NA	NA	NA	NA	NA	NA	NA	NA	-0.817155	0.680795	3.57429	4.02527	3.26846	3.09029	-0.442542	1.25991	0.991544	0.179492	0.197839	0.751199
C1orf35	NA	NA	NA	NA	A0A0D9RV89_CHLSB	tr|A0A0D9RV89|A0A0D9RV89_CHLSB	CHLSB	C1orf35	NA	NA	NA	NA	NA	NA	NA	NA	NA	NA	NA	NA	NA	NA	NA	NA	NA	NA	NA	NA	13.0129	13.4466	11.903	10.5179	10.8243	11.0791	11.0793	13.0185	13.0089	NA	NA	NA	NA	NA	NA	NA	NA	NA	NA	NA	NA
C1QBP	sp|Q07021|C1QBP_HUMAN	C1QBP_HUMAN	HUMAN	C1QBP GC1QBP HABP1 SF2P32	A0A0D9RK39_CHLSB	tr|A0A0D9RK39|A0A0D9RK39_CHLSB	CHLSB	C1QBP	13.6251	15.2878	22.3886	20.6501	19.636	21.8713	13.5649	13.3438	13.4401	22.6317	22.427	22.0524	20.2848	21.2537	20.648	24.1561	23.5174	23.9582	19.1865	23.3588	11.1397	10.4188	13.3344	11.835	9.68283	12.4311	13.4663	12.5414	12.1215	0.175493	1.83819	8.93896	7.2005	6.1864	8.42173	-1.24554	-1.4502	-1.82485	-3.59246	-2.62357	-3.22925
C8orf33	sp|Q9H7E9|CH033_HUMAN	CH033_HUMAN	HUMAN	C8orf33	A0A0D9R749_CHLSB	tr|A0A0D9R749|A0A0D9R749_CHLSB	CHLSB	C8orf33	14.7351	14.622	14.9722	16.4213	14.041	15.2203	15.5531	14.0777	15.1399	14.5893	16.0191	14.9703	15.8288	14.6635	15.6001	14.4027	15.8627	14.6125	14.2878	14.5697	11.6333	12.1128	13.0555	9.71465	10.6829	10.3845	11.4896	13.8818	12.1997	-0.188466	-0.301522	0.04866	1.4977	-0.882611	0.296779	-0.370018	1.05981	0.0110057	0.86949	-0.295767	0.640767
C8orf82	sp|Q6P1X6|CH082_HUMAN	CH082_HUMAN	HUMAN	C8orf82	NA	NA	NA	NA	15.2552	13.6465	14.188	14.5643	15.4728	14.4357	14.0539	14.9647	13.8127	14.3388	14.6504	14.8316	14.8873	14.8327	13.9971	16.4908	16.4249	16.5141	16.0423	13.9977	NA	NA	NA	NA	NA	NA	NA	NA	NA	0.978121	-0.630662	-0.0891238	0.287221	1.19565	0.158539	-2.13776	-1.82622	-1.64502	-1.58932	-1.64386	-2.47945
C9orf64	NA	NA	NA	NA	A0A0D9R5G0_CHLSB	tr|A0A0D9R5G0|A0A0D9R5G0_CHLSB	CHLSB	C9orf64	NA	NA	NA	NA	NA	NA	NA	NA	NA	NA	NA	NA	NA	NA	NA	NA	NA	NA	NA	NA	12.2432	12.5932	12.5474	13.1876	12.549	12.4779	13.0988	13.2023	12.9087	NA	NA	NA	NA	NA	NA	NA	NA	NA	NA	NA	NA
CA2	sp|P00918|CAH2_HUMAN	CAH2_HUMAN	HUMAN	CA2	A0A0D9RL35_CHLSB	tr|A0A0D9RL35|A0A0D9RL35_CHLSB	CHLSB	CA2	14.5106	16.4517	14.573	15.2466	14.7296	14.442	14.4511	15.902	14.806	16.4996	16.5771	16.504	16.1769	15.6997	16.4808	12.7308	13.8422	14.4774	14.7008	13.3393	12.8167	12.0959	13.5222	12.6253	12.2629	13.9542	12.5838	12.8651	13.4005	-0.542416	1.39864	-0.480029	0.193545	-0.323406	-0.611068	2.8162	2.89365	2.82055	2.49343	2.01624	2.79739
CA3	sp|P07451|CAH3_HUMAN	CAH3_HUMAN	HUMAN	CA3	NA	NA	NA	NA	24.3733	14.341	14.8739	15.1999	13.4585	13.7652	17.8682	12.4746	13.5054	13.9842	16.5306	13.4077	14.1154	15.95	14.6552	20.3349	14.3812	14.2428	14.6617	12.9929	NA	NA	NA	NA	NA	NA	NA	NA	NA	9.75726	-0.275093	0.257873	0.583843	-1.15757	-0.850822	-2.33547	0.211015	-2.91195	-2.20419	-0.369588	-1.6644
CAB39	sp|Q9Y376|CAB39_HUMAN	CAB39_HUMAN	HUMAN	CAB39 MO25 CGI-66	NA	NA	NA	NA	14.4156	16.6462	14.9041	15.6994	12.3408	15.2467	13.0155	14.6811	15.8316	13.9836	14.9806	15.7269	15.7371	14.4638	13.8892	14.382	15.7342	12.3525	14.7206	17.288	NA	NA	NA	NA	NA	NA	NA	NA	NA	-0.0938168	2.13681	0.394698	1.18998	-2.16861	0.737298	-0.172652	0.824373	1.57068	1.58089	0.307586	-0.267037
CACTIN	NA	NA	NA	NA	A0A0D9RFE0_CHLSB	tr|A0A0D9RFE0|A0A0D9RFE0_CHLSB	CHLSB	CACTIN	NA	NA	NA	NA	NA	NA	NA	NA	NA	NA	NA	NA	NA	NA	NA	NA	NA	NA	NA	NA	12.0746	9.32295	13.0954	11.5734	12.6872	10.451	12.2927	13.3551	12.2748	NA	NA	NA	NA	NA	NA	NA	NA	NA	NA	NA	NA
CACYBP	sp|Q9HB71|CYBP_HUMAN	CYBP_HUMAN	HUMAN	CACYBP S100A6BP SIP PNAS-107	A0A0D9RHH5_CHLSB	tr|A0A0D9RHH5|A0A0D9RHH5_CHLSB	CHLSB	CACYBP	14.318	15.7807	19.1562	20.8146	19.0341	21.0375	13.5248	14.5759	17.1458	19.3012	19.599	20.2816	20.5453	19.9199	20.3274	15.2674	18.007	17.311	21.1108	22.3012	12.6856	10.3057	13.4737	13.9575	13.3962	15.8568	13.4099	11.5951	11.7437	-0.764176	0.698587	4.07404	5.73242	3.95196	5.95537	2.43938	2.73726	3.41984	3.68351	3.05812	3.46562
CAD	sp|P27708|PYR1_HUMAN	PYR1_HUMAN	HUMAN	CAD	A0A0D9RBE4_CHLSB	tr|A0A0D9RBE4|A0A0D9RBE4_CHLSB	CHLSB	CAD	13.7499	15.0455	16.2092	15.2945	14.5785	14.9288	14.5905	14.9381	14.5511	14.7757	15.5774	14.505	14.3861	14.0619	15.2346	14.1182	14.1057	12.6176	14.4279	14.0851	16.4733	16.1861	16.5865	17.4362	17.2763	17.3641	12.1367	12.7316	11.4737	-0.943372	0.352215	1.5159	0.601294	-0.114743	0.235578	1.16188	1.96361	0.891173	0.772276	0.44808	1.62078
CALM1	NA	NA	NA	NA	A0A0D9S2A3_CHLSB	tr|A0A0D9S2A3|A0A0D9S2A3_CHLSB	CHLSB	CALM1 CALM2 CALM3	NA	NA	NA	NA	NA	NA	NA	NA	NA	NA	NA	NA	NA	NA	NA	NA	NA	NA	NA	NA	11.2763	10.1523	13.7525	11.0013	10.3849	13.4112	14.1425	12.9307	13.1637	NA	NA	NA	NA	NA	NA	NA	NA	NA	NA	NA	NA
CALM3	sp|P0DP25|CALM3_HUMAN;sp|P0DP24|CALM2_HUMAN;sp|P0DP23|CALM1_HUMAN	CALM3_HUMAN	HUMAN	CALM3 CALML2 CAM3 CAMC CAMIII	NA	NA	NA	NA	15.4575	16.9584	14.1737	15.9191	13.263	18.305	14.7153	15.4908	14.1222	16.2998	15.9173	14.4385	14.7364	15.425	15.2783	13.6048	13.9126	14.2121	15.1207	14.3002	NA	NA	NA	NA	NA	NA	NA	NA	NA	0.681398	2.18232	-0.60246	1.14296	-1.51314	3.52885	2.38992	2.00747	0.528621	0.826554	1.51516	1.36841
CALML3	sp|P27482|CALL3_HUMAN	CALL3_HUMAN	HUMAN	CALML3	NA	NA	NA	NA	16.2118	15.3078	13.3239	15.4726	15.3086	15.0692	13.8911	14.4348	14.5126	14.6109	15.5552	15.0097	14.6691	20.5821	14.9142	17.2092	15.5566	13.672	12.8006	14.6107	NA	NA	NA	NA	NA	NA	NA	NA	NA	1.9323	1.02832	-0.955613	1.19313	1.02906	0.789736	-0.868389	0.0758965	-0.469579	-0.810196	5.10277	-0.565092
CALML5	sp|Q9NZT1|CALL5_HUMAN	CALL5_HUMAN	HUMAN	CALML5 CLSP	NA	NA	NA	NA	15.193	15.1326	13.9652	14.4313	14.2137	14.9281	16.3062	15.6655	14.3723	16.1487	17.5488	12.8698	14.0144	24.0176	14.0109	19.6762	17.4655	17.064	17.2321	18.5161	NA	NA	NA	NA	NA	NA	NA	NA	NA	-0.25495	-0.315339	-1.48281	-1.01668	-1.2343	-0.519845	-1.91988	-0.519767	-5.19877	-4.05417	5.94903	-4.05766
CALR	sp|P27797|CALR_HUMAN	CALR_HUMAN	HUMAN	CALR CRTC	A0A0D9R2H5_CHLSB	tr|A0A0D9R2H5|A0A0D9R2H5_CHLSB	CHLSB	CALR	19.3382	18.8967	16.7116	17.8473	15.7958	17.2542	18.7277	14.9151	19.2153	18.5228	18.4868	18.002	17.741	18.6928	17.7948	16.8709	17.1713	17.2102	17.6231	15.0533	13.4161	10.1817	12.184	12.0639	12.4203	9.87577	12.1861	11.8129	12.8799	1.71885	1.27728	-0.907825	0.227942	-1.82355	-0.36515	1.43866	1.40262	0.917825	0.656833	1.60869	0.710676
CALU	sp|O43852|CALU_HUMAN	CALU_HUMAN	HUMAN	CALU	A0A0D9RCF2_CHLSB	tr|A0A0D9RCF2|A0A0D9RCF2_CHLSB	CHLSB	CALU	15.6146	15.645	14.3048	15.1663	14.6389	15.8106	16.4621	13.9797	12.0743	17.4066	16.9222	17.0458	14.1183	15.4187	15.8168	13.6753	15.3978	13.896	14.6485	15.0294	10.5965	10.5697	10.5674	11.472	13.65	11.6361	11.5516	13.176	12.1138	1.44257	1.47292	0.132735	0.99424	0.466896	1.63859	3.08354	2.59916	2.72278	-0.204771	1.09568	1.49378
CAMK2D	sp|Q13557|KCC2D_HUMAN	KCC2D_HUMAN	HUMAN	CAMK2D CAMKD	NA	NA	NA	NA	17.6034	17.4568	16.4306	17.919	16.4071	18.4221	14.6706	13.6736	17.362	14.8282	13.7982	15.3306	14.5783	15.5288	13.7776	15.465	15.4886	13.8809	14.7157	13.2786	NA	NA	NA	NA	NA	NA	NA	NA	NA	2.36792	2.22141	1.19519	2.68356	1.17162	3.18667	-0.116606	-1.14661	0.385775	-0.366579	0.583966	-1.16724
CAND1	sp|Q86VP6|CAND1_HUMAN	CAND1_HUMAN	HUMAN	CAND1 KIAA0829 TIP120 TIP120A	A0A0D9QWF7_CHLSB	tr|A0A0D9QWF7|A0A0D9QWF7_CHLSB	CHLSB	CAND1	15.0317	15.5739	16.6402	18.5331	21.8546	19.8305	12.9789	13.2437	14.1305	19.461	19.2486	19.1658	20.5401	20.975	21.2555	13.0171	13.7784	15.5386	20.3056	15.7342	12.5852	13.0552	14.0224	13.0518	15.2717	9.83187	12.5786	12.3187	12.8328	1.5807	2.12288	3.18914	5.08201	8.40359	6.37945	5.34964	5.13726	5.05445	6.42872	6.86361	7.14414
CANX	sp|P27824|CALX_HUMAN	CALX_HUMAN	HUMAN	CANX	A0A0D9R7Q1_CHLSB	tr|A0A0D9R7Q1|A0A0D9R7Q1_CHLSB	CHLSB	CANX	13.5565	15.6906	14.163	16.1198	15.1159	16.4753	14.4694	14.5476	13.7817	21.6581	21.3529	21.2503	21.1172	20.9687	21.2977	14.7459	13.5057	15.0283	17.9096	12.8163	11.5344	9.27421	11.2776	12.8583	13.1959	12.5957	12.5014	13.1288	11.9603	-0.70973	1.42433	-0.103216	1.85356	0.849634	2.20903	7.23152	6.92626	6.82364	6.69062	6.54212	6.87103
CAP1	sp|Q01518|CAP1_HUMAN	CAP1_HUMAN	HUMAN	CAP1 CAP	A0A0D9S7N5_CHLSB	tr|A0A0D9S7N5|A0A0D9S7N5_CHLSB	CHLSB	CAP1	15.7682	19.0539	18.4458	20.007	17.8319	19.6473	15.935	13.7335	15.3627	14.5254	14.7614	15.17	14.4004	18.2317	16.1764	13.6534	14.4232	14.3527	13.711	12.9777	10.8487	11.6017	11.561	11.7883	15.1367	10.9575	11.5265	12.6523	13.0233	0.757828	4.04349	3.43542	4.99664	2.8215	4.63686	0.382332	0.61829	1.02691	0.257256	4.08863	2.03329
CAPG	sp|P40121|CAPG_HUMAN	CAPG_HUMAN	HUMAN	CAPG AFCP MCP	A0A0D9RU98_CHLSB	tr|A0A0D9RU98|A0A0D9RU98_CHLSB	CHLSB	CAPG	15.2075	16.7873	14.9289	15.8402	14.0038	19.3242	15.7643	17.7089	13.091	13.8629	15.558	15.3031	14.4661	17.7602	13.2817	15.0873	13.1445	14.7964	17.8301	13.962	15.5763	16.4084	16.5675	16.3341	16.885	17.3432	13.7088	12.8769	12.9424	-0.313937	1.26596	-0.592539	0.318794	-1.51762	3.80285	-0.479848	1.21526	0.960392	0.123387	3.41746	-1.06105
CAPN1	sp|P07384|CAN1_HUMAN	CAN1_HUMAN	HUMAN	CAPN1 CANPL1 PIG30	A0A0D9R5U5_CHLSB	tr|A0A0D9R5U5|A0A0D9R5U5_CHLSB	CHLSB	CAPN1	21.023	15.1742	15.2798	14.3949	20.6811	14.5788	20.2668	13.7127	15.3935	19.64	19.7175	19.6559	19.7812	20.1224	19.3938	13.9279	12.9782	15.3213	14.6932	14.9176	12.4819	12.7367	10.5352	13.6071	14.3521	13.1459	13.2616	12.1032	11.3061	4.56529	-1.28349	-1.17783	-2.06277	4.22347	-1.87887	5.56415	5.64172	5.58006	5.70541	6.04656	5.31798
CAPN2	NA	NA	NA	NA	A0A0D9RUD1_CHLSB	tr|A0A0D9RUD1|A0A0D9RUD1_CHLSB	CHLSB	CAPN2	NA	NA	NA	NA	NA	NA	NA	NA	NA	NA	NA	NA	NA	NA	NA	NA	NA	NA	NA	NA	10.7602	15.0601	15.0274	16.6776	17.7877	14.5344	12.1266	12.2706	12.1603	NA	NA	NA	NA	NA	NA	NA	NA	NA	NA	NA	NA
CAPNS1	NA	NA	NA	NA	A0A0D9QW63_CHLSB	tr|A0A0D9QW63|A0A0D9QW63_CHLSB	CHLSB	CAPNS1	NA	NA	NA	NA	NA	NA	NA	NA	NA	NA	NA	NA	NA	NA	NA	NA	NA	NA	NA	NA	11.7276	8.25308	14.7095	11.1875	14.3473	14.9884	11.4265	11.3757	11.965	NA	NA	NA	NA	NA	NA	NA	NA	NA	NA	NA	NA
CAPRIN1	sp|Q14444|CAPR1_HUMAN	CAPR1_HUMAN	HUMAN	CAPRIN1 GPIAP1 GPIP137 M11S1 RNG105	A0A0D9QZA0_CHLSB	tr|A0A0D9QZA0|A0A0D9QZA0_CHLSB	CHLSB	CAPRIN1	15.2062	15.5873	14.4514	16.7483	15.0176	18.2339	14.4325	14.671	15.6314	21.3409	20.9409	21.1781	20.9843	20.5129	20.9841	14.2417	15.152	13.3722	18.4928	12.5342	9.99041	10.8031	14.8871	14.5369	14.0145	13.9922	10.6643	12.6066	12.8602	0.294516	0.675684	-0.460231	1.83661	0.105963	3.32224	7.08557	6.6856	6.92279	6.72902	6.25756	6.72881
CAPZA1	sp|P52907|CAZA1_HUMAN	CAZA1_HUMAN	HUMAN	CAPZA1	A0A0D9S6E7_CHLSB	tr|A0A0D9S6E7|A0A0D9S6E7_CHLSB	CHLSB	CAPZA1	18.4527	18.7606	18.3275	21.2763	19.9468	22.1602	14.6647	16.7569	16.3904	19.274	18.6956	18.7334	19.5261	20.2901	19.1596	17.4638	14.3404	16.5569	16.7458	17.0967	13.7422	14.6629	15.0118	15.4093	15.794	17.2483	16.3265	13.1405	16.1416	2.51532	2.82329	2.39017	5.339	4.00944	6.22287	3.15369	2.57527	2.6131	3.40578	4.16974	3.03927
CAPZA2	sp|P47755|CAZA2_HUMAN	CAZA2_HUMAN	HUMAN	CAPZA2	A0A0D9RET3_CHLSB	tr|A0A0D9RET3|A0A0D9RET3_CHLSB	CHLSB	CAPZA2	16.4405	16.1726	17.801	18.7155	18.0548	18.4636	13.7208	15.4231	17.2948	17.4602	14.8072	15.545	17.4213	17.3145	17.4186	17.2945	13.5972	14.8402	13.1059	14.217	12.7042	13.9563	15.4962	14.7176	14.6357	15.5941	11.4566	13.933	11.7075	0.960932	0.693049	2.32138	3.23589	2.57527	2.98399	2.21622	-0.436813	0.301032	2.1773	2.07053	2.17458
CAPZB	sp|P47756|CAPZB_HUMAN	CAPZB_HUMAN	HUMAN	CAPZB	A0A0D9S8D8_CHLSB	tr|A0A0D9S8D8|A0A0D9S8D8_CHLSB	CHLSB	CAPZB	16.7357	18.9307	19.2862	19.1477	18.5261	19.5477	13.7425	12.4886	14.9648	17.5786	18.0858	17.6787	18.1414	18.3554	18.1538	17.5743	17.3929	16.5782	13.3474	12.4273	13.9541	14.214	14.7819	15.13	13.8501	16.6267	13.0442	14.8222	14.016	3.00371	5.19876	5.55418	5.41568	4.7941	5.81573	0.396795	0.904031	0.496871	0.959625	1.17365	0.971996
CARHSP1	sp|Q9Y2V2|CHSP1_HUMAN	CHSP1_HUMAN	HUMAN	CARHSP1	NA	NA	NA	NA	14.8646	14.8695	14.407	14.2979	14.3815	15.0419	14.1124	15.6913	14.9346	16.9112	16.2402	16.3231	16.8611	18.0134	17.478	13.0423	13.4733	12.8584	13.5273	12.4271	NA	NA	NA	NA	NA	NA	NA	NA	NA	-0.0482146	-0.0432747	-0.505752	-0.614875	-0.531279	0.129097	3.78657	3.11554	3.19843	3.73643	4.88874	4.35336
CARM1	NA	NA	NA	NA	A0A0D9R3L0_CHLSB	tr|A0A0D9R3L0|A0A0D9R3L0_CHLSB	CHLSB	CARM1	NA	NA	NA	NA	NA	NA	NA	NA	NA	NA	NA	NA	NA	NA	NA	NA	NA	NA	NA	NA	11.7517	10.0856	10.2611	11.2792	12.7601	11.0289	11.5963	12.398	11.7511	NA	NA	NA	NA	NA	NA	NA	NA	NA	NA	NA	NA
CARMIL3	sp|Q8ND23|CARL3_HUMAN	CARL3_HUMAN	HUMAN	CARMIL3 C14orf121 LRRC16B	NA	NA	NA	NA	13.9151	14.6646	14.0753	15.7612	15.7964	14.7685	14.3639	15.2497	14.657	14.6923	14.9651	16.7343	15.1769	15.6643	16.1939	13.9552	15.1161	16.3064	13.6387	14.4385	NA	NA	NA	NA	NA	NA	NA	NA	NA	-0.841807	-0.0922965	-0.681553	1.00437	1.03954	0.0116527	-0.433597	-0.160754	1.60841	0.0509865	0.538396	1.06806
CARS1	NA	NA	NA	NA	A0A0D9RB19_CHLSB	tr|A0A0D9RB19|A0A0D9RB19_CHLSB	CHLSB	CARS1	NA	NA	NA	NA	NA	NA	NA	NA	NA	NA	NA	NA	NA	NA	NA	NA	NA	NA	NA	NA	11.334	9.06569	9.35828	10.4784	9.86838	9.14065	11.5142	12.3901	11.6074	NA	NA	NA	NA	NA	NA	NA	NA	NA	NA	NA	NA
CARS2	sp|Q9HA77|SYCM_HUMAN	SYCM_HUMAN	HUMAN	CARS2 OK/SW-cl.10	NA	NA	NA	NA	15.3379	14.4788	16.3807	15.6561	14.7346	15.1617	14.6503	13.4983	15.6922	14.5827	17.7709	17.7079	14.9898	16.1283	13.3774	17.936	18.5802	18.5109	14.6491	17.3708	NA	NA	NA	NA	NA	NA	NA	NA	NA	0.724295	-0.134846	1.76707	1.04246	0.120988	0.548032	-3.75962	-0.571473	-0.634499	-3.35253	-2.2141	-4.96496
CASP14	sp|P31944|CASPE_HUMAN	CASPE_HUMAN	HUMAN	CASP14	NA	NA	NA	NA	16.3204	14.9335	15.2857	14.6652	13.6486	13.9147	14.1186	15.6959	13.5349	17.0043	14.9475	13.6413	14.6287	21.0273	17.3173	16.9619	15.5704	14.7651	12.9241	18.0923	NA	NA	NA	NA	NA	NA	NA	NA	NA	1.87059	0.483701	0.835842	0.215408	-0.801199	-0.53517	1.23845	-0.818353	-2.12455	-1.13711	5.26147	1.55152
CASQ1	sp|P31415|CASQ1_HUMAN	CASQ1_HUMAN	HUMAN	CASQ1 CASQ	NA	NA	NA	NA	14.6967	14.951	14.4481	14.5415	16.2791	13.6225	14.9319	15.0063	15.2603	15.0533	15.2633	14.8186	15.5209	13.6342	14.3289	20.1517	15.1088	15.1318	15.0566	12.7607	NA	NA	NA	NA	NA	NA	NA	NA	NA	-0.369462	-0.115156	-0.618073	-0.524722	1.21293	-1.44364	-1.74409	-1.53409	-1.97885	-1.27654	-3.16319	-2.46851
CAST	NA	NA	NA	NA	A0A0D9RPB8_CHLSB	tr|A0A0D9RPB8|A0A0D9RPB8_CHLSB	CHLSB	CAST	NA	NA	NA	NA	NA	NA	NA	NA	NA	NA	NA	NA	NA	NA	NA	NA	NA	NA	NA	NA	12.1553	14.4632	12.5418	14.0077	13.7144	11.0877	12.0714	12.6318	11.9629	NA	NA	NA	NA	NA	NA	NA	NA	NA	NA	NA	NA
CAT	sp|P04040|CATA_HUMAN	CATA_HUMAN	HUMAN	CAT	NA	NA	NA	NA	17.4279	22.2742	16.797	19.8624	15.2296	19.0643	17.58	14.0621	21.7421	15.882	15.0308	16.1691	14.5406	11.871	15.242	16.802	15.8966	14.6858	14.843	16.6323	NA	NA	NA	NA	NA	NA	NA	NA	NA	-0.366798	4.47943	-0.997689	2.06773	-2.56512	1.26955	0.0871802	-0.763956	0.374309	-1.25418	-3.92381	-0.552811
CAVIN1	sp|Q6NZI2|CAVN1_HUMAN	CAVN1_HUMAN	HUMAN	CAVIN1 PTRF FKSG13	NA	NA	NA	NA	13.9188	14.8267	16.7072	15.7561	13.8266	16.2355	14.8687	14.8767	15.3314	16.4562	16.4674	17.2293	16.3812	16.1346	16.1306	17.1474	14.1833	15.013	15.059	13.6157	NA	NA	NA	NA	NA	NA	NA	NA	NA	-1.10684	-0.198913	1.68161	0.730499	-1.199	1.20987	1.00829	1.0195	1.78139	0.933305	0.686667	0.682651
CBFB	sp|Q13951|PEBB_HUMAN	PEBB_HUMAN	HUMAN	CBFB	NA	NA	NA	NA	13.685	15.2006	15.6703	16.3011	14.2155	15.1367	14.9156	15.5243	13.5927	16.9958	14.2154	17.0154	17.4311	16.7391	17.382	14.4522	14.5789	14.7619	16.78	14.0937	NA	NA	NA	NA	NA	NA	NA	NA	NA	-0.992517	0.523075	0.992778	1.62354	-0.462072	0.459206	2.39812	-0.382278	2.41775	2.83344	2.14145	2.78437
CBL	sp|P22681|CBL_HUMAN	CBL_HUMAN	HUMAN	CBL CBL2 RNF55	NA	NA	NA	NA	13.7126	15.1283	14.7664	15.352	14.9663	15.5569	16.3107	15.5999	12.3922	20.3716	20.502	20.962	18.9505	17.6184	18.9551	21.3239	21.0503	21.1702	19.8305	21.4225	NA	NA	NA	NA	NA	NA	NA	NA	NA	-1.05504	0.36071	-0.00118713	0.584406	0.198664	0.789284	-0.809918	-0.679451	-0.219436	-2.23097	-3.56307	-2.22636
CBR1	sp|P16152|CBR1_HUMAN	CBR1_HUMAN	HUMAN	CBR1 CBR CRN SDR21C1	A0A0D9R8K5_CHLSB	tr|A0A0D9R8K5|A0A0D9R8K5_CHLSB	CHLSB	CBR1	13.2092	15.0514	15.2469	17.4476	14.2954	17.4858	14.0245	14.9984	14.1795	16.7152	17.3616	15.6726	16.8332	17.2453	17.2835	16.3109	14.9014	16.7344	18.2407	13.6698	11.7592	15.6677	16.4705	15.8435	15.18	16.643	12.6247	11.4382	12.2427	-1.19154	0.650633	0.846117	3.04681	-0.105385	3.08504	0.732968	1.3794	-0.309638	0.85097	1.26304	1.30125
CBR3	NA	NA	NA	NA	A0A0D9R8J9_CHLSB	tr|A0A0D9R8J9|A0A0D9R8J9_CHLSB	CHLSB	CBR3	NA	NA	NA	NA	NA	NA	NA	NA	NA	NA	NA	NA	NA	NA	NA	NA	NA	NA	NA	NA	11.2395	12.0893	13.23	10.6523	11.7193	14.853	11.8022	12.77	11.0704	NA	NA	NA	NA	NA	NA	NA	NA	NA	NA	NA	NA
CBR4	sp|Q8N4T8|CBR4_HUMAN	CBR4_HUMAN	HUMAN	CBR4 SDR45C1	NA	NA	NA	NA	15.2926	18.0631	13.0631	15.7954	14.374	15.2128	13.0797	14.2808	14.335	15.1356	14.0369	15.9365	14.8164	15.4948	13.7184	17.1191	17.9703	17.5781	13.014	14.2971	NA	NA	NA	NA	NA	NA	NA	NA	NA	1.39408	4.16458	-0.835418	1.89691	0.475495	1.31426	-2.42021	-3.51895	-1.61934	-2.73944	-2.06102	-3.83743
CBX3	sp|Q13185|CBX3_HUMAN	CBX3_HUMAN	HUMAN	CBX3	A0A0D9RNX8_CHLSB	tr|A0A0D9RNX8|A0A0D9RNX8_CHLSB;tr|A0A0D9S3Q7|A0A0D9S3Q7_CHLSB	CHLSB	CBX3	14.5362	13.9832	13.4486	14.5549	14.1752	14.3779	15.0333	14.1187	13.8037	16.0134	14.9928	14.274	19.212	19.2291	18.5199	17.2247	16.6817	14.5688	17.334	17.4153	9.92043	10.8232	13.383	10.8325	12.0742	11.9477	11.7833	12.5374	12.0132	0.217614	-0.335335	-0.869904	0.236366	-0.14335	0.0593981	-0.144988	-1.16561	-1.88436	3.05358	3.07075	2.36152
CCAR1	sp|Q8IX12|CCAR1_HUMAN	CCAR1_HUMAN	HUMAN	CCAR1 CARP1 DIS	NA	NA	NA	NA	13.9496	16.3585	14.3425	14.8097	15.1764	15.6111	16.5667	15.4633	13.1983	15.6972	16.3403	16.6785	18.4382	18.7459	18.9991	16.6017	15.88	14.3167	14.1795	14.297	NA	NA	NA	NA	NA	NA	NA	NA	NA	-1.12653	1.28235	-0.73358	-0.266377	0.100296	0.53501	0.0977517	0.74078	1.07903	2.83874	3.14638	3.39964
CCAR2	sp|Q8N163|CCAR2_HUMAN	CCAR2_HUMAN	HUMAN	CCAR2 DBC1 KIAA1967	A0A0D9RUX9_CHLSB	tr|A0A0D9RUX9|A0A0D9RUX9_CHLSB	CHLSB	CCAR2	18.0487	14.8747	22.8197	21.6691	22.6577	21.1799	14.6744	14.2535	17.8015	22.4679	22.1446	23.1004	25.0713	24.8942	24.8548	15.0209	17.6932	15.3159	24.1315	19.3586	17.7855	20.7002	20.6474	18.6113	20.5949	17.7601	13.973	12.3689	11.8156	2.47223	-0.701752	7.24329	6.09264	7.08128	5.60342	6.45792	6.13466	7.09044	9.06134	8.88418	8.84483
CCDC124	NA	NA	NA	NA	A0A0D9QZI2_CHLSB	tr|A0A0D9QZI2|A0A0D9QZI2_CHLSB	CHLSB	CCDC124	NA	NA	NA	NA	NA	NA	NA	NA	NA	NA	NA	NA	NA	NA	NA	NA	NA	NA	NA	NA	10.8442	12.4251	13.4626	10.0135	9.96598	10.8308	11.9363	11.6393	12.6813	NA	NA	NA	NA	NA	NA	NA	NA	NA	NA	NA	NA
CCDC47	sp|Q96A33|CCD47_HUMAN	CCD47_HUMAN	HUMAN	CCDC47 GK001 MSTP041 PSEC0077	NA	NA	NA	NA	13.0293	16.8433	15.0868	15.3079	15.4073	15.6037	13.3573	13.4777	14.5784	18.5367	18.1172	18.4648	17.968	17.9556	18.2531	14.2254	14.6099	15.1899	13.3226	15.3407	NA	NA	NA	NA	NA	NA	NA	NA	NA	-0.775138	3.03888	1.28232	1.50348	1.60286	1.79924	3.86168	3.44214	3.78977	3.29297	3.28054	3.57806
CCDC51	sp|Q96ER9|MITOK_HUMAN	MITOK_HUMAN	HUMAN	CCDC51 MITOK	NA	NA	NA	NA	16.673	14.3953	16.0167	15.8749	15.1159	15.2643	17.6038	14.4712	15.0876	16.7321	17.17	16.0584	13.1949	14.6766	14.2239	18.5642	18.4141	18.1515	13.8645	14.4747	NA	NA	NA	NA	NA	NA	NA	NA	NA	0.952152	-1.3256	0.295839	0.153995	-0.605006	-0.456573	-1.64445	-1.2066	-2.31815	-5.1817	-3.69996	-4.15265
CCDC9	sp|Q9Y3X0|CCDC9_HUMAN	CCDC9_HUMAN	HUMAN	CCDC9	NA	NA	NA	NA	15.4953	14.2974	14.8627	15.2307	12.5318	14.4885	14.6396	14.6648	12.8782	16.521	13.8887	15.1623	17.219	15.8763	15.1379	13.9003	13.6645	15.1289	14.9338	14.9749	NA	NA	NA	NA	NA	NA	NA	NA	NA	1.43445	0.236579	0.801844	1.16984	-1.52906	0.427681	2.28974	-0.342486	0.931102	2.9878	1.64513	0.906657
CCNK	sp|O75909|CCNK_HUMAN	CCNK_HUMAN	HUMAN	CCNK CPR4	NA	NA	NA	NA	14.7145	14.4083	14.1502	15.2948	13.4837	17.5045	17.2141	14.5559	13.9518	17.4827	17.793	17.2011	18.4333	17.3731	15.2692	18.218	18.4967	19.8741	13.0953	13.5905	NA	NA	NA	NA	NA	NA	NA	NA	NA	-0.526123	-0.832303	-1.09042	0.0541956	-1.75693	2.26388	-1.38025	-1.06989	-1.66179	-0.429568	-1.48987	-3.59375
CCS	sp|O14618|CCS_HUMAN	CCS_HUMAN	HUMAN	CCS	NA	NA	NA	NA	15.1473	14.4415	17.2195	17.4329	17.3505	16.8492	14.0364	13.7297	13.8145	15.1959	14.6292	15.5032	17.1962	17.2867	17.365	13.831	15.1013	13.6978	14.5656	13.9661	NA	NA	NA	NA	NA	NA	NA	NA	NA	1.2871	0.581279	3.35932	3.57273	3.49035	2.98899	0.985941	0.419213	1.29319	2.98623	3.07672	3.15495
CCT2	sp|P78371|TCPB_HUMAN	TCPB_HUMAN	HUMAN	CCT2 99D8.1 CCTB	A0A0D9QW25_CHLSB	tr|A0A0D9QW25|A0A0D9QW25_CHLSB	CHLSB	CCT2	14.9036	18.3055	18.6455	20.7007	19.2618	21.8134	17.2474	14.544	15.0624	21.2882	21.5105	21.1822	21.6275	21.2368	21.6355	20.6891	19.8327	19.4008	21.3914	19.6654	14.0216	15.2313	16.6608	17.2406	17.9435	17.3415	12.0053	14.9946	14.9755	-0.714332	2.68751	3.0276	5.0828	3.64383	6.19548	1.31396	1.53631	1.20796	1.65327	1.26264	1.66131
CCT3	sp|P49368|TCPG_HUMAN	TCPG_HUMAN	HUMAN	CCT3 CCTG TRIC5	A0A0D9S4W9_CHLSB	tr|A0A0D9S4W9|A0A0D9S4W9_CHLSB	CHLSB	CCT3	18.1631	19.6219	19.6729	21.4643	19.1405	20.5335	14.1285	13.9968	17.843	20.5504	19.9201	19.7517	19.8123	20.1324	20.4318	17.0348	18.0877	18.0889	20.636	18.7614	11.7029	10.5549	8.67068	14.6952	15.6744	13.9299	12.0408	15.5615	11.8643	2.84029	4.29912	4.35017	6.14157	3.81777	5.21069	2.81326	2.18294	2.01462	2.07517	2.39534	2.69465
CCT4	sp|P50991|TCPD_HUMAN	TCPD_HUMAN	HUMAN	CCT4 CCTD SRB	A0A0D9RQ73_CHLSB	tr|A0A0D9RQ73|A0A0D9RQ73_CHLSB	CHLSB	CCT4	14.8152	15.0539	18.3656	21.5044	19.4835	21.9008	14.031	16.7546	16.4932	19.7868	19.5016	19.9538	19.5909	19.8142	20.1694	18.9429	13.1407	14.4742	19.7642	17.7715	10.7801	11.6759	14.4447	16.4636	17.7083	15.704	13.0809	12.5074	10.8006	-0.944377	-0.705654	2.60597	5.74477	3.72392	6.14125	4.26751	3.98233	4.43451	4.07169	4.29497	4.65013
CCT5	sp|P48643|TCPE_HUMAN	TCPE_HUMAN	HUMAN	CCT5 CCTE KIAA0098	A0A0D9RXL9_CHLSB	tr|A0A0D9RXL9|A0A0D9RXL9_CHLSB	CHLSB	CCT5	18.7382	18.772	17.2557	19.637	17.6533	18.822	14.0002	13.5784	15.4064	19.8088	19.5741	19.4322	19.3204	19.4668	19.8586	19.0291	18.5099	19.2329	20.6867	17.9827	12.0337	11.1422	10.3859	16.6883	16.0396	10.2121	12.7185	12.0741	11.3036	4.40982	4.44364	2.92737	5.30861	3.32492	4.49365	0.884867	0.650154	0.508249	0.396428	0.542847	0.934611
CCT6A	sp|P40227|TCPZ_HUMAN	TCPZ_HUMAN	HUMAN	CCT6A CCT6 CCTZ	A0A0D9RUB7_CHLSB	tr|A0A0D9RUB7|A0A0D9RUB7_CHLSB	CHLSB	CCT6A	14.7192	18.9986	17.6593	21.0338	17.955	21.6032	17.0422	19.2101	14.1346	20.5604	20.7312	20.2865	20.3066	20.5096	20.6815	18.8826	19.4381	19.0531	18.6447	13.0593	11.5231	11.5087	12.4964	13.9429	16.2325	12.1449	11.9862	13.48	12.2209	-2.07639	2.203	0.863707	4.23812	1.1594	4.80759	1.43579	1.60656	1.16188	1.18204	1.38499	1.55689
CCT7	sp|Q99832|TCPH_HUMAN	TCPH_HUMAN	HUMAN	CCT7 CCTH NIP7-1	A0A0D9RS82_CHLSB	tr|A0A0D9RS82|A0A0D9RS82_CHLSB	CHLSB	CCT7	15.4644	15.5364	16.0584	19.4241	18.8018	20.6327	18.2188	12.946	17.7224	19.1227	19.5913	18.3098	19.2649	19.0509	19.7912	16.0253	17.4505	14.2951	19.762	18.9477	12.3099	8.9967	10.6213	14.1746	15.1985	12.3251	11.8692	12.9063	11.5737	-0.831323	-0.759371	-0.237327	3.12839	2.50606	4.33698	3.19909	3.66764	2.3862	3.34131	3.12727	3.8676
CCT8	sp|P50990|TCPQ_HUMAN	TCPQ_HUMAN	HUMAN	CCT8 C21orf112 CCTQ KIAA0002	A0A0D9R9Y5_CHLSB	tr|A0A0D9R9Y5|A0A0D9R9Y5_CHLSB	CHLSB	CCT8	14.2922	19.6703	18.2276	20.9368	18.9979	21.4824	20.4589	18.9395	19.2325	19.9621	20.2861	20.2468	20.3488	20.7355	20.7731	19.767	19.2801	19.1448	20.2025	18.8263	14.149	13.4736	14.4391	14.971	16.053	14.7453	12.6965	15.1771	15.4631	-5.25143	0.126687	-1.31598	1.3932	-0.545766	1.93875	0.564792	0.888809	0.849463	0.951516	1.33813	1.37581
CD2BP2	NA	NA	NA	NA	A0A0D9R190_CHLSB	tr|A0A0D9R190|A0A0D9R190_CHLSB	CHLSB	CD2BP2	NA	NA	NA	NA	NA	NA	NA	NA	NA	NA	NA	NA	NA	NA	NA	NA	NA	NA	NA	NA	11.4278	13.4169	13.188	12.2368	10.5501	12.8086	12.4902	12.7195	12.359	NA	NA	NA	NA	NA	NA	NA	NA	NA	NA	NA	NA
CDC37	sp|Q16543|CDC37_HUMAN	CDC37_HUMAN	HUMAN	CDC37 CDC37A	A0A0D9R4G5_CHLSB	tr|A0A0D9R4G5|A0A0D9R4G5_CHLSB	CHLSB	CDC37	17.8661	14.8405	15.8294	18.3728	18.1712	19.5942	14.3352	16.7906	12.9001	16.2421	16.2077	17.4263	17.1768	17.7599	17.4992	17.1706	17.0835	16.5165	17.8246	12.6388	11.0473	15.6906	15.4329	15.9964	15.2192	16.1503	12.1906	12.7192	12.6637	3.19082	0.165188	1.15407	3.69751	3.4959	4.91895	-0.681501	-0.715896	0.502723	0.253238	0.836382	0.575634
CDC40	sp|O60508|PRP17_HUMAN	PRP17_HUMAN	HUMAN	CDC40 EHB3 PRP17 PRPF17	A0A0D9RSF3_CHLSB	tr|A0A0D9RSF3|A0A0D9RSF3_CHLSB	CHLSB	CDC40	15.5613	15.2464	14.8066	15.1297	13.0017	13.4958	14.5043	13.8348	12.7887	16.1029	13.7211	14.6549	15.7511	15.5431	13.6906	13.0488	13.1765	13.4479	17.6514	13.7531	10.5141	10.5533	11.6389	10.4872	10.4963	9.82367	11.8796	11.8835	12.2223	1.852	1.53711	1.09728	1.42045	-0.707568	-0.213463	2.87851	0.496677	1.43046	2.52668	2.3187	0.466252
CDC42	sp|P60953|CDC42_HUMAN	CDC42_HUMAN	HUMAN	CDC42	A0A0D9S8A9_CHLSB	tr|A0A0D9S8A9|A0A0D9S8A9_CHLSB	CHLSB	CDC42	17.5629	17.7689	16.7888	19.9243	15.8259	18.213	16.9545	14.4223	16.7062	14.6038	15.3249	13.7268	14.9759	13.8008	16.2223	14.7903	16.7939	14.2695	17.9364	18.2033	12.3092	11.4778	10.5855	10.2397	11.9876	14.1129	12.7762	12.0703	12.5241	1.53529	1.74123	0.761112	3.89661	-0.201779	2.18539	-0.68078	0.0403702	-1.55775	-0.308614	-1.48374	0.937733
CDC5L	sp|Q99459|CDC5L_HUMAN	CDC5L_HUMAN	HUMAN	CDC5L KIAA0432 PCDC5RP	A0A0D9RJ55_CHLSB	tr|A0A0D9RJ55|A0A0D9RJ55_CHLSB	CHLSB	CDC5L	14.6346	14.5631	15.4862	14.0187	14.9843	14.4943	14.5892	14.2479	14.7098	14.5818	14.7883	15.0778	19.643	19.7391	19.9711	14.3926	15.51	14.29	20.3924	15.8944	11.0467	12.6981	12.3537	11.2962	8.39252	11.5561	11.4179	11.7911	12.6284	0.118987	0.0474991	0.970562	-0.496904	0.468631	-0.0213383	-0.149039	0.0574892	0.34698	4.91219	5.00823	5.24027
CDC73	sp|Q6P1J9|CDC73_HUMAN	CDC73_HUMAN	HUMAN	CDC73 C1orf28 HRPT2	NA	NA	NA	NA	13.3291	16.6465	14.0845	15.1691	14.1793	14.4195	13.1476	15.1329	14.8613	14.8655	14.2435	14.2768	18.9251	17.1959	14.2812	15.6667	15.7623	13.809	15.9951	13.8535	NA	NA	NA	NA	NA	NA	NA	NA	NA	-1.05155	2.26589	-0.296078	0.788488	-0.201309	0.0388902	-0.213774	-0.835862	-0.802497	3.8458	2.11658	-0.798153
CDK1	sp|P06493|CDK1_HUMAN	CDK1_HUMAN	HUMAN	CDK1 CDC2 CDC28A CDKN1 P34CDC2	NA	NA	NA	NA	19.5961	18.0668	19.6326	20.3414	19.5389	19.9448	14.0851	17.6167	17.1916	19.3192	19.3833	19.7884	20.782	20.5906	20.9877	17.2722	17.9463	18.0471	22.0274	18.788	NA	NA	NA	NA	NA	NA	NA	NA	NA	3.2983	1.76901	3.33481	4.04356	3.24106	3.64698	1.56401	1.62814	2.0332	3.02676	2.83538	3.23253
CDK11A	sp|Q9UQ88|CD11A_HUMAN;sp|P21127|CD11B_HUMAN	CD11A_HUMAN	HUMAN	CDK11A CDC2L2 CDC2L3 PITSLREB	NA	NA	NA	NA	15.4346	15.5393	14.2408	15.2373	15.2125	15.8581	14.3418	13.517	13.5086	15.7601	13.6998	15.2494	17.255	14.7332	17.9107	13.5614	13.8754	15.309	13.7146	13.0093	NA	NA	NA	NA	NA	NA	NA	NA	NA	1.64545	1.75019	0.4517	1.44815	1.42338	2.06893	1.51157	-0.548743	1.00086	3.0064	0.484669	3.66213
CDK18	sp|Q07002|CDK18_HUMAN	CDK18_HUMAN	HUMAN	CDK18 PCTAIRE3 PCTK3	NA	NA	NA	NA	14.6277	14.9404	15.5313	16.3582	14.6592	14.6679	13.6487	14.0109	14.9127	14.8223	18.0063	17.3889	14.283	14.6265	14.2418	16.5056	16.7068	16.4952	15.4433	14.2857	NA	NA	NA	NA	NA	NA	NA	NA	NA	0.436941	0.749633	1.34053	2.16744	0.468477	0.47714	-1.74691	1.43716	0.819749	-2.28622	-1.94265	-2.32743
CDK2	NA	NA	NA	NA	A0A0D9QZ04_CHLSB	tr|A0A0D9QZ04|A0A0D9QZ04_CHLSB;tr|A0A0D9QY39|A0A0D9QY39_CHLSB;tr|A0A0D9QX74|A0A0D9QX74_CHLSB;tr|A0A0D9RDS0|A0A0D9RDS0_CHLSB;tr|A0A0D9RJ97|A0A0D9RJ97_CHLSB;tr|A0A0D9RQ71|A0A0D9RQ71_CHLSB;tr|A0A0D9RMW9|A0A0D9RMW9_CHLSB;tr|A0A0D9S0T9|A0A0D9S0T9_CHLSB;tr|A0A0D9RMH9|A0A0D9RMH9_CHLSB;tr|A0A0D9S3B2|A0A0D9S3B2_CHLSB;tr|A0A0D9RRT2|A0A0D9RRT2_CHLSB	CHLSB	CDK2	NA	NA	NA	NA	NA	NA	NA	NA	NA	NA	NA	NA	NA	NA	NA	NA	NA	NA	NA	NA	11.8761	15.1199	14.3159	14.3483	13.6648	10.5456	13.8111	12.3669	12.1272	NA	NA	NA	NA	NA	NA	NA	NA	NA	NA	NA	NA
CDK5RAP1	sp|Q96SZ6|CK5P1_HUMAN	CK5P1_HUMAN	HUMAN	CDK5RAP1 C20orf34 CGI-05 HSPC167	NA	NA	NA	NA	15.4677	14.8473	13.4876	16.1903	14.8192	14.1949	13.7435	12.7508	13.6959	14.7137	17.0504	15.1545	15.0039	14.8227	15.9399	20.3671	19.4628	20.137	13.8507	13.2747	NA	NA	NA	NA	NA	NA	NA	NA	NA	2.07091	1.45058	0.090851	2.79356	1.42242	0.798171	-5.27521	-2.93855	-4.83442	-4.98508	-5.16621	-4.04907
CDK6	NA	NA	NA	NA	A0A0D9RJK6_CHLSB	tr|A0A0D9RJK6|A0A0D9RJK6_CHLSB	CHLSB	CDK6	NA	NA	NA	NA	NA	NA	NA	NA	NA	NA	NA	NA	NA	NA	NA	NA	NA	NA	NA	NA	15.1557	16.0555	15.9465	15.8302	15.9041	16.2987	12.5006	12.5203	10.2392	NA	NA	NA	NA	NA	NA	NA	NA	NA	NA	NA	NA
CDKN2AIP	sp|Q9NXV6|CARF_HUMAN	CARF_HUMAN	HUMAN	CDKN2AIP CARF	A0A0D9S2C1_CHLSB	tr|A0A0D9S2C1|A0A0D9S2C1_CHLSB	CHLSB	CDKN2AIP	14.3521	16.4216	14.08	14.1285	13.2736	13.5263	14.9469	13.1661	14.7486	16.0932	14.9273	15.1659	15.514	14.1818	14.4286	13.837	13.8086	14.5234	17.0145	15.8304	10.8043	15.1801	14.6799	14.6374	13.6122	10.6259	11.0957	13.0858	12.5704	0.0649163	2.13444	-0.207178	-0.158757	-1.01365	-0.760898	2.03685	0.870938	1.10957	1.45759	0.125419	0.372234
CDSN	sp|Q15517|CDSN_HUMAN	CDSN_HUMAN	HUMAN	CDSN	NA	NA	NA	NA	15.8087	15.9526	14.5761	14.5583	14.1621	14.2128	14.1652	15.2103	13.7485	17.9299	16.0892	14.3811	13.8329	17.4275	15.3077	12.6008	13.4807	15.0648	15.138	19.3108	NA	NA	NA	NA	NA	NA	NA	NA	NA	1.43404	1.57788	0.201402	0.183635	-0.212548	-0.161893	4.21445	2.37378	0.665677	0.117479	3.71206	1.59228
CDV3	sp|Q9UKY7|CDV3_HUMAN	CDV3_HUMAN	HUMAN	CDV3 H41	A0A0D9RE37_CHLSB	tr|A0A0D9RE37|A0A0D9RE37_CHLSB	CHLSB	CDV3	14.1097	18.3087	19.3474	18.2699	18.2035	18.001	15.6479	14.1539	13.6252	14.4103	15.9835	13.624	15.6921	14.3883	16.1258	14.751	14.5981	13.9639	14.9112	13.3815	14.304	14.736	15.5279	13.7185	13.6013	14.3092	11.2983	14.2811	12.0567	-0.365948	3.83301	4.87175	3.79424	3.72787	3.52538	-0.0273124	1.54587	-0.813619	1.25443	-0.0493841	1.68813
CELF1	sp|Q92879|CELF1_HUMAN	CELF1_HUMAN	HUMAN	CELF1 BRUNOL2 CUGBP CUGBP1 NAB50	A0A0D9R0F6_CHLSB	tr|A0A0D9R0F6|A0A0D9R0F6_CHLSB	CHLSB	CELF1	14.3745	14.0199	20.9043	19.844	21.5935	20.5433	13.5989	17.8425	14.4871	20.1975	19.7032	20.3081	21.2015	20.9682	20.8489	14.5759	15.4804	13.6013	22.0021	14.6876	15.6183	17.7731	18.0842	16.8994	17.9257	17.225	12.0159	12.759	11.4284	-0.934992	-1.28966	5.59482	4.53446	6.28394	5.23379	5.64496	5.15066	5.75556	6.64898	6.41572	6.29636
CENPV	NA	NA	NA	NA	A0A0D9R8V0_CHLSB	tr|A0A0D9R8V0|A0A0D9R8V0_CHLSB	CHLSB	CENPV	NA	NA	NA	NA	NA	NA	NA	NA	NA	NA	NA	NA	NA	NA	NA	NA	NA	NA	NA	NA	10.9103	13.0881	11.3737	9.34165	10.5008	11.0172	12.51	12.5384	14.0457	NA	NA	NA	NA	NA	NA	NA	NA	NA	NA	NA	NA
CEP170	NA	NA	NA	NA	A0A0D9RAG1_CHLSB	tr|A0A0D9RAG1|A0A0D9RAG1_CHLSB	CHLSB	CEP170	NA	NA	NA	NA	NA	NA	NA	NA	NA	NA	NA	NA	NA	NA	NA	NA	NA	NA	NA	NA	13.0875	8.96879	10.4607	11.9576	11.5679	11.5796	12.4897	12.9025	13.1716	NA	NA	NA	NA	NA	NA	NA	NA	NA	NA	NA	NA
CEP290	sp|O15078|CE290_HUMAN	CE290_HUMAN	HUMAN	CEP290 BBS14 KIAA0373 NPHP6	A0A0D9QUX2_CHLSB	tr|A0A0D9QUX2|A0A0D9QUX2_CHLSB	CHLSB	CEP290	16.3803	15.5909	13.7264	16.7586	14.9396	15.5792	14.2311	14.8657	13.8003	13.8845	15.6976	19.2543	20.5178	20.1828	15.7462	14.0509	14.2943	15.4344	15.2292	14.4041	11.0252	17.7392	17.1685	16.3351	16.3331	16.4112	11.5632	12.4532	12.9586	2.08128	1.29187	-0.572617	2.45958	0.640553	1.28017	-0.708728	1.10443	4.66112	5.9246	5.58959	1.15302
CEP41	sp|Q9BYV8|CEP41_HUMAN	CEP41_HUMAN	HUMAN	CEP41 TSGA14	NA	NA	NA	NA	16.4323	15.5881	14.2873	14.6192	14.8406	15.9747	14.5479	13.2136	13.0406	15.7207	15.5459	16.3897	13.0131	12.9691	15.3106	14.7289	15.6583	15.0753	14.6568	13.7024	NA	NA	NA	NA	NA	NA	NA	NA	NA	2.83162	1.98739	0.686562	1.01851	1.23985	2.374	0.566546	0.391675	1.23555	-2.14112	-2.18503	0.156461
CFAP20	sp|Q9Y6A4|CFA20_HUMAN	CFA20_HUMAN	HUMAN	CFAP20 BUG22 C16orf80 GTL3	A0A0D9QXL3_CHLSB	tr|A0A0D9QXL3|A0A0D9QXL3_CHLSB	CHLSB	CFAP20	13.6567	15.5425	16.6661	15.5434	13.0549	14.512	15.4544	13.9423	14.4347	15.8436	15.8796	14.4219	15.9991	15.8818	15.7357	14.1227	14.7674	13.576	15.3907	13.4335	10.4056	11.9581	12.4272	9.85672	10.5648	11.6182	13.0046	10.9798	13.4972	-0.953746	0.9321	2.05567	0.932927	-1.55556	-0.0984069	1.68823	1.72421	0.266595	1.84373	1.72648	1.58039
CFL1	sp|P23528|COF1_HUMAN	COF1_HUMAN	HUMAN	CFL1 CFL	NA	NA	NA	NA	18.8107	20.0273	21.5465	22.8364	20.9857	22.433	14.3577	15.7371	19.3578	20.7533	20.5441	20.5208	21.313	21.5951	21.3141	19.74	19.1742	18.9379	20.8341	21.7266	NA	NA	NA	NA	NA	NA	NA	NA	NA	2.32649	3.5431	5.06232	6.35223	4.50153	5.94884	1.46927	1.26005	1.23675	2.02895	2.31109	2.03012
CHCHD2	sp|Q9Y6H1|CHCH2_HUMAN;sp|Q5T1J5|CHCH9_HUMAN	CHCH2_HUMAN	HUMAN	CHCHD2 C7orf17 AAG10	NA	NA	NA	NA	14.9563	15.4818	17.0275	17.1241	12.4514	17.8239	14.7628	14.1896	13.977	13.5412	16.807	14.7154	16.3304	16.2509	16.3296	18.2621	18.8768	18.1542	15.4858	14.8767	NA	NA	NA	NA	NA	NA	NA	NA	NA	0.646529	1.17201	2.71766	2.81434	-1.85844	3.51409	-4.88986	-1.62406	-3.71566	-2.10067	-2.18015	-2.1015
CHD1L	sp|Q86WJ1|CHD1L_HUMAN	CHD1L_HUMAN	HUMAN	CHD1L ALC1	NA	NA	NA	NA	17.886	17.0556	17.8409	18.4906	19.9264	18.4777	14.1507	15.2353	13.5826	14.1794	14.112	14.3181	12.384	18.4664	13.8379	14.3038	14.273	16.5773	13.5937	14.3179	NA	NA	NA	NA	NA	NA	NA	NA	NA	3.56318	2.73274	3.51811	4.16772	5.60351	4.15482	-0.871996	-0.93941	-0.733282	-2.66739	3.41503	-1.21348
CHD2	sp|O14647|CHD2_HUMAN	CHD2_HUMAN	HUMAN	CHD2	NA	NA	NA	NA	14.5019	16.0345	14.7645	15.2254	15.0656	16.1326	13.5067	12.6674	13.9864	15.5381	15.3267	14.8015	15.3224	16.5016	12.4678	14.2675	14.9979	15.1844	13.9941	15.6768	NA	NA	NA	NA	NA	NA	NA	NA	NA	1.11506	2.64764	1.37767	1.8386	1.67878	2.74572	0.721496	0.510144	-0.0151118	0.505828	1.68498	-2.34882
CHD4	sp|Q14839|CHD4_HUMAN	CHD4_HUMAN	HUMAN	CHD4	NA	NA	NA	NA	14.3021	14.4005	14.156	15.5886	14.9469	15.6779	14.8827	14.8629	14.6594	14.9495	14.396	14.8615	19.8956	19.1639	19.3594	14.9832	14.8812	14.2335	15.6599	15.4605	NA	NA	NA	NA	NA	NA	NA	NA	NA	-0.499551	-0.401129	-0.6456	0.786945	0.145249	0.876291	0.25022	-0.30333	0.162186	5.19631	4.46461	4.66013
CHERP	sp|Q8IWX8|CHERP_HUMAN	CHERP_HUMAN	HUMAN	CHERP DAN26 SCAF6	NA	NA	NA	NA	14.8866	15.9204	13.5734	14.3497	14.199	15.0758	15.7519	14.2139	13.5238	14.9024	14.6195	15.3559	18.1109	17.9046	18.2665	13.5131	14.0219	14.2702	14.9147	12.9658	NA	NA	NA	NA	NA	NA	NA	NA	NA	0.390111	1.42388	-0.923154	-0.146825	-0.297563	0.579257	0.967357	0.684471	1.42084	4.17586	3.96956	4.33142
CHI3L2	sp|Q15782|CH3L2_HUMAN	CH3L2_HUMAN	HUMAN	CHI3L2	NA	NA	NA	NA	14.8921	15.9696	14.2482	15.0041	14.1337	16.064	14.0242	14.41	14.7525	14.3865	15.3577	15.7699	15.2383	17.4384	14.8832	13.094	13.7549	14.7495	15.2415	14.2806	NA	NA	NA	NA	NA	NA	NA	NA	NA	0.496551	1.57405	-0.147333	0.608561	-0.261904	1.66844	0.520352	1.4916	1.90376	1.37214	3.57232	1.01707
CHMP2A	sp|O43633|CHM2A_HUMAN	CHM2A_HUMAN	HUMAN	CHMP2A BC2 CHMP2	NA	NA	NA	NA	16.2681	14.6523	15.1806	15.6317	16.4533	16.4973	14.1684	14.8458	15.3131	15.483	13.6442	15.4288	15.1406	15.6076	14.4188	14.6699	14.9048	14.0685	17.3096	13.6118	NA	NA	NA	NA	NA	NA	NA	NA	NA	1.49235	-0.123489	0.40478	0.855932	1.67755	1.7215	0.935269	-0.90354	0.881109	0.592834	1.05983	-0.128923
CHMP4A	sp|Q9BY43|CHM4A_HUMAN	CHM4A_HUMAN	HUMAN	CHMP4A C14orf123 SHAX2 CDA04 HSPC134	NA	NA	NA	NA	14.5936	16.2835	15.9353	13.8988	15.9268	15.5046	14.1985	14.4062	14.2943	15.2304	14.4164	16.1535	14.1405	14.1956	15.4767	14.3317	15.6594	14.1614	15.1714	14.3217	NA	NA	NA	NA	NA	NA	NA	NA	NA	0.293903	1.98379	1.63558	-0.400839	1.62709	1.20492	0.512849	-0.301125	1.43593	-0.577074	-0.521954	0.759203
CHMP4B	sp|Q9H444|CHM4B_HUMAN	CHM4B_HUMAN	HUMAN	CHMP4B C20orf178 SHAX1	A0A0D9RIG4_CHLSB	tr|A0A0D9RIG4|A0A0D9RIG4_CHLSB	CHLSB	CHMP4B	14.2935	13.6044	15.6479	16.1054	16.3339	17.365	15.533	14.316	14.788	14.5552	14.5816	13.2281	14.422	16.7634	15.8591	13.6837	14.3938	13.2758	14.9949	13.6574	10.3423	11.0843	12.2956	11.1269	9.31417	11.2585	12.0063	12.7326	12.7157	-0.585464	-1.27462	0.76888	1.22638	1.45487	2.48604	0.770761	0.797157	-0.556277	0.637584	2.97902	2.07465
CHORDC1	sp|Q9UHD1|CHRD1_HUMAN	CHRD1_HUMAN	HUMAN	CHORDC1 CHP1	A0A0D9S0Y5_CHLSB	tr|A0A0D9S0Y5|A0A0D9S0Y5_CHLSB	CHLSB	CHORDC1	13.8832	14.4827	17.5728	17.544	17.1185	18.1698	13.5509	14.1855	14.1298	13.9914	15.8944	16.0933	13.8007	14.5766	14.1855	13.3543	14.336	13.3252	15.3386	13.4916	10.9557	12.8302	12.7602	13.0725	12.1843	13.0035	11.0915	14.4458	13.5569	-0.0722039	0.5273	3.61744	3.58867	3.1631	4.21444	0.319616	2.22254	2.42146	0.128844	0.904783	0.5137
CHTOP	sp|Q9Y3Y2|CHTOP_HUMAN	CHTOP_HUMAN	HUMAN	CHTOP C1orf77 FOP HT031 PP7704	A0A0D9S5N0_CHLSB	tr|A0A0D9S5N0|A0A0D9S5N0_CHLSB	CHLSB	CHTOP	19.9637	15.9645	19.624	18.8642	19.4157	17.1784	17.057	15.0241	13.3614	18.9137	18.5612	19.2359	20.4619	20.0731	20.4464	13.8418	17.8251	14.0268	20.5561	14.5527	15.6946	16.9394	16.3769	15.9597	15.0208	15.1341	11.7715	12.945	12.0118	4.81616	0.816942	4.47648	3.71669	4.26814	2.03084	3.68241	3.32995	4.00463	5.2307	4.84189	5.21513
CIAPIN1	NA	NA	NA	NA	A0A0D9QXZ5_CHLSB	tr|A0A0D9QXZ5|A0A0D9QXZ5_CHLSB	CHLSB	CIAPIN1	NA	NA	NA	NA	NA	NA	NA	NA	NA	NA	NA	NA	NA	NA	NA	NA	NA	NA	NA	NA	10.284	10.5664	8.55328	10.5932	9.15762	11.6218	10.6167	12.29	12.5006	NA	NA	NA	NA	NA	NA	NA	NA	NA	NA	NA	NA
CIRBP	sp|Q14011|CIRBP_HUMAN	CIRBP_HUMAN	HUMAN	CIRBP A18HNRNP CIRP	A0A0D9RIJ2_CHLSB	tr|A0A0D9RIJ2|A0A0D9RIJ2_CHLSB	CHLSB	CIRBP	17.9753	14.8313	20.0618	19.8243	18.5571	18.9473	14.8625	14.7489	14.8619	19.4345	19.1568	19.4349	19.8896	19.8888	19.5982	19.7366	19.628	19.8107	21.0644	14.7831	16.9014	18.5754	18.865	16.2721	15.8952	17.2853	13.1289	11.6396	11.8872	3.15083	0.00690578	5.2374	4.99985	3.73268	4.12282	-0.290657	-0.568357	-0.29025	0.16452	0.163717	-0.126893
CKAP4	sp|Q07065|CKAP4_HUMAN	CKAP4_HUMAN	HUMAN	CKAP4	A0A0D9S2I7_CHLSB	tr|A0A0D9S2I7|A0A0D9S2I7_CHLSB	CHLSB	CKAP4	16.3257	17.2068	15.9136	19.6588	16.165	16.7733	17.4849	15.0635	16.2266	23.9572	23.3708	23.5424	23.6232	22.8638	23.8714	14.4413	16.8876	14.2397	15.622	14.6257	11.9597	11.9157	10.2019	12.161	11.7514	11.3283	13.1974	12.3389	12.7081	0.0673238	0.948416	-0.344713	3.40047	-0.0933847	0.514917	8.7677	8.18127	8.35287	8.4337	7.67428	8.68184
CKAP5	sp|Q14008|CKAP5_HUMAN	CKAP5_HUMAN	HUMAN	CKAP5 KIAA0097	A0A0D9R056_CHLSB	tr|A0A0D9R056|A0A0D9R056_CHLSB	CHLSB	CKAP5	14.0774	14.4952	14.6788	14.36	14.225	16.9533	14.4935	13.5393	15.5279	16.5319	14.8384	15.4464	17.8559	17.0635	17.5298	15.4787	15.1807	13.5581	12.7225	13.1904	11.3598	15.2102	15.6098	15.3039	15.3195	14.7761	13.404	12.7236	10.9369	-0.442762	-0.0249658	0.158548	-0.160215	-0.295214	2.43312	1.79274	0.0991824	0.707234	3.11673	2.32431	2.79059
CKB	sp|P12277|KCRB_HUMAN	KCRB_HUMAN	HUMAN	CKB CKBB	NA	NA	NA	NA	18.1257	19.524	22.7389	23.2441	23.1044	23.7478	17.4985	17.9833	19.8753	23.4957	23.2467	23.2628	23.2578	23.5312	23.3807	21.9981	21.5794	21.4118	20.5726	17.5531	NA	NA	NA	NA	NA	NA	NA	NA	NA	-0.326686	1.07169	4.28656	4.79181	4.65203	5.29542	1.83259	1.58358	1.59973	1.59471	1.86813	1.71762
CKM	sp|P06732|KCRM_HUMAN	KCRM_HUMAN	HUMAN	CKM CKMM	NA	NA	NA	NA	28.8138	17.9397	13.8698	15.5378	15.2177	16.6413	13.7229	14.0925	13.8823	14.4532	15.4885	16.6868	15.3174	14.2881	14.2503	24.548	14.6802	13.7847	15.2294	14.2321	NA	NA	NA	NA	NA	NA	NA	NA	NA	14.9146	4.04046	-0.0294347	1.63856	1.31852	2.7421	-3.21773	-2.18246	-0.984148	-2.35355	-3.38287	-3.42063
CKMT2	sp|P17540|KCRS_HUMAN;sp|P12532|KCRU_HUMAN	KCRS_HUMAN	HUMAN	CKMT2	NA	NA	NA	NA	19.3279	16.4267	15.0111	15.515	14.8651	15.3133	13.6347	14.074	13.7652	12.8671	13.9048	13.9244	13.9616	15.3834	14.9594	15.2326	14.6728	15.9553	15.6974	14.2427	NA	NA	NA	NA	NA	NA	NA	NA	NA	5.50327	2.60212	1.18647	1.69043	1.04048	1.48864	-2.41977	-1.38214	-1.36246	-1.32535	0.0965019	-0.327508
CLASP2	sp|O75122|CLAP2_HUMAN	CLAP2_HUMAN	HUMAN	CLASP2 KIAA0627	NA	NA	NA	NA	14.9562	15.282	15.1239	14.2184	14.7988	14.7673	14.9437	14.3905	13.6629	15.3012	14.2611	16.3773	15.9575	16.0657	16.0854	14.5886	14.1381	13.642	14.9088	15.2517	NA	NA	NA	NA	NA	NA	NA	NA	NA	0.62387	0.949676	0.791556	-0.113928	0.466476	0.434937	1.17835	0.138178	2.25439	1.83459	1.94282	1.9625
CLIC1	sp|O00299|CLIC1_HUMAN	CLIC1_HUMAN	HUMAN	CLIC1 G6 NCC27	A0A0D9R8K1_CHLSB	tr|A0A0D9R8K1|A0A0D9R8K1_CHLSB	CHLSB	CLIC1	20.8681	19.7159	21.2193	22.3265	22.9747	22.655	14.7592	20.4086	20.2041	21.9338	22.376	22.3698	22.9193	22.5068	22.5517	20.5274	20.4952	20.2593	20.6473	19.3483	16.8532	16.8762	18.2894	17.4422	17.2221	18.3753	16.5878	17.1147	16.4432	2.41078	1.25861	2.76197	3.86919	4.5174	4.19767	1.50656	1.94869	1.94248	2.49199	2.07953	2.12443
CLIC4	sp|Q9Y696|CLIC4_HUMAN	CLIC4_HUMAN	HUMAN	CLIC4	A0A0D9S873_CHLSB	tr|A0A0D9S873|A0A0D9S873_CHLSB	CHLSB	CLIC4	14.5275	15.4911	13.8785	15.0134	15.5192	13.4048	14.8707	14.8707	13.1543	18.0661	18.1162	18.0993	18.2803	17.9523	17.0805	14.5289	13.3101	14.6741	14.6646	12.3601	12.5576	15.0414	16.7498	15.1117	15.1238	16.8231	12.5248	12.2272	12.2725	0.228914	1.19251	-0.420078	0.714867	1.22059	-0.89377	3.89504	3.94515	3.92825	4.10922	3.78122	2.90943
CLK3	sp|P49761|CLK3_HUMAN	CLK3_HUMAN	HUMAN	CLK3	NA	NA	NA	NA	13.7315	14.9912	12.9746	17.0021	14.9242	14.0829	13.7881	15.8704	14.2826	13.8868	15.319	14.3946	16.9489	16.7074	16.9058	13.0933	13.8669	14.6725	19.6085	14.8979	NA	NA	NA	NA	NA	NA	NA	NA	NA	-0.915569	0.344155	-1.67246	2.35503	0.277139	-0.564176	0.00923748	1.44146	0.517074	3.07135	2.82984	3.02829
CLPP	sp|Q16740|CLPP_HUMAN	CLPP_HUMAN	HUMAN	CLPP	NA	NA	NA	NA	13.5442	15.5804	14.32	14.8759	13.8544	15.3428	14.7703	14.8011	15.2909	19.2974	19.961	19.4907	16.9759	17.5243	14.1375	20.9774	20.8981	21.3604	15.119	19.0699	NA	NA	NA	NA	NA	NA	NA	NA	NA	-1.40985	0.626312	-0.634095	-0.0781818	-1.09966	0.388712	-1.78127	-1.11763	-1.58792	-4.10273	-3.55434	-6.94117
CLPX	sp|O76031|CLPX_HUMAN	CLPX_HUMAN	HUMAN	CLPX	NA	NA	NA	NA	16.5595	19.1231	19.1077	17.0849	14.6841	17.7094	20.9347	21.6294	21.5408	21.4732	22.3155	21.8428	18.4566	18.6404	18.6654	23.8681	24.1316	24.1419	17.5448	21.9431	NA	NA	NA	NA	NA	NA	NA	NA	NA	-4.80879	-2.24521	-2.26062	-4.28335	-6.68414	-3.65888	-2.57396	-1.73166	-2.20435	-5.59064	-5.40676	-5.38177
CLTC	sp|Q00610|CLH1_HUMAN	CLH1_HUMAN	HUMAN	CLTC CLH17 CLTCL2 KIAA0034	A0A0D9R0N5_CHLSB	tr|A0A0D9R0N5|A0A0D9R0N5_CHLSB	CHLSB	CLTC	15.7801	17.5081	18.5158	23.3246	19.0176	19.1817	14.7929	15.8542	16.4622	17.6114	18.4038	17.4361	19.1702	20.086	19.9922	17.6333	15.525	18.7317	19.5734	17.5413	17.165	15.8487	18.1188	18.7775	19.5301	17.9067	16.0141	15.8163	16.8893	0.0770116	1.80503	2.81271	7.62149	3.31456	3.47862	0.31467	1.10713	0.139376	1.87351	2.78932	2.69547
CLTCL1	NA	NA	NA	NA	A0A0D9RGI6_CHLSB	tr|A0A0D9RGI6|A0A0D9RGI6_CHLSB	CHLSB	CLTCL1	NA	NA	NA	NA	NA	NA	NA	NA	NA	NA	NA	NA	NA	NA	NA	NA	NA	NA	NA	NA	12.6626	12.2108	9.7897	9.84838	9.2134	12.4866	12.3108	12.7588	12.4413	NA	NA	NA	NA	NA	NA	NA	NA	NA	NA	NA	NA
CLUH	sp|O75153|CLU_HUMAN	CLU_HUMAN	HUMAN	CLUH KIAA0664	A0A0D9RMR8_CHLSB	tr|A0A0D9RMR8|A0A0D9RMR8_CHLSB	CHLSB	CLUH	14.9421	14.0727	13.6992	14.364	14.6069	15.1974	14.0028	15.6016	13.7562	15.4804	13.1827	16.0493	12.9874	16.1468	15.6228	15.4923	13.2088	15.6218	14.6049	14.8665	10.6992	13.8208	14.6725	14.6894	15.0106	14.4883	13.3188	13.3069	11.5295	0.488605	-0.380788	-0.754368	-0.0895034	0.153413	0.743895	0.706156	-1.59157	1.27499	-1.7869	1.37254	0.84854
CLYBL	sp|Q8N0X4|CLYBL_HUMAN	CLYBL_HUMAN	HUMAN	CLYBL CLB	NA	NA	NA	NA	13.4705	15.7571	13.8127	15.4778	15.2722	12.8795	14.8373	15.1632	15.9335	15.0759	15.2182	15.0059	14.4769	15.961	15.1262	15.1151	13.3404	16.2241	14.1966	13.208	NA	NA	NA	NA	NA	NA	NA	NA	NA	-1.84086	0.445707	-1.49861	0.166417	-0.0391247	-2.43183	0.182671	0.324972	0.112691	-0.416331	1.06777	0.233047
CMPK1	sp|P30085|KCY_HUMAN	KCY_HUMAN	HUMAN	CMPK1 CMK CMPK UCK UMK UMPK	A0A0D9S7C6_CHLSB	tr|A0A0D9S7C6|A0A0D9S7C6_CHLSB	CHLSB	CMPK1 CMPK	15.5105	17.4698	19.0661	19.9755	15.3753	19.8258	14.5764	17.3961	16.6561	20.7154	20.1356	21.1645	21.4689	21.6825	21.3052	19.329	20.42	19.8004	19.335	16.3037	11.9896	10.5006	13.3514	12.6444	10.8978	11.681	12.5154	13.1611	11.8573	-0.698988	1.26026	2.8566	3.76597	-0.834197	3.61634	0.865606	0.285787	1.31468	1.61907	1.83272	1.45545
CNBP	sp|P62633|CNBP_HUMAN	CNBP_HUMAN	HUMAN	CNBP RNF163 ZNF9	A0A0D9R8Y5_CHLSB	tr|A0A0D9R8Y5|A0A0D9R8Y5_CHLSB	CHLSB	CNBP	19.0903	17.0077	20.9895	21.6385	20.7959	20.6043	13.5542	14.3347	13.2201	14.2882	14.9903	14.5497	15.3572	14.3738	13.4195	15.7122	14.56	16.4516	16.3575	14.8368	17.8805	16.7751	17.4466	17.346	16.8692	17.415	12.4794	10.9008	12.9775	5.38729	3.30465	7.28646	7.93547	7.0929	6.9013	-1.28637	-0.584287	-1.02495	-0.217443	-1.20086	-2.15512
CNDP2	sp|Q96KP4|CNDP2_HUMAN	CNDP2_HUMAN	HUMAN	CNDP2 CN2 CPGL HEL-S-13 PEPA	A0A0D9S055_CHLSB	tr|A0A0D9S055|A0A0D9S055_CHLSB	CHLSB	CNDP2	15.2241	14.7023	16.5621	19.0104	18.2352	19.201	14.2162	14.6746	14.462	14.9661	14.7548	13.9734	15.9523	15.6613	15.3055	14.5386	14.2366	15.1369	14.5699	11.7378	12.8222	12.3219	12.7638	12.8527	12.0671	13.9048	11.8843	13.9223	12.4335	0.773162	0.251393	2.11115	4.55949	3.78428	4.75012	0.328703	0.117441	-0.663938	1.31491	1.0239	0.668176
CNN2	sp|Q99439|CNN2_HUMAN	CNN2_HUMAN	HUMAN	CNN2	NA	NA	NA	NA	16.2576	15.5163	17.2505	16.9874	17.3815	17.6077	16.6208	16.5064	15.2117	16.4637	14.5204	15.3579	14.2565	13.606	14.4371	15.5335	14.2473	14.0422	15.3298	13.8749	NA	NA	NA	NA	NA	NA	NA	NA	NA	0.144576	-0.596723	1.13754	0.874373	1.26852	1.49469	1.85598	-0.0873226	0.750222	-0.351223	-1.00166	-0.170536
CNN3	sp|Q15417|CNN3_HUMAN	CNN3_HUMAN	HUMAN	CNN3	A0A0D9S6P9_CHLSB	tr|A0A0D9S6P9|A0A0D9S6P9_CHLSB	CHLSB	CNN3	16.2096	16.3818	19.5551	19.8425	19.7157	19.5416	14.2478	14.0102	13.8984	18.756	18.5998	19.3439	18.7262	19.8187	19.0388	18.0507	16.5551	17.8069	14.6059	14.1547	11.8356	12.4669	15.2914	12.4275	12.8934	13.7493	12.5762	12.3281	12.5	2.15747	2.32961	5.50293	5.79032	5.66359	5.48944	1.28508	1.12884	1.87303	1.25528	2.34781	1.56791
CNOT1	sp|A5YKK6|CNOT1_HUMAN	CNOT1_HUMAN	HUMAN	CNOT1 CDC39 KIAA1007 NOT1 AD-005	A0A0D9QXG4_CHLSB	tr|A0A0D9QXG4|A0A0D9QXG4_CHLSB	CHLSB	CNOT1	13.8429	14.6291	18.5213	19.2051	16.7047	20.0811	14.7338	15.7554	13.9183	19.5489	20.8146	20.6705	20.3587	20.3025	20.2272	13.9674	14.4691	14.5738	15.9072	14.8785	12.3315	9.80416	13.867	13.5325	13.8932	10.1512	12.0141	13.0819	11.4959	-0.959612	-0.173418	3.71882	4.4026	1.90221	5.27861	5.21211	6.47781	6.33371	6.02199	5.96576	5.89042
CNOT11	sp|Q9UKZ1|CNO11_HUMAN	CNO11_HUMAN	HUMAN	CNOT11 C2orf29 C40	NA	NA	NA	NA	14.0263	14.1634	14.9838	16.0883	15.8056	16.8838	14.6781	14.5872	13.4306	15.6661	15.6241	14.7697	13.7081	14.1807	15.0148	14.6195	13.9152	14.4269	14.7593	13.5756	NA	NA	NA	NA	NA	NA	NA	NA	NA	-0.205625	-0.0685431	0.751879	1.85632	1.57364	2.65186	1.34558	1.30361	0.449127	-0.612472	-0.139847	0.694312
CNOT2	sp|Q9NZN8|CNOT2_HUMAN	CNOT2_HUMAN	HUMAN	CNOT2 CDC36 NOT2 HSPC131 MSTP046	NA	NA	NA	NA	12.7793	15.9107	15.9423	15.5885	15.9859	16.2852	14.7936	13.261	13.1373	16.6872	16.6936	16.8571	16.9181	16.736	16.7731	13.8792	15.4938	14.6839	15.303	14.9538	NA	NA	NA	NA	NA	NA	NA	NA	NA	-0.95136	2.18012	2.21166	1.85792	2.25532	2.55463	2.00151	2.00792	2.17144	2.23247	2.05031	2.08749
CNOT9	NA	NA	NA	NA	A0A0D9R8X3_CHLSB	tr|A0A0D9R8X3|A0A0D9R8X3_CHLSB	CHLSB	CNOT9	NA	NA	NA	NA	NA	NA	NA	NA	NA	NA	NA	NA	NA	NA	NA	NA	NA	NA	NA	NA	11.2691	8.53182	10.9538	10.5725	11.613	11.0353	12.5672	12.099	11.9042	NA	NA	NA	NA	NA	NA	NA	NA	NA	NA	NA	NA
COASY	sp|Q13057|COASY_HUMAN	COASY_HUMAN	HUMAN	COASY PSEC0106	A0A0D9S1S2_CHLSB	tr|A0A0D9S1S2|A0A0D9S1S2_CHLSB	CHLSB	COASY	14.8511	14.199	17.0071	17.2123	16.7402	17.3753	16.3238	13.756	17.4916	17.0166	18.0016	17.2083	16.1688	16.4268	16.7897	18.1386	18.0266	17.6361	14.3556	14.7736	11.9916	11.1401	13.7355	12.7454	12.431	10.8561	12.1993	11.7365	13.4123	-1.00601	-1.65816	1.14998	1.35516	0.883044	1.51821	-0.91715	0.067811	-0.725471	-1.76501	-1.50701	-1.1441
COG1	sp|Q8WTW3|COG1_HUMAN	COG1_HUMAN	HUMAN	COG1 KIAA1381 LDLB	NA	NA	NA	NA	14.9405	15.6256	14.7213	15.1566	13.5092	15.1383	15.8314	14.3179	13.8526	14.7111	14.9623	15.4433	13.746	16.1654	13.4283	13.3415	14.2007	15.6084	20.6461	23.1637	NA	NA	NA	NA	NA	NA	NA	NA	NA	0.273208	0.958336	0.054059	0.489302	-1.15804	0.471004	0.327543	0.578718	1.05979	-0.637585	1.78183	-0.95527
COL1A1	sp|P02452|CO1A1_HUMAN	CO1A1_HUMAN	HUMAN	COL1A1	NA	NA	NA	NA	14.4666	18.2647	15.5122	15.2101	16.999	17.6518	15.074	15.2251	17.6868	15.9589	14.3226	14.9553	15.1509	14.6849	14.7984	13.7693	14.8796	16.8968	14.5273	14.3207	NA	NA	NA	NA	NA	NA	NA	NA	NA	-1.52866	2.26939	-0.483079	-0.785138	1.00371	1.65652	0.777015	-0.859271	-0.226609	-0.0309857	-0.497051	-0.383497
COL1A2	NA	NA	NA	NA	A0A0D9RK13_CHLSB	tr|A0A0D9RK13|A0A0D9RK13_CHLSB	CHLSB	COL1A2	NA	NA	NA	NA	NA	NA	NA	NA	NA	NA	NA	NA	NA	NA	NA	NA	NA	NA	NA	NA	15.3016	13.8778	12.5662	10.648	12.1391	13.8559	15.2044	12.573	15.9502	NA	NA	NA	NA	NA	NA	NA	NA	NA	NA	NA	NA
COPA	sp|P53621|COPA_HUMAN	COPA_HUMAN	HUMAN	COPA	A0A0D9S3P5_CHLSB	tr|A0A0D9S3P5|A0A0D9S3P5_CHLSB	CHLSB	COPA	18.9262	16.5624	18.2525	19.9996	18.7074	19.9893	14.3744	13.1632	15.4282	19.1458	19.695	19.2849	20.3787	20.0625	20.7175	13.2354	15.3434	14.1748	12.7218	12.0295	10.4278	11.517	13.187	15.2318	15.1036	14.216	11.8058	12.2143	12.032	4.60429	2.24043	3.93055	5.67768	4.38542	5.66733	4.89458	5.44384	5.03375	6.12748	5.81131	6.46631
COPB1	sp|P53618|COPB_HUMAN	COPB_HUMAN	HUMAN	COPB1 COPB MSTP026	A0A0D9QXF2_CHLSB	tr|A0A0D9QXF2|A0A0D9QXF2_CHLSB	CHLSB	COPB1	14.5728	14.4156	14.197	14.2829	13.8481	15.392	14.4969	16.3336	15.7511	19.5796	19.5276	18.718	19.5899	19.377	19.2836	14.5995	14.9797	15.6667	15.3059	16.5147	10.614	10.3384	11.0354	9.73396	12.7069	12.056	10.904	13.5012	12.397	-0.954359	-1.11164	-1.33016	-1.24436	-1.67914	-0.135255	4.49767	4.44568	3.63609	4.50798	4.29503	4.20168
COPB2	sp|P35606|COPB2_HUMAN	COPB2_HUMAN	HUMAN	COPB2	A0A0D9RFH5_CHLSB	tr|A0A0D9RFH5|A0A0D9RFH5_CHLSB	CHLSB	COPB2	18.0037	17.1031	17.7193	19.6628	17.2637	18.766	14.3029	15.9103	14.8943	18.5092	18.4147	17.8113	18.9578	18.6028	18.8258	16.7209	13.3782	13.7998	12.177	14.6715	12.3862	11.1416	10.1757	12.4407	9.9008	11.1909	11.0067	12.0555	12.2766	2.96783	2.06725	2.68344	4.62701	2.22788	3.73018	3.87617	3.78169	3.17828	4.32482	3.96981	4.19279
COPE	sp|O14579|COPE_HUMAN	COPE_HUMAN	HUMAN	COPE	NA	NA	NA	NA	14.5516	16.0682	18.3973	20.1614	18.4433	19.63	14.5101	15.0457	14.8922	18.9254	18.4656	18.6461	18.2382	18.2787	18.4844	14.3606	16.0498	14.6338	16.984	14.6297	NA	NA	NA	NA	NA	NA	NA	NA	NA	-0.264377	1.25218	3.5813	5.34542	3.62736	4.81404	3.91072	3.45083	3.63135	3.22351	3.26399	3.46964
COPG1	sp|Q9Y678|COPG1_HUMAN	COPG1_HUMAN	HUMAN	COPG1 COPG	A0A0D9R8Z8_CHLSB	tr|A0A0D9R8Z8|A0A0D9R8Z8_CHLSB;tr|A0A0D9RBF1|A0A0D9RBF1_CHLSB	CHLSB	COPG1	14.6283	14.9487	15.8496	18.9426	16.5767	19.4328	16.1867	14.8935	14.0976	18.1566	17.8073	17.258	18.2435	18.2581	18.0978	15.4502	14.9531	13.6766	18.5423	15.1757	11.5819	9.73408	9.49852	12.5362	14.2873	12.3584	12.5195	13.1607	12.1851	-0.430989	-0.110614	0.79033	3.88331	1.51747	4.37353	3.46329	3.11401	2.56471	3.55023	3.5648	3.40454
COPS3	NA	NA	NA	NA	A0A0D9R7Y5_CHLSB	tr|A0A0D9R7Y5|A0A0D9R7Y5_CHLSB	CHLSB	COPS3	NA	NA	NA	NA	NA	NA	NA	NA	NA	NA	NA	NA	NA	NA	NA	NA	NA	NA	NA	NA	9.65737	10.009	9.89139	10.8989	12.1906	9.53318	12.4855	13.1322	12.3698	NA	NA	NA	NA	NA	NA	NA	NA	NA	NA	NA	NA
COPZ1	sp|P61923|COPZ1_HUMAN	COPZ1_HUMAN	HUMAN	COPZ1 COPZ CGI-120 HSPC181	NA	NA	NA	NA	16.4723	14.0878	15.2537	19.737	15.3629	15.1739	14.5137	14.4653	15.7401	16.3452	16.5443	16.3567	16.5346	16.4161	16.4708	15.2436	15.7708	15.0055	15.1624	14.8689	NA	NA	NA	NA	NA	NA	NA	NA	NA	1.56595	-0.818613	0.347331	4.83062	0.456499	0.267481	1.00517	1.20428	1.01676	1.1946	1.07608	1.13077
COQ5	sp|Q5HYK3|COQ5_HUMAN	COQ5_HUMAN	HUMAN	COQ5	NA	NA	NA	NA	13.1724	13.8885	13.7015	15.7003	15.8185	15.469	14.08	14.9817	12.9872	16.3021	13.5193	13.8749	14.5487	13.2065	15.109	17.464	17.237	17.1166	14.0603	12.1648	NA	NA	NA	NA	NA	NA	NA	NA	NA	-0.843885	-0.127837	-0.314803	1.68401	1.80223	1.45272	-0.970391	-3.75322	-3.39764	-2.72378	-4.06602	-2.16352
COQ8A	sp|Q8NI60|COQ8A_HUMAN	COQ8A_HUMAN	HUMAN	COQ8A ADCK3 CABC1 PP265	NA	NA	NA	NA	15.3424	14.9323	14.7993	15.5471	17.237	14.5882	13.542	14.1263	14.9521	17.1694	18.8226	18.1147	13.7284	15.1902	14.8356	20.8981	20.9998	19.8756	13.9704	13.3233	NA	NA	NA	NA	NA	NA	NA	NA	NA	1.13563	0.725503	0.592477	1.34031	3.03016	0.381363	-3.42182	-1.76858	-2.47653	-6.86283	-5.40098	-5.75562
CORO1B	sp|Q9BR76|COR1B_HUMAN	COR1B_HUMAN	HUMAN	CORO1B	A0A0D9R8C6_CHLSB	tr|A0A0D9R8C6|A0A0D9R8C6_CHLSB	CHLSB	CORO1B	18.3185	15.6046	18.4173	20.4858	20.1999	21.3687	15.0599	15.954	14.6339	15.796	16.0083	18.3767	17.9126	16.1342	18.5269	13.9612	14.0781	15.028	15.2637	16.0401	13.6509	15.8473	17.1409	14.8299	14.7163	15.6393	12.295	12.7877	13.4617	3.1026	0.388697	3.20139	5.26988	4.98395	6.15281	1.44023	1.65253	4.02085	3.55677	1.7784	4.17111
CORO1C	sp|Q9ULV4|COR1C_HUMAN	COR1C_HUMAN	HUMAN	CORO1C CRN2 CRNN4	A0A0D9S2T3_CHLSB	tr|A0A0D9S2T3|A0A0D9S2T3_CHLSB	CHLSB	CORO1C	14.1252	16.2686	17.8247	19.426	18.1642	20.1637	14.6017	15.7028	14.2663	14.4014	18.2937	18.3842	18.5379	18.9136	18.5928	13.1698	15.075	14.1042	14.8274	12.3001	15.8112	16.4591	17.833	16.6569	16.8114	17.6721	12.6442	13.5034	11.8102	-0.73179	1.41161	2.96775	4.56907	3.30729	5.30679	0.285083	4.17734	4.26787	4.4216	4.79728	4.47646
COX4I1	sp|P13073|COX41_HUMAN	COX41_HUMAN	HUMAN	COX4I1 COX4	NA	NA	NA	NA	13.514	18.4389	17.6273	17.2948	13.4165	16.7571	15.2518	19.3703	18.9935	16.0054	17.4156	17.3782	14.8003	15.1106	14.7926	20.0849	18.4551	19.0308	14.7317	13.2553	NA	NA	NA	NA	NA	NA	NA	NA	NA	-4.35789	0.567035	-0.244498	-0.577028	-4.45538	-1.11477	-3.18484	-1.77466	-1.81202	-4.38998	-4.07968	-4.39761
COX5A	sp|P20674|COX5A_HUMAN	COX5A_HUMAN	HUMAN	COX5A	NA	NA	NA	NA	17.7641	18.0719	18.5815	17.0408	16.7425	17.5956	18.5423	13.537	18.5204	15.5882	15.5813	14.8924	15.0081	15.4582	15.7688	14.6867	13.7382	15.087	13.7394	13.4997	NA	NA	NA	NA	NA	NA	NA	NA	NA	0.89753	1.20534	1.71496	0.174218	-0.124018	0.729014	1.08424	1.07737	0.388433	0.504173	0.954211	1.26486
COX5B	sp|P10606|COX5B_HUMAN	COX5B_HUMAN	HUMAN	COX5B	NA	NA	NA	NA	14.6015	18.5158	19.8623	18.6076	17.443	14.4907	15.252	16.0156	19.9607	17.561	18.2068	18.4951	15.531	14.5862	16.2341	19.7512	19.5149	19.5815	15.8826	13.4298	NA	NA	NA	NA	NA	NA	NA	NA	NA	-2.47456	1.4397	2.7862	1.53152	0.366876	-2.58539	-2.05484	-1.40908	-1.12079	-4.08483	-5.02969	-3.38178
CPA4	sp|Q9UI42|CBPA4_HUMAN	CBPA4_HUMAN	HUMAN	CPA4 CPA3 UNQ694/PRO1339	NA	NA	NA	NA	15.0788	15.2368	15.0666	14.2151	14.2277	15.1631	14.1777	13.0828	13.4237	15.4863	14.9367	15.5288	17.6597	19.221	14.4579	13.4434	16.1001	14.8641	14.0566	14.1455	NA	NA	NA	NA	NA	NA	NA	NA	NA	1.51738	1.67543	1.50517	0.653714	0.666301	1.60169	0.683783	0.134192	0.726238	2.85716	4.41849	-0.344679
CPNE1	sp|Q99829|CPNE1_HUMAN	CPNE1_HUMAN	HUMAN	CPNE1 CPN1	A0A0D9RD66_CHLSB	tr|A0A0D9RD66|A0A0D9RD66_CHLSB	CHLSB	CPNE1	14.8559	16.422	12.0487	18.8099	14.9723	18.3714	15.5082	14.7246	17.3365	20.2824	20.5769	20.809	21.4344	21.5714	21.53	16.0545	16.64	17.1508	18.3675	15.4993	11.3495	10.7632	10.8372	8.93654	9.81007	10.4818	12.7986	13.1819	12.8388	-1.00055	0.565567	-3.80775	2.95345	-0.884083	2.51494	3.6673	3.96179	4.19389	4.81925	4.95629	4.91492
CPNE2	NA	NA	NA	NA	A0A0D9QY22_CHLSB	tr|A0A0D9QY22|A0A0D9QY22_CHLSB	CHLSB	CPNE2	NA	NA	NA	NA	NA	NA	NA	NA	NA	NA	NA	NA	NA	NA	NA	NA	NA	NA	NA	NA	11.4544	9.51338	13.6049	12.7693	12.4252	11.2736	13.151	12.0225	13.465	NA	NA	NA	NA	NA	NA	NA	NA	NA	NA	NA	NA
CPNE3	sp|O75131|CPNE3_HUMAN	CPNE3_HUMAN	HUMAN	CPNE3 CPN3 KIAA0636	A0A0D9RKP8_CHLSB	tr|A0A0D9RKP8|A0A0D9RKP8_CHLSB	CHLSB	CPNE3	13.7311	16.1249	17.1673	17.3973	17.5775	17.6806	14.1184	15.3011	14.3618	17.6927	15.5356	14.6634	14.592	15.0474	16.9528	14.4438	14.7525	14.8376	17.9869	12.2625	11.1338	14.9972	15.5239	15.6682	15.8672	15.6164	13.7145	12.644	12.4639	-0.862669	1.53117	2.57358	2.80358	2.9838	3.0869	3.01473	0.857646	-0.0146042	-0.0859981	0.369485	2.27481
CPOX	sp|P36551|HEM6_HUMAN	HEM6_HUMAN	HUMAN	CPOX CPO CPX	NA	NA	NA	NA	15.5639	14.2653	14.383	19.203	15.5442	17.6974	14.1293	13.6694	15.2134	19.9601	19.1529	19.3206	15.1006	17.0076	17.3644	21.7305	21.0243	21.1557	13.031	12.9621	NA	NA	NA	NA	NA	NA	NA	NA	NA	1.22654	-0.0720424	0.0456056	4.86565	1.20687	3.36001	-1.34339	-2.15059	-1.98294	-6.20289	-4.29597	-3.93917
CPS1	sp|P31327|CPSM_HUMAN	CPSM_HUMAN	HUMAN	CPS1	NA	NA	NA	NA	16.2917	15.4147	13.0593	15.92	14.2031	15.8661	17.6951	18.167	16.0739	23.3392	24.1628	23.6654	18.3083	19.0796	18.7394	23.2738	23.3882	24.1519	23.3255	25.9719	NA	NA	NA	NA	NA	NA	NA	NA	NA	-1.02029	-1.89728	-4.25272	-1.392	-3.10894	-1.44588	-0.265467	0.558187	0.0606965	-5.29631	-4.52511	-4.86528
CPSF1	sp|Q10570|CPSF1_HUMAN	CPSF1_HUMAN	HUMAN	CPSF1 CPSF160	A0A0D9R822_CHLSB	tr|A0A0D9R822|A0A0D9R822_CHLSB	CHLSB	CPSF1	16.4278	16.5757	15.8154	14.417	15.5084	13.8006	14.4308	14.7085	14.9677	17.6477	18.976	18.5546	21.6819	21.671	21.5771	14.2899	14.2064	16.3548	20.7936	14.024	12.8087	13.1431	13.3341	11.22	17.5638	9.27054	13.0106	12.9571	12.8042	1.72551	1.87332	1.11311	-0.285297	0.806045	-0.90178	2.6973	4.02562	3.60429	6.73152	6.72067	6.62678
CPSF2	sp|Q9P2I0|CPSF2_HUMAN	CPSF2_HUMAN	HUMAN	CPSF2 CPSF100 KIAA1367	NA	NA	NA	NA	15.624	14.1994	14.5541	16.31	16.4097	15.0345	13.5875	13.5909	14.4432	14.2349	15.0906	15.7921	18.426	18.7556	19.1046	15.1466	13.055	16.4826	13.6239	13.2689	NA	NA	NA	NA	NA	NA	NA	NA	NA	1.75012	0.325589	0.680224	2.43619	2.53579	1.16062	-0.659794	0.195915	0.897363	3.53132	3.86086	4.2099
CPSF3	sp|Q9UKF6|CPSF3_HUMAN	CPSF3_HUMAN	HUMAN	CPSF3 CPSF73	A0A0D9R461_CHLSB	tr|A0A0D9R461|A0A0D9R461_CHLSB	CHLSB	CPSF3	14.7727	15.137	15.7007	12.4121	15.2095	14.9528	15.5549	14.5521	14.3426	13.8602	14.7488	14.5571	18.951	18.6239	18.9554	14.9471	14.0168	13.6173	14.8786	13.5632	10.5875	15.834	16.0737	15.5115	14.3308	11.431	11.4092	12.6726	12.403	-0.0438244	0.320482	0.88423	-2.4044	0.39297	0.136312	-0.333547	0.555042	0.363338	4.75727	4.43013	4.76168
CPSF4	sp|O95639|CPSF4_HUMAN	CPSF4_HUMAN	HUMAN	CPSF4 CPSF30 NAR NEB1	NA	NA	NA	NA	15.8347	14.8368	16.3168	16.1849	13.7449	12.9682	14.6971	14.672	14.0899	14.3647	15.4305	15.1027	15.5228	14.0574	15.5157	13.7537	14.5057	13.5601	14.744	14.5152	NA	NA	NA	NA	NA	NA	NA	NA	NA	1.34838	0.350431	1.83041	1.69855	-0.741413	-1.51817	0.424889	1.4907	1.16288	1.58296	0.117603	1.57583
CPSF6	sp|Q16630|CPSF6_HUMAN	CPSF6_HUMAN	HUMAN	CPSF6 CFIM68	A0A0D9QW47_CHLSB	tr|A0A0D9QW47|A0A0D9QW47_CHLSB	CHLSB	CPSF6	17.1257	16.2235	20.2835	18.7606	20.8321	17.8468	14.34	12.903	13.8802	18.3218	18.9452	19.5289	20.3733	20.7359	20.9144	13.7172	18.519	14.7065	22.6898	15.078	13.7364	17.9417	18.2954	16.3709	17.8888	13.1024	12.4207	11.8815	11.1838	3.41795	2.51584	6.57583	5.05286	7.12436	4.13907	2.67421	3.29757	3.88134	4.72568	5.08828	5.26686
CPSF7	sp|Q8N684|CPSF7_HUMAN	CPSF7_HUMAN	HUMAN	CPSF7	A0A0D9R272_CHLSB	tr|A0A0D9R272|A0A0D9R272_CHLSB	CHLSB	CPSF7	20.0111	15.1	20.0651	19.3976	21.4405	18.8557	14.7604	13.7333	14.6887	19.2176	18.8783	18.7794	21.0236	20.9065	21.1034	13.2943	13.9471	13.2816	22.3259	14.1466	15.4443	18.0168	17.6264	17.0723	17.5654	15.7295	12.4109	12.3834	11.0592	5.61702	0.705902	5.67102	5.00344	7.04634	4.46157	5.70995	5.37067	5.27173	7.51597	7.39879	7.59568
CPT2	sp|P23786|CPT2_HUMAN	CPT2_HUMAN	HUMAN	CPT2 CPT1	NA	NA	NA	NA	14.4844	15.0433	15.6576	14.5263	14.2139	16.0405	14.2768	14.6824	14.7196	19.7882	20.8468	20.02	18.0716	17.985	17.9211	21.9165	22.0704	22.1057	15.2481	13.5196	NA	NA	NA	NA	NA	NA	NA	NA	NA	-0.0752144	0.483698	1.098	-0.0333157	-0.345653	1.48092	-2.24264	-1.18406	-2.0109	-3.9593	-4.04584	-4.1098
CRABP2	sp|P29373|RABP2_HUMAN	RABP2_HUMAN	HUMAN	CRABP2	NA	NA	NA	NA	14.0433	15.0227	14.3228	15.8687	14.9581	13.8716	15.5961	13.3705	14.4035	14.4213	13.895	15.7341	15.7188	17.8169	13.2173	14.2823	14.3591	14.4161	14.7775	14.3601	NA	NA	NA	NA	NA	NA	NA	NA	NA	-0.413398	0.565977	-0.133901	1.41199	0.501368	-0.585141	0.0688126	-0.457541	1.38158	1.36629	3.46442	-1.1352
CRAT	sp|P43155|CACP_HUMAN	CACP_HUMAN	HUMAN	CRAT CAT1	NA	NA	NA	NA	15.3159	17.8178	16.0936	14.54	14.2923	16.0139	13.4239	13.9833	13.5572	16.958	16.7445	17.0621	14.6305	13.4131	14.2761	18.9888	18.7215	19.267	14.1059	14.1522	NA	NA	NA	NA	NA	NA	NA	NA	NA	1.66106	4.16302	2.43877	0.885182	0.637535	2.35914	-2.03444	-2.24791	-1.93029	-4.36191	-5.57929	-4.7163
CRIP2	NA	NA	NA	NA	A0A0D9RAJ1_CHLSB	tr|A0A0D9RAJ1|A0A0D9RAJ1_CHLSB	CHLSB	CRIP2	NA	NA	NA	NA	NA	NA	NA	NA	NA	NA	NA	NA	NA	NA	NA	NA	NA	NA	NA	NA	11.7406	17.1992	17.4023	17.5591	16.6729	16.9351	12.6273	12.5919	11.4575	NA	NA	NA	NA	NA	NA	NA	NA	NA	NA	NA	NA
CRK	sp|P46108|CRK_HUMAN	CRK_HUMAN	HUMAN	CRK	NA	NA	NA	NA	14.6064	14.852	14.7091	13.8827	13.2772	14.8467	15.28	15.0231	12.1345	15.5516	14.7884	14.5401	14.8758	15.3528	15.7224	13.489	14.9864	13.5798	13.8221	15.0357	NA	NA	NA	NA	NA	NA	NA	NA	NA	0.460477	0.70611	0.563222	-0.263174	-0.868671	0.700837	1.53314	0.770027	0.521724	0.857379	1.33438	1.70396
CRKL	sp|P46109|CRKL_HUMAN	CRKL_HUMAN	HUMAN	CRKL	A0A0D9RL79_CHLSB	tr|A0A0D9RL79|A0A0D9RL79_CHLSB	CHLSB	CRKL	14.966	16.4152	17.4566	17.5386	18.2665	18.0374	15.4251	15.5676	14.2258	18.0726	18.0438	17.7435	18.505	18.5005	18.4155	14.8759	15.1144	13.846	14.2769	13.9987	11.2072	12.2801	12.1219	12.4993	13.1641	12.6234	12.6445	13.0141	11.4459	-0.106843	1.34236	2.38379	2.46579	3.1937	2.9646	3.46049	3.43168	3.13144	3.89292	3.88842	3.80341
CRNKL1	sp|Q9BZJ0|CRNL1_HUMAN	CRNL1_HUMAN	HUMAN	CRNKL1 CRN CGI-201 MSTP021	NA	NA	NA	NA	15.9493	16.2084	14.6647	16.0836	14.5983	16.0494	13.9823	14.1544	14.8457	15.6266	15.2779	16.3814	15.1066	14.6524	16.1797	13.3082	14.7326	14.4209	15.368	14.2167	NA	NA	NA	NA	NA	NA	NA	NA	NA	1.62186	1.88091	0.337288	1.75613	0.270895	1.72194	1.47269	1.12403	2.22747	0.952654	0.498519	2.02583
CROCC	NA	NA	NA	NA	A0A0D9S8G1_CHLSB	tr|A0A0D9S8G1|A0A0D9S8G1_CHLSB	CHLSB	CROCC	NA	NA	NA	NA	NA	NA	NA	NA	NA	NA	NA	NA	NA	NA	NA	NA	NA	NA	NA	NA	17.5315	12.9078	12.1045	10.0242	10.7024	10.7773	13.0442	12.3214	12.3428	NA	NA	NA	NA	NA	NA	NA	NA	NA	NA	NA	NA
CRYAB	sp|P02511|CRYAB_HUMAN	CRYAB_HUMAN	HUMAN	CRYAB CRYA2 HSPB5	NA	NA	NA	NA	13.7143	16.3227	14.0622	14.2443	15.9748	15.0408	13.5174	14.2248	14.8454	16.3985	15.8713	15.2077	16.5706	16.1162	13.9573	18.254	15.3527	15.0517	15.2509	14.0689	NA	NA	NA	NA	NA	NA	NA	NA	NA	-0.481579	2.12684	-0.133655	0.0485057	1.77892	0.844945	0.179034	-0.348162	-1.0117	0.351202	-0.103238	-2.2621
CRYZ	sp|Q08257|QOR_HUMAN	QOR_HUMAN	HUMAN	CRYZ	A0A0D9S6Z3_CHLSB	tr|A0A0D9S6Z3|A0A0D9S6Z3_CHLSB	CHLSB	CRYZ	20.2879	19.5395	20.8895	21.2842	19.9242	21.1923	20.1568	21.8123	20.8346	20.586	20.8963	20.2481	19.4631	19.2533	19.4816	21.8612	21.2971	21.3601	14.5555	14.4961	12.3791	15.8489	15.4453	15.3852	15.5156	15.7413	12.8474	12.6222	12.2998	-0.646656	-1.39512	-0.0451111	0.349563	-1.01043	0.257723	-0.920143	-0.609847	-1.25809	-2.04305	-2.25288	-2.02458
CS	sp|O75390|CISY_HUMAN	CISY_HUMAN	HUMAN	CS	A0A0D9QYR5_CHLSB	tr|A0A0D9QYR5|A0A0D9QYR5_CHLSB	CHLSB	CS	21.5186	23.5807	23.5326	22.4383	22.7499	22.4952	25.0303	25.5789	25.5845	23.6824	23.5853	23.8544	20.9114	20.8441	21.3772	25.2472	25.0808	25.1994	20.178	23.0534	15.4524	14.475	14.1178	15.331	14.158	15.292	17.197	17.2056	12.8091	-3.87925	-1.81717	-1.86534	-2.95962	-2.64802	-2.90268	-1.4934	-1.59047	-1.32135	-4.26441	-4.33165	-3.7986
CSDE1	sp|O75534|CSDE1_HUMAN	CSDE1_HUMAN	HUMAN	CSDE1 D1S155E KIAA0885 NRU UNR	A0A0D9S679_CHLSB	tr|A0A0D9S679|A0A0D9S679_CHLSB	CHLSB	CSDE1	18.0955	16.7867	19.8011	20.5922	21.8234	21.3877	16.9028	14.0564	14.4685	22.092	21.5699	22.1019	22.2509	22.2256	22.6225	16.6616	15.7736	16.2764	22.5848	15.0543	11.6073	9.9742	16.5202	17.0519	18.5058	16.8673	11.9593	12.8431	11.9766	2.95296	1.64415	4.65852	5.44965	6.68084	6.24512	5.85478	5.33268	5.86469	6.01368	5.98842	6.38533
CSE1L	sp|P55060|XPO2_HUMAN	XPO2_HUMAN	HUMAN	CSE1L CAS XPO2	A0A0D9RR42_CHLSB	tr|A0A0D9RR42|A0A0D9RR42_CHLSB	CHLSB	CSE1L	13.6214	14.3051	14.9985	19.2854	16.6376	16.6393	15.1725	16.809	15.0577	22.1261	20.7939	20.9374	22.9461	22.9702	22.9871	14.0905	14.2878	14.4192	21.8051	16.153	16.0536	16.3302	16.7513	15.2281	16.6058	13.9353	11.9993	12.106	12.9326	-2.05835	-1.37465	-0.681267	3.60567	0.957904	0.959601	7.86031	6.5281	6.67158	8.6803	8.70438	8.72133
CSK	sp|P41240|CSK_HUMAN	CSK_HUMAN	HUMAN	CSK	NA	NA	NA	NA	16.0812	15.4865	15.2901	15.4721	15.555	14.813	14.4816	14.7578	13.1377	17.8386	17.432	18.2312	16.7771	17.5053	17.454	15.3645	14.9429	16.7706	15.3294	13.7286	NA	NA	NA	NA	NA	NA	NA	NA	NA	1.95554	1.36084	1.16439	1.34642	1.42927	0.687325	2.14595	1.73935	2.53855	1.08447	1.8126	1.76137
CSNK1A1	NA	NA	NA	NA	A0A0D9RHB9_CHLSB	tr|A0A0D9RHB9|A0A0D9RHB9_CHLSB	CHLSB	CSNK1A1	NA	NA	NA	NA	NA	NA	NA	NA	NA	NA	NA	NA	NA	NA	NA	NA	NA	NA	NA	NA	11.7182	10.719	10.2888	8.95485	9.87691	11.1627	12.4528	12.6058	11.614	NA	NA	NA	NA	NA	NA	NA	NA	NA	NA	NA	NA
CSNK2A1	sp|P68400|CSK21_HUMAN;sp|Q8NEV1|CSK23_HUMAN	CSK21_HUMAN	HUMAN	CSNK2A1 CK2A1	NA	NA	NA	NA	14.0718	15.9149	16.6682	18.2156	16.7802	18.0379	14.8434	14.736	13.8329	16.0425	14.8238	14.8462	15.1055	16.5293	15.9019	14.9996	13.3086	14.5258	15.1511	14.7166	NA	NA	NA	NA	NA	NA	NA	NA	NA	-0.398931	1.44417	2.1974	3.7448	2.30944	3.56718	1.76448	0.545846	0.568191	0.827545	2.25134	1.62388
CSNK2B	sp|P67870|CSK2B_HUMAN	CSK2B_HUMAN	HUMAN	CSNK2B CK2N G5A	NA	NA	NA	NA	14.514	15.6789	14.9104	15.3782	13.9502	14.5383	15.5578	14.6376	14.6328	16.0625	16.0451	16.2323	17.6073	16.8258	16.5346	15.2445	15.2061	15.4465	14.7808	13.6332	NA	NA	NA	NA	NA	NA	NA	NA	NA	-0.428746	0.736188	-0.0323041	0.435521	-0.992524	-0.404398	0.763452	0.746099	0.933234	2.30829	1.52672	1.23552
CSRP1	sp|P21291|CSRP1_HUMAN	CSRP1_HUMAN	HUMAN	CSRP1 CSRP CYRP	A0A0D9RNF7_CHLSB	tr|A0A0D9RNF7|A0A0D9RNF7_CHLSB	CHLSB	CSRP1	18.2042	18.2751	18.237	18.7697	17.567	18.4264	14.2062	14.0227	15.5474	18.5528	17.8188	19.0701	16.8667	18.7672	18.6871	14.5241	12.81	14.1847	19.8338	19.2459	11.063	14.4353	15.4426	14.0271	14.0055	14.8324	13.7281	12.0737	12.6819	3.61207	3.68296	3.6449	4.17757	2.97492	3.83429	4.7132	3.97927	5.23049	3.02708	4.92763	4.84748
CSRP2	sp|Q16527|CSRP2_HUMAN	CSRP2_HUMAN	HUMAN	CSRP2 LMO5 SMLIM	NA	NA	NA	NA	14.7491	17.1731	16.7179	16.4595	13.2127	16.7008	13.9641	12.9754	14.3567	15.2936	15.0759	16.1047	15.0098	14.6327	15.4405	15.4587	14.303	14.6885	16.1152	13.3529	NA	NA	NA	NA	NA	NA	NA	NA	NA	0.983661	3.40771	2.95246	2.69406	-0.552662	2.93536	0.476919	0.259174	1.28802	0.19311	-0.184069	0.623767
CSTA	sp|P01040|CYTA_HUMAN	CYTA_HUMAN	HUMAN	CSTA STF1 STFA	NA	NA	NA	NA	16.1557	15.9705	14.439	15.1776	14.9004	15.444	15.6098	12.4348	14.7592	17.1106	15.2554	15.2236	15.2592	17.6758	15.5956	19.9742	14.9682	13.4086	19.4768	19.6567	NA	NA	NA	NA	NA	NA	NA	NA	NA	1.88782	1.70256	0.171061	0.909644	0.632506	1.17611	0.993647	-0.861606	-0.893402	-0.857816	1.55877	-0.521437
CSTB	sp|P04080|CYTB_HUMAN	CYTB_HUMAN	HUMAN	CSTB CST6 STFB	NA	NA	NA	NA	13.4745	15.0702	15.3447	15.2337	15.087	15.673	14.6418	14.1586	14.5156	15.0599	14.7083	14.7443	14.2111	17.5281	15.1324	14.8515	13.9075	14.0326	15.9961	14.2062	NA	NA	NA	NA	NA	NA	NA	NA	NA	-0.964117	0.631582	0.906101	0.79504	0.648398	1.23441	0.796044	0.444448	0.480428	-0.0527513	3.26425	0.868507
CSTF1	sp|Q05048|CSTF1_HUMAN	CSTF1_HUMAN	HUMAN	CSTF1	NA	NA	NA	NA	14.9666	14.2291	18.9052	18.3544	20.5292	18.4552	15.4473	16.5008	13.0586	14.4816	14.8558	14.8536	14.942	14.8275	15.2948	15.7866	16.169	14.2657	14.1599	14.8921	NA	NA	NA	NA	NA	NA	NA	NA	NA	-0.0356149	-0.773117	3.90294	3.35218	5.52695	3.45301	-0.92551	-0.551288	-0.553497	-0.465079	-0.579634	-0.112244
CSTF2	sp|P33240|CSTF2_HUMAN;sp|Q9H0L4|CSTFT_HUMAN	CSTF2_HUMAN	HUMAN	CSTF2	A0A0D9RDA4_CHLSB	tr|A0A0D9RDA4|A0A0D9RDA4_CHLSB	CHLSB	CSTF2	14.39	15.726	13.3687	17.4276	18.611	15.6954	13.3796	14.3618	14.8351	16.5197	15.4326	16.0838	17.3035	17.7079	17.4583	13.1435	13.5427	14.3946	13.7009	13.6248	11.5055	12.2186	11.048	11.7843	12.2432	10.2388	11.9205	12.6487	11.145	0.197817	1.5338	-0.823486	3.23543	4.41881	1.50328	2.82606	1.73898	2.3902	3.60988	4.01431	3.76466
CSTF3	sp|Q12996|CSTF3_HUMAN	CSTF3_HUMAN	HUMAN	CSTF3	NA	NA	NA	NA	14.9434	15.0657	18.0866	18.8859	19.1905	19.4589	15.2126	14.4665	14.1612	18.142	15.8814	16.665	18.685	19.1601	18.9072	13.0855	15.26	14.9719	18.9548	13.1347	NA	NA	NA	NA	NA	NA	NA	NA	NA	0.329942	0.452318	3.47317	4.27251	4.57711	4.84548	3.70281	1.44229	2.22583	4.24586	4.72095	4.46804
CTBP1	sp|Q13363|CTBP1_HUMAN	CTBP1_HUMAN	HUMAN	CTBP1 CTBP	NA	NA	NA	NA	13.421	15.0928	13.5125	18.1305	15.1509	17.9898	13.3847	14.2673	14.461	15.3459	14.3986	15.3758	14.2512	15.1064	13.5079	16.1244	14.1529	13.7618	15.4155	12.5624	NA	NA	NA	NA	NA	NA	NA	NA	NA	-0.616716	1.05513	-0.52512	4.09282	1.11327	3.95215	0.666178	-0.281145	0.696094	-0.428523	0.426689	-1.17182
CTNNA1	NA	NA	NA	NA	A0A0D9RKY1_CHLSB	tr|A0A0D9RKY1|A0A0D9RKY1_CHLSB;tr|A0A0D9RTM3|A0A0D9RTM3_CHLSB	CHLSB	CTNNA1	NA	NA	NA	NA	NA	NA	NA	NA	NA	NA	NA	NA	NA	NA	NA	NA	NA	NA	NA	NA	10.8742	9.92626	8.54878	12.6263	12.4585	11.2715	12.9811	12.4885	12.4169	NA	NA	NA	NA	NA	NA	NA	NA	NA	NA	NA	NA
CTNNBL1	NA	NA	NA	NA	A0A0D9RMN2_CHLSB	tr|A0A0D9RMN2|A0A0D9RMN2_CHLSB	CHLSB	CTNNBL1	NA	NA	NA	NA	NA	NA	NA	NA	NA	NA	NA	NA	NA	NA	NA	NA	NA	NA	NA	NA	12.2272	10.6486	12.3166	10.4616	10.5651	9.74282	12.3502	12.5152	12.8388	NA	NA	NA	NA	NA	NA	NA	NA	NA	NA	NA	NA
CTNND1	sp|O60716|CTND1_HUMAN	CTND1_HUMAN	HUMAN	CTNND1 KIAA0384	NA	NA	NA	NA	14.4841	14.5406	15.1496	14.1555	15.1428	14.2469	14.1087	14.0174	14.7931	16.5848	16.8889	17.595	17.4875	16.6201	17.5835	15.6567	15.0954	13.9343	14.4012	14.2545	NA	NA	NA	NA	NA	NA	NA	NA	NA	0.177724	0.23423	0.843178	-0.150897	0.836366	-0.0594945	1.68932	1.99347	2.69953	2.592	1.72467	2.68804
CTPS1	sp|P17812|PYRG1_HUMAN	PYRG1_HUMAN	HUMAN	CTPS1 CTPS	A0A0D9S7M1_CHLSB	tr|A0A0D9S7M1|A0A0D9S7M1_CHLSB	CHLSB	CTPS1	14.5902	15.6288	14.3996	15.0493	16.4236	14.7369	16.3385	14.6497	13.544	19.3749	18.904	19.4792	19.1389	18.7756	19.343	14.3715	14.8585	13.5703	14.1701	15.6521	12.0976	13.3069	10.5506	14.481	14.0442	13.8488	13.1805	13.3838	11.1232	-0.253869	0.784773	-0.444465	0.205201	1.57948	-0.107208	5.10811	4.6372	5.21245	4.8721	4.50877	5.07623
CTSD	sp|P07339|CATD_HUMAN	CATD_HUMAN	HUMAN	CTSD CPSD	NA	NA	NA	NA	16.9582	17.7058	16.8858	20.5454	17.4307	16.5433	17.4988	14.4059	18.3121	14.5226	14.6123	14.8889	14.8864	20.0725	14.9257	15.6205	13.1456	13.7504	13.7569	13.9519	NA	NA	NA	NA	NA	NA	NA	NA	NA	0.219263	0.966817	0.146889	3.80643	0.691747	-0.195662	0.350454	0.440108	0.716708	0.714234	5.90029	0.753514
CTSL	NA	NA	NA	NA	A0A0D9R4W3_CHLSB	tr|A0A0D9R4W3|A0A0D9R4W3_CHLSB	CHLSB	CTSL	NA	NA	NA	NA	NA	NA	NA	NA	NA	NA	NA	NA	NA	NA	NA	NA	NA	NA	NA	NA	11.207	11.6632	13.2468	10.5583	10.5158	11.1783	11.7127	11.8744	12.3523	NA	NA	NA	NA	NA	NA	NA	NA	NA	NA	NA	NA
CTTN	sp|Q14247|SRC8_HUMAN	SRC8_HUMAN	HUMAN	CTTN EMS1	A0A0D9RAH6_CHLSB	tr|A0A0D9RAH6|A0A0D9RAH6_CHLSB	CHLSB	CTTN	14.6484	15.1196	16.9324	15.302	15.1005	14.0777	14.3822	14.935	17.3287	18.0845	17.3407	17.205	18.1376	17.8681	17.769	14.1053	15.0042	16.7499	14.6589	15.553	12.5873	13.5492	14.2372	15.2859	15.3483	12.9722	12.4055	11.4943	12.5185	-0.900229	-0.428985	1.38375	-0.246602	-0.448139	-1.4709	2.79806	2.05428	1.91859	2.85111	2.58164	2.48256
CUL3	sp|Q13618|CUL3_HUMAN	CUL3_HUMAN	HUMAN	CUL3 KIAA0617	NA	NA	NA	NA	13.9226	15.6341	15.0121	16.1671	14.7144	19.8284	13.8407	14.1866	15.0391	14.0909	15.3662	13.6092	15.1303	15.389	16.4988	14.2614	15.8924	14.2858	13.2288	14.3858	NA	NA	NA	NA	NA	NA	NA	NA	NA	-0.432843	1.27859	0.656626	1.81156	0.35895	5.4729	-0.722264	0.552985	-1.20403	0.317074	0.575775	1.68558
CUL4A	sp|Q13619|CUL4A_HUMAN	CUL4A_HUMAN	HUMAN	CUL4A	NA	NA	NA	NA	15.89	14.6721	15.0752	14.6262	15.0765	15.9617	14.4259	12.953	15.8798	16.3027	15.1378	14.5191	16.6001	13.2785	16.233	13.682	15.1847	13.724	14.9957	14.8094	NA	NA	NA	NA	NA	NA	NA	NA	NA	1.47041	0.252527	0.655634	0.206627	0.656929	1.54213	2.10582	0.940881	0.3222	2.40323	-0.918422	2.03608
CWC15	NA	NA	NA	NA	A0A0D9S1L0_CHLSB	tr|A0A0D9S1L0|A0A0D9S1L0_CHLSB	CHLSB	CWC15	NA	NA	NA	NA	NA	NA	NA	NA	NA	NA	NA	NA	NA	NA	NA	NA	NA	NA	NA	NA	11.5316	9.43848	11.7166	11.518	9.54606	12.5098	12.5848	12.0038	11.2733	NA	NA	NA	NA	NA	NA	NA	NA	NA	NA	NA	NA
CWC22	NA	NA	NA	NA	A0A0D9RKG1_CHLSB	tr|A0A0D9RKG1|A0A0D9RKG1_CHLSB	CHLSB	CWC22	NA	NA	NA	NA	NA	NA	NA	NA	NA	NA	NA	NA	NA	NA	NA	NA	NA	NA	NA	NA	11.3436	12.1866	10.6476	11.9915	11.4264	11.5632	11.3182	12.4704	11.6308	NA	NA	NA	NA	NA	NA	NA	NA	NA	NA	NA	NA
CWC27	NA	NA	NA	NA	A0A0D9RTV6_CHLSB	tr|A0A0D9RTV6|A0A0D9RTV6_CHLSB	CHLSB	CWC27	NA	NA	NA	NA	NA	NA	NA	NA	NA	NA	NA	NA	NA	NA	NA	NA	NA	NA	NA	NA	11.5327	9.80958	10.4388	11.1788	9.34164	11.9763	11.2113	12.7799	11.1806	NA	NA	NA	NA	NA	NA	NA	NA	NA	NA	NA	NA
CYB5B	sp|O43169|CYB5B_HUMAN	CYB5B_HUMAN	HUMAN	CYB5B CYB5M OMB5	NA	NA	NA	NA	13.372	16.4187	14.543	15.6176	13.8586	15.1042	14.4054	13.6383	12.7292	16.018	16.0021	15.1599	16.7389	12.938	17.3003	13.8462	15.5669	15.3764	15.9468	14.5078	NA	NA	NA	NA	NA	NA	NA	NA	NA	-0.218964	2.82766	0.951983	2.02659	0.267566	1.51324	1.08813	1.07229	0.230027	1.80903	-1.99184	2.37045
CYB5R3	sp|P00387|NB5R3_HUMAN	NB5R3_HUMAN	HUMAN	CYB5R3 DIA1	NA	NA	NA	NA	14.3065	15.5335	15.1045	15.5867	16.3116	15.0364	15.3516	14.3797	15.113	18.7889	18.6759	18.9929	18.4139	18.8535	18.4521	15.0585	14.3266	14.3591	12.7908	13.5933	NA	NA	NA	NA	NA	NA	NA	NA	NA	-0.641634	0.58544	0.156401	0.638604	1.36347	0.0882448	4.20746	4.09449	4.41153	3.83249	4.27205	3.87069
CYCS	sp|P99999|CYC_HUMAN	CYC_HUMAN	HUMAN	CYCS CYC	NA	NA	NA	NA	13.4548	15.8383	15.5957	15.9079	14.2022	12.9595	15.4104	12.9715	13.8293	13.8382	15.0086	14.5603	14.0614	16.4215	16.8515	16.2579	16.3615	14.5612	17.2046	15.8657	NA	NA	NA	NA	NA	NA	NA	NA	NA	-0.61556	1.76793	1.52527	1.83751	0.131845	-1.11094	-1.88862	-0.718274	-1.16656	-1.6654	0.694638	1.12464
CYFIP1	sp|Q7L576|CYFP1_HUMAN	CYFP1_HUMAN	HUMAN	CYFIP1 KIAA0068	A0A0D9R2K6_CHLSB	tr|A0A0D9R2K6|A0A0D9R2K6_CHLSB;tr|A0A0D9RE47|A0A0D9RE47_CHLSB	CHLSB	CYFIP1	16.0663	15.3834	14.4461	16.0846	13.7896	14.1548	14.4913	14.355	15.7627	15.2739	15.2924	15.3334	14.8726	15.0868	14.6683	13.2019	15.0159	14.6014	12.7802	13.2911	12.6677	9.73021	13.3725	13.4722	12.2193	11.4038	11.5095	13.207	12.8522	1.19664	0.513718	-0.423576	1.21491	-1.08004	-0.71481	1.00079	1.01928	1.06028	0.599499	0.813761	0.395253
CYP3A5	NA	NA	NA	NA	A0A0D9RYZ3_CHLSB	tr|A0A0D9RYZ3|A0A0D9RYZ3_CHLSB	CHLSB	CYP3A5	NA	NA	NA	NA	NA	NA	NA	NA	NA	NA	NA	NA	NA	NA	NA	NA	NA	NA	NA	NA	11.2903	8.67462	10.6801	11.0868	9.18802	12.3405	12.6016	12.532	12.0552	NA	NA	NA	NA	NA	NA	NA	NA	NA	NA	NA	NA
CYP51A1	sp|Q16850|CP51A_HUMAN	CP51A_HUMAN	HUMAN	CYP51A1 CYP51	NA	NA	NA	NA	14.9015	15.3744	14.3916	15.8063	14.451	15.7625	15.1276	14.6671	17.8799	16.7311	14.7938	16.9625	16.2859	15.0629	16.2648	14.8273	15.8276	15.0755	14.0585	14.5885	NA	NA	NA	NA	NA	NA	NA	NA	NA	-0.989985	-0.517153	-1.49992	-0.0852802	-1.44053	-0.12905	1.48759	-0.449626	1.71905	1.04246	-0.180587	1.02129
CYRIB	NA	NA	NA	NA	A0A0D9RCJ9_CHLSB	tr|A0A0D9RCJ9|A0A0D9RCJ9_CHLSB	CHLSB	CYRIB	NA	NA	NA	NA	NA	NA	NA	NA	NA	NA	NA	NA	NA	NA	NA	NA	NA	NA	NA	NA	9.87828	12.8072	12.417	10.143	8.88023	14.7998	13.7855	12.277	11.8022	NA	NA	NA	NA	NA	NA	NA	NA	NA	NA	NA	NA
CZIB	sp|Q9NWV4|CZIB_HUMAN	CZIB_HUMAN	HUMAN	CZIB C1orf123	NA	NA	NA	NA	13.9371	15.0545	14.3341	15.0714	13.2058	14.4222	14.0256	15.2456	15.6355	14.6611	14.6944	15.4438	15.8547	16.7731	14.6123	14.3035	14.3055	15.2833	14.1691	17.5423	NA	NA	NA	NA	NA	NA	NA	NA	NA	-1.0318	0.0856296	-0.634851	0.102483	-1.7631	-0.546715	0.0303133	0.0635926	0.813034	1.2239	2.14237	-0.0184663
DAD1	sp|P61803|DAD1_HUMAN	DAD1_HUMAN	HUMAN	DAD1	NA	NA	NA	NA	15.816	13.7967	15.4175	15.9143	15.2495	14.9725	15.5822	13.68	13.579	17.3992	13.4633	14.4104	15.7895	15.0279	15.3693	18.1992	16.6658	14.2405	14.4751	13.356	NA	NA	NA	NA	NA	NA	NA	NA	NA	1.53565	-0.483667	1.13706	1.63394	0.969103	0.692081	1.03067	-2.90523	-1.95808	-0.578983	-1.34059	-0.999183
DAP3	sp|P51398|RT29_HUMAN	RT29_HUMAN	HUMAN	DAP3 MRPS29	A0A0D9S561_CHLSB	tr|A0A0D9S561|A0A0D9S561_CHLSB	CHLSB	DAP3	18.0042	18.0221	19.871	17.0601	17.0025	18.9933	17.9298	19.3243	20.1603	20.4779	18.7009	19.9512	18.1281	15.6886	18.7639	21.3709	20.8369	21.3351	14.8077	13.8774	13.3621	13.5577	13.669	10.7702	9.55359	13.9318	11.3601	12.7706	13.3432	-1.13396	-1.11602	0.732872	-2.07799	-2.13561	-0.144815	-0.703053	-2.48008	-1.22979	-3.05286	-5.49235	-2.41712
DARS1	sp|P14868|SYDC_HUMAN	SYDC_HUMAN	HUMAN	DARS1 DARS PIG40	A0A0D9RUT2_CHLSB	tr|A0A0D9RUT2|A0A0D9RUT2_CHLSB	CHLSB	DARS1	18.943	15.5518	16.0916	19.4736	15.0386	20.0096	18.4219	14.6699	18.2801	18.8275	18.2316	18.5734	18.4425	17.9119	18.6953	16.9867	17.2235	15.4597	16.6521	13.1548	13.3073	9.826	9.64952	10.9941	14.4738	13.9074	11.8063	11.9406	12.448	1.819	-1.57219	-1.0324	2.34962	-2.08541	2.88565	2.27082	1.67497	2.01671	1.88586	1.3552	2.13867
DARS2	sp|Q6PI48|SYDM_HUMAN	SYDM_HUMAN	HUMAN	DARS2	NA	NA	NA	NA	15.3425	17.861	17.1025	17.202	16.4972	18.2258	17.8033	18.3501	17.1442	21.8074	21.9218	20.5141	17.8748	17.7968	18.0589	23.0369	22.8019	23.2987	15.0584	14.6827	NA	NA	NA	NA	NA	NA	NA	NA	NA	-2.42333	0.0951665	-0.663392	-0.56387	-1.26869	0.45995	-1.23837	-1.12404	-2.53167	-5.17102	-5.24896	-4.98694
DAZAP1	sp|Q96EP5|DAZP1_HUMAN	DAZP1_HUMAN	HUMAN	DAZAP1	A0A0D9RI73_CHLSB	tr|A0A0D9RI73|A0A0D9RI73_CHLSB	CHLSB	DAZAP1	21.9466	16.4613	21.0495	22.0409	22.518	22.1658	14.0638	13.9207	14.6614	21.6987	20.7938	21.5743	21.9792	22.3754	22.2297	14.5231	15.2092	15.21	22.4252	13.9307	17.9946	18.9976	19.7109	18.5618	19.3801	19.1873	13.5971	11.986	11.3417	7.73127	2.24604	6.83424	7.82557	8.3027	7.95047	6.71793	5.81298	6.59353	6.99846	7.39463	7.24894
DBI	sp|P07108|ACBP_HUMAN	ACBP_HUMAN	HUMAN	DBI	NA	NA	NA	NA	13.8483	15.918	16.7888	18.1269	16.7729	16.4376	14.6714	15.4383	13.3483	16.5363	15.3757	15.1799	14.3159	12.9609	15.6148	14.561	13.9505	15.4813	16.0248	14.0004	NA	NA	NA	NA	NA	NA	NA	NA	NA	-0.637686	1.43196	2.30276	3.64091	2.28687	1.95155	1.87204	0.711393	0.515648	-0.348378	-1.7034	0.950516
DBN1	sp|Q16643|DREB_HUMAN	DREB_HUMAN	HUMAN	DBN1 D0S117E	A0A0D9R8U2_CHLSB	tr|A0A0D9R8U2|A0A0D9R8U2_CHLSB	CHLSB	DBN1	14.2934	14.9637	14.1729	19.022	12.9589	17.8488	14.6527	15.0341	13.9204	13.8939	14.3359	15.0159	14.2463	14.1398	13.3364	15.144	13.8238	13.7705	14.4749	14.1765	10.8215	13.0485	12.6421	13.7364	13.0511	14.3132	13.2618	12.5816	11.7036	-0.24232	0.427981	-0.362808	4.4863	-1.57682	3.31305	-0.352174	0.0898415	0.769783	0.000232328	-0.106335	-0.909689
DBNL	sp|Q9UJU6|DBNL_HUMAN	DBNL_HUMAN	HUMAN	DBNL CMAP SH3P7 PP5423	A0A0D9RSH2_CHLSB	tr|A0A0D9RSH2|A0A0D9RSH2_CHLSB	CHLSB	DBNL	15.0657	15.4443	14.7669	14.7511	14.8482	16.2774	13.8882	14.5354	15.5005	14.76	16.2357	13.4256	15.9149	15.6607	12.82	14.9897	13.8759	15.7129	13.5444	13.4114	14.5965	14.9981	14.995	13.919	14.119	15.0383	14.324	11.3424	12.4378	0.424304	0.802925	0.125571	0.109694	0.206853	1.63608	-0.0995041	1.37619	-1.43393	1.0554	0.801191	-2.03951
DBR1	sp|Q9UK59|DBR1_HUMAN	DBR1_HUMAN	HUMAN	DBR1	NA	NA	NA	NA	14.7834	14.7232	13.5622	14.4347	12.1577	15.3592	19.1514	15.0879	14.6022	17.0763	15.3214	15.762	16.7775	17.207	16.5007	15.9267	13.6932	14.5795	17.0554	14.7844	NA	NA	NA	NA	NA	NA	NA	NA	NA	-1.49709	-1.55734	-2.71826	-1.84576	-4.12279	-0.921267	2.34315	0.588241	1.02883	2.04437	2.47382	1.76751
DBT	sp|P11182|ODB2_HUMAN	ODB2_HUMAN	HUMAN	DBT BCATE2	NA	NA	NA	NA	13.0521	16.0035	14.3066	16.1319	14.0617	15.8032	13.9127	13.8122	17.8813	14.9864	18.4386	17.0123	16.8365	13.1635	17.4903	21.1583	20.3474	20.2555	15.5513	17.5087	NA	NA	NA	NA	NA	NA	NA	NA	NA	-2.14996	0.801438	-0.895442	0.929877	-1.1404	0.601109	-5.60063	-2.14845	-3.5748	-3.75053	-7.42359	-3.09676
DCD	sp|P81605|DCD_HUMAN	DCD_HUMAN	HUMAN	DCD AIDD DSEP	NA	NA	NA	NA	19.9168	21.7493	20.6263	17.2361	20.123	19.254	21.1562	13.4426	20.4784	20.4023	18.6547	18.4343	19.9894	19.4758	19.9017	22.8019	21.862	21.8372	20.8873	24.3352	NA	NA	NA	NA	NA	NA	NA	NA	NA	1.55773	3.39027	2.26727	-1.12292	1.76396	0.894932	-1.76474	-3.51233	-3.73274	-2.17763	-2.69121	-2.26534
DCLK1	NA	NA	NA	NA	A0A0D9RZ66_CHLSB	tr|A0A0D9RZ66|A0A0D9RZ66_CHLSB	CHLSB	DCLK1	NA	NA	NA	NA	NA	NA	NA	NA	NA	NA	NA	NA	NA	NA	NA	NA	NA	NA	NA	NA	11.6883	9.79371	10.6729	9.56638	10.2282	10.6502	13.9983	13.4542	12.2736	NA	NA	NA	NA	NA	NA	NA	NA	NA	NA	NA	NA
DCTN2	sp|Q13561|DCTN2_HUMAN	DCTN2_HUMAN	HUMAN	DCTN2 DCTN50	NA	NA	NA	NA	14.9994	14.8788	13.4093	15.5648	14.7625	18.6056	14.0444	14.7633	15.5683	15.1608	14.8953	14.6756	13.9302	14.8083	16.0798	14.7433	14.0677	15.0234	15.9692	14.7427	NA	NA	NA	NA	NA	NA	NA	NA	NA	0.207401	0.0867763	-1.38275	0.772766	-0.0295422	3.81355	0.549333	0.283818	0.0641025	-0.681249	0.196875	1.46836
DCUN1D1	sp|Q96GG9|DCNL1_HUMAN	DCNL1_HUMAN	HUMAN	DCUN1D1 DCN1 DCUN1L1 RP42 SCCRO	NA	NA	NA	NA	13.6291	15.3349	15.5506	14.8258	14.2644	14.59	12.3184	15.1659	14.406	14.4317	16.1351	15.3197	15.0046	17.1902	15.7844	14.6206	14.3749	14.334	15.2332	13.5007	NA	NA	NA	NA	NA	NA	NA	NA	NA	-0.334333	1.37145	1.5872	0.862367	0.300963	0.626623	-0.0115038	1.69195	0.876582	0.561409	2.74702	1.34126
DCXR	sp|Q7Z4W1|DCXR_HUMAN	DCXR_HUMAN	HUMAN	DCXR SDR20C1	NA	NA	NA	NA	18.9964	19.3091	18.8438	18.4467	14.1465	18.8766	14.0212	14.1521	14.253	19.1914	19.4998	19.2821	14.3137	15.4955	17.0447	20.6122	20.6453	20.6863	13.988	14.3182	NA	NA	NA	NA	NA	NA	NA	NA	NA	4.85433	5.16699	4.70168	4.30456	0.00439266	4.73454	-1.45648	-1.14811	-1.36584	-6.33423	-5.15239	-3.60317
DDB1	sp|Q16531|DDB1_HUMAN	DDB1_HUMAN	HUMAN	DDB1 XAP1	A0A0D9R246_CHLSB	tr|A0A0D9R246|A0A0D9R246_CHLSB	CHLSB	DDB1	14.4673	16.016	14.6682	21.0242	15.3504	14.6202	13.7596	17.9658	17.2566	15.705	15.0449	16.3284	16.8163	18.2032	17.8733	17.5873	15.4923	13.9255	17.6962	18.2993	11.3132	11.2423	9.34789	9.71727	15.4098	9.51229	13.2222	12.926	11.5756	-1.86003	-0.311381	-1.65912	4.69684	-0.976987	-1.70712	0.0366573	-0.623475	0.660031	1.1479	2.53485	2.20489
DDI2	sp|Q5TDH0|DDI2_HUMAN	DDI2_HUMAN	HUMAN	DDI2	NA	NA	NA	NA	15.227	16.9708	15.1658	14.714	13.539	17.5122	14.4228	13.1744	15.2797	14.3141	15.0247	15.4932	14.9652	14.8026	15.1979	14.3358	13.9275	14.7245	13.8571	15.2073	NA	NA	NA	NA	NA	NA	NA	NA	NA	0.934658	2.67847	0.873506	0.421712	-0.75333	3.21989	-0.0151795	0.695476	1.16397	0.635914	0.473347	0.868664
DDOST	sp|P39656|OST48_HUMAN	OST48_HUMAN	HUMAN	DDOST KIAA0115 OST48 OK/SW-cl.45	A0A0D9S8C1_CHLSB	tr|A0A0D9S8C1|A0A0D9S8C1_CHLSB	CHLSB	DDOST	14.3991	17.2217	14.43	22.9647	16.9289	19.8213	15.2201	16.2955	16.497	22.3299	22.0704	21.7499	21.5571	20.478	21.9305	14.7145	13.8861	13.3958	14.3184	14.4407	9.9854	10.4518	10.9436	11.9545	10.2263	13.3302	10.855	13.2397	12.1881	-1.60508	1.21748	-1.5742	6.96053	0.924728	3.81708	8.33116	8.07156	7.75114	7.55833	6.47924	7.9317
DDRGK1	sp|Q96HY6|DDRGK_HUMAN	DDRGK_HUMAN	HUMAN	DDRGK1 C20orf116 UFBP1	NA	NA	NA	NA	14.9873	13.8827	14.8645	18.8727	13.7239	18.8175	14.3681	13.9393	13.3933	19.0027	18.3046	19.134	19.9533	19.3819	18.8812	23.5584	21.3686	19.4031	15.675	15.0058	NA	NA	NA	NA	NA	NA	NA	NA	NA	1.08705	-0.0175297	0.964328	4.97252	-0.176322	4.91731	-2.44064	-3.13876	-2.30937	-1.49004	-2.06149	-2.56216
DDX1	sp|Q92499|DDX1_HUMAN	DDX1_HUMAN	HUMAN	DDX1	A0A0D9R6A2_CHLSB	tr|A0A0D9R6A2|A0A0D9R6A2_CHLSB	CHLSB	DDX1	19.3619	14.6669	19.4722	19.4385	21.5263	22.3104	15.048	17.2579	14.3356	23.9501	23.4194	23.5475	23.5011	23.3882	23.5052	18.4945	15.2036	13.4186	24.5492	13.73	14.1331	18.3223	19.4401	17.8683	19.5017	17.4371	12.269	11.9037	13.7775	3.81474	-0.880324	3.92499	3.89134	5.97906	6.76316	8.24455	7.71388	7.84189	7.79549	7.68268	7.79962
DDX17	sp|Q92841|DDX17_HUMAN	DDX17_HUMAN	HUMAN	DDX17	A0A0D9R2U6_CHLSB	tr|A0A0D9R2U6|A0A0D9R2U6_CHLSB	CHLSB	DDX17	21.951	19.8713	23.5462	23.4439	23.7175	21.6221	17.8374	16.3569	18.3932	24.2807	24.2441	24.5974	25.2392	25.1924	25.0482	20.0294	19.0525	19.9393	25.5393	15.9211	19.5296	21.1083	20.9008	20.3873	20.528	18.6828	14.1887	15.819	16.5429	4.42177	2.3421	6.01698	5.91474	6.18836	4.09289	4.60696	4.57032	4.9236	5.56542	5.51862	5.37442
DDX18	sp|Q9NVP1|DDX18_HUMAN	DDX18_HUMAN	HUMAN	DDX18 cPERP-D	NA	NA	NA	NA	15.9231	16.2163	16.0067	14.7851	14.4077	14.387	15.0047	14.3043	15.0816	20.6785	19.0441	18.812	19.4907	19.9438	18.9638	19.0393	21.6499	20.1129	16.084	16.6286	NA	NA	NA	NA	NA	NA	NA	NA	NA	1.12625	1.41945	1.20984	-0.011759	-0.389189	-0.409855	0.411143	-1.22324	-1.45531	-0.776603	-0.323561	-1.3035
DDX19A	sp|Q9NUU7|DD19A_HUMAN	DD19A_HUMAN	HUMAN	DDX19A DDX19L	NA	NA	NA	NA	14.557	15.0124	19.1468	19.0002	19.8143	21.3473	13.6059	14.7699	13.6017	20.3289	20.971	20.6774	21.9309	21.8753	21.7061	16.3036	13.7966	15.8517	19.2552	16.2745	NA	NA	NA	NA	NA	NA	NA	NA	NA	0.564524	1.01993	5.15429	5.00776	5.82188	7.35481	5.01164	5.6537	5.36008	6.61363	6.55798	6.38882
DDX19B	sp|Q9UMR2|DD19B_HUMAN	DD19B_HUMAN	HUMAN	DDX19B DBP5 DDX19 TDBP	NA	NA	NA	NA	15.1906	14.6717	15.5079	13.4519	13.3358	15.2278	16.5422	15.7351	15.2821	17.4921	16.5726	17.3442	17.2697	16.2943	17.2546	14.1855	16.2291	16.1344	13.9968	12.1337	NA	NA	NA	NA	NA	NA	NA	NA	NA	-0.66254	-1.18145	-0.345222	-2.40119	-2.5173	-0.625346	1.97576	1.05631	1.82788	1.75342	0.77797	1.73828
DDX20	sp|Q9UHI6|DDX20_HUMAN	DDX20_HUMAN	HUMAN	DDX20 DP103 GEMIN3	NA	NA	NA	NA	15.2915	14.8524	14.6351	14.2694	14.2049	13.829	14.7907	13.7937	15.321	18.1811	18.5674	18.4104	17.5185	16.4663	16.7414	14.7893	13.5539	13.6888	15.9966	15.0605	NA	NA	NA	NA	NA	NA	NA	NA	NA	0.656401	0.217258	-1.47413e-05	-0.365721	-0.430234	-0.80608	4.17042	4.55675	4.39973	3.50776	2.45562	2.73066
DDX21	sp|Q9NR30|DDX21_HUMAN	DDX21_HUMAN	HUMAN	DDX21	NA	NA	NA	NA	16.2273	14.81	17.8686	16.7793	17.5049	15.7769	14.6023	13.1629	13.7588	17.0306	14.9817	16.2747	21.5663	21.5925	21.7888	15.9621	13.1836	15.0261	20.9068	14.2555	NA	NA	NA	NA	NA	NA	NA	NA	NA	2.38595	0.968723	4.02725	2.93798	3.66354	1.93557	2.30666	0.257823	1.55076	6.84233	6.86862	7.06487
DDX23	sp|Q9BUQ8|DDX23_HUMAN	DDX23_HUMAN	HUMAN	DDX23	A0A0D9R1P7_CHLSB	tr|A0A0D9R1P7|A0A0D9R1P7_CHLSB	CHLSB	DDX23	14.0517	15.7732	17.1809	15.4148	14.5535	17.276	14.4748	14.6426	14.8379	14.0668	14.7419	14.3569	20.1744	19.8017	20.5643	16.402	15.3518	14.2234	19.6567	14.0842	11.6811	13.1068	14.9353	13.1399	15.0235	13.4602	13.2231	12.7089	13.0576	-0.600101	1.1214	2.52911	0.763004	-0.0982854	2.62427	-1.25891	-0.583843	-0.968799	4.84867	4.47601	5.23858
DDX28	sp|Q9NUL7|DDX28_HUMAN	DDX28_HUMAN	HUMAN	DDX28 MDDX28	NA	NA	NA	NA	13.9635	15.8783	14.534	14.8066	14.7801	14.3698	14.7183	12.5735	14.229	14.7196	16.2343	14.7548	14.6657	14.3815	16.5354	16.7079	16.0931	16.8692	13.6337	14.3608	NA	NA	NA	NA	NA	NA	NA	NA	NA	0.123244	2.03801	0.693734	0.966307	0.93982	0.529555	-1.83719	-0.322408	-1.80192	-1.891	-2.17524	-0.0213563
DDX39A	sp|O00148|DX39A_HUMAN	DX39A_HUMAN	HUMAN	DDX39A DDX39	A0A0D9R1Z7_CHLSB	tr|A0A0D9R1Z7|A0A0D9R1Z7_CHLSB	CHLSB	DDX39A	19.2908	16.6994	20.0903	20.1453	21.6121	19.0938	14.739	16.37	15.0864	18.0627	15.6518	18.8208	20.1845	19.3547	19.3983	13.0422	15.909	13.8213	22.1366	12.6137	16.3351	17.3198	17.8478	16.9237	17.4323	16.8435	11.7022	13.191	10.6903	3.89233	1.30094	4.69183	4.74685	6.21365	3.69534	3.80515	1.39432	4.56327	5.92696	5.09722	5.14077
DDX39B	sp|Q13838|DX39B_HUMAN	DX39B_HUMAN	HUMAN	DDX39B BAT1 UAP56	A0A0D9R829_CHLSB	tr|A0A0D9R829|A0A0D9R829_CHLSB	CHLSB	DDX39B	21.6327	20.9276	23.936	24.0807	24.584	23.343	17.5334	16.9041	19.5425	23.1151	22.6815	23.34	24.0053	24.3716	24.3215	19.6125	18.3885	16.8256	24.5753	19.3463	20.6881	21.2875	20.9981	20.235	20.8819	20.1168	15.6602	16.8645	16.6472	3.63934	2.93426	5.94265	6.08741	6.59066	5.34966	4.83951	4.40595	5.06445	5.72974	6.09603	6.04592
DDX3X	sp|O00571|DDX3X_HUMAN;sp|O15523|DDX3Y_HUMAN	DDX3X_HUMAN	HUMAN	DDX3X DBX DDX3	A0A0D9RNA2_CHLSB	tr|A0A0D9RNA2|A0A0D9RNA2_CHLSB	CHLSB	DDX3X	19.0944	19.5545	22.6452	22.476	22.0689	21.8396	16.7925	18.7882	17.2275	26.9052	26.3862	27.1073	24.9843	24.8603	24.6092	20.7809	19.8708	20.3956	25.6568	19.2983	18.129	17.219	17.6677	15.0275	18.5224	18.8756	11.416	13.29	12.6574	1.49174	1.95177	5.04249	4.8733	4.46617	4.23687	6.55607	6.03712	6.75819	4.63518	4.51116	4.26014
DDX3Y	NA	NA	NA	NA	A0A0D9S0E1_CHLSB	tr|A0A0D9S0E1|A0A0D9S0E1_CHLSB	CHLSB	DDX3Y	NA	NA	NA	NA	NA	NA	NA	NA	NA	NA	NA	NA	NA	NA	NA	NA	NA	NA	NA	NA	16.0949	19.1162	19.0896	19.8508	19.4849	19.2857	14.8449	14.6924	11.2841	NA	NA	NA	NA	NA	NA	NA	NA	NA	NA	NA	NA
DDX41	NA	NA	NA	NA	A0A0D9R8Q7_CHLSB	tr|A0A0D9R8Q7|A0A0D9R8Q7_CHLSB	CHLSB	DDX41	NA	NA	NA	NA	NA	NA	NA	NA	NA	NA	NA	NA	NA	NA	NA	NA	NA	NA	NA	NA	11.7747	9.9517	13.0451	12.1934	11.5377	11.0949	13.0919	12.6968	12.5773	NA	NA	NA	NA	NA	NA	NA	NA	NA	NA	NA	NA
DDX42	sp|Q86XP3|DDX42_HUMAN	DDX42_HUMAN	HUMAN	DDX42	A0A0D9QV68_CHLSB	tr|A0A0D9QV68|A0A0D9QV68_CHLSB	CHLSB	DDX42	15.2738	15.7965	16.1936	15.2099	13.4957	16.4315	14.8535	15.7348	13.9981	16.2935	15.8426	14.7794	21.0687	21.0427	21.0529	14.9757	14.6082	13.4217	20.5534	14.0358	10.4023	15.5349	15.7362	14.4442	15.5413	11.1232	12.901	11.8924	11.8651	0.411665	0.934397	1.33143	0.347796	-1.36646	1.56938	1.95826	1.50743	0.44418	6.73355	6.70754	6.71772
DDX46	sp|Q7L014|DDX46_HUMAN	DDX46_HUMAN	HUMAN	DDX46 KIAA0801	NA	NA	NA	NA	13.7217	16.6712	14.1919	13.6144	14.0133	12.9589	15.3489	14.4259	13.6997	15.1337	14.6071	15.8212	22.3657	21.8351	22.1443	14.2937	15.0629	14.5077	21.8227	15.1262	NA	NA	NA	NA	NA	NA	NA	NA	NA	-0.769757	2.17973	-0.299637	-0.877129	-0.478194	-1.53262	0.5123	-0.0143451	1.19976	7.74429	7.21363	7.52282
DDX47	sp|Q9H0S4|DDX47_HUMAN	DDX47_HUMAN	HUMAN	DDX47	A0A0D9R892_CHLSB	tr|A0A0D9R892|A0A0D9R892_CHLSB	CHLSB	DDX47	16.7187	16.871	16.5967	15.4725	15.9753	13.3018	13.0244	14.0777	13.4175	13.5461	14.2998	15.2347	14.398	12.9396	14.2996	13.8099	15.4299	13.6091	14.3775	13.4177	13.2801	13.5958	12.0474	10.503	11.3	9.17686	12.5542	13.0109	12.7026	3.21212	3.36445	3.09014	1.96597	2.46879	-0.204706	-0.736894	0.0168053	0.951685	0.115063	-1.34339	0.0166403
DDX5	sp|P17844|DDX5_HUMAN	DDX5_HUMAN	HUMAN	DDX5 G17P1 HELR HLR1	A0A0D9QVI6_CHLSB	tr|A0A0D9QVI6|A0A0D9QVI6_CHLSB	CHLSB	DDX5	24.3786	21.441	24.2612	24.7851	25.374	24.0897	16.9224	19.8438	20.7105	24.5687	24.1523	24.5812	24.6567	25.1296	25.1748	19.7867	19.1089	19.5626	27.1347	18.8287	21.7321	22.9798	22.4736	22.516	22.3078	20.4592	17.9173	18.6867	17.6925	5.21963	2.28204	5.10227	5.62614	6.21512	4.93082	5.08266	4.66623	5.09513	5.17066	5.64354	5.68877
DDX50	sp|Q9BQ39|DDX50_HUMAN	DDX50_HUMAN	HUMAN	DDX50	NA	NA	NA	NA	19.0958	15.7237	19.1575	13.6954	16.711	15.2166	17.6824	14.3065	17.2344	14.2127	18.4011	14.7551	18.525	19.2142	18.3822	18.2569	18.6799	18.0802	16.0359	14.8444	NA	NA	NA	NA	NA	NA	NA	NA	NA	2.68802	-0.684066	2.74972	-2.71237	0.303263	-1.19118	-4.12632	0.0621047	-3.58383	0.185995	0.875188	0.0432693
DDX56	NA	NA	NA	NA	A0A0D9RSY3_CHLSB	tr|A0A0D9RSY3|A0A0D9RSY3_CHLSB	CHLSB	DDX56	NA	NA	NA	NA	NA	NA	NA	NA	NA	NA	NA	NA	NA	NA	NA	NA	NA	NA	NA	NA	11.0898	11.6735	11.4855	12.1728	11.3155	10.1217	12.1533	14.0438	13.2404	NA	NA	NA	NA	NA	NA	NA	NA	NA	NA	NA	NA
DDX6	sp|P26196|DDX6_HUMAN	DDX6_HUMAN	HUMAN	DDX6 HLR2 RCK	A0A0D9S3N9_CHLSB	tr|A0A0D9S3N9|A0A0D9S3N9_CHLSB	CHLSB	DDX6	20.3215	18.8553	22.7433	21.2822	23.103	22.0958	13.3571	14.6469	13.9279	24.1902	23.9592	24.0539	24.1261	23.8482	23.8974	14.3191	14.9647	16.0747	23.304	16.0373	18.6834	19.0323	19.8625	17.9075	19.4207	19.1762	12.756	12.3095	13.339	6.34415	4.87794	8.76599	7.30492	9.12564	8.11853	9.07075	8.83967	8.93442	9.00664	8.72875	8.77786
DECR1	sp|Q16698|DECR_HUMAN	DECR_HUMAN	HUMAN	DECR1 DECR SDR18C1	A0A0D9RKC1_CHLSB	tr|A0A0D9RKC1|A0A0D9RKC1_CHLSB	CHLSB	DECR1	13.8383	20.2603	21.3724	20.3133	19.9566	20.9555	21.1228	22.4711	22.4357	19.7938	20.6888	20.3425	13.6823	17.3641	17.5161	21.8315	21.6207	21.728	16.366	15.5738	14.4477	14.2594	13.4211	14.2691	13.0412	14.6827	14.747	15.3439	14.9792	-8.17158	-1.74957	-0.63745	-1.69657	-2.05327	-1.0544	-1.93293	-1.03786	-1.38426	-8.04446	-4.36261	-4.21064
DEK	sp|P35659|DEK_HUMAN	DEK_HUMAN	HUMAN	DEK	NA	NA	NA	NA	14.8665	15.1655	13.5606	14.7123	14.0642	15.8386	14.9976	14.6001	14.9446	15.0423	14.518	14.8081	15.4449	15.5151	15.5415	15.1578	14.5607	15.2743	14.7443	14.853	NA	NA	NA	NA	NA	NA	NA	NA	NA	0.0190504	0.318102	-1.28682	-0.135156	-0.783213	0.991118	0.0446744	-0.479629	-0.189505	0.447262	0.517493	0.543899
DENR	sp|O43583|DENR_HUMAN	DENR_HUMAN	HUMAN	DENR DRP1 H14	A0A0D9S500_CHLSB	tr|A0A0D9S500|A0A0D9S500_CHLSB	CHLSB	DENR	13.8362	15.2207	14.9507	15.9415	15.6428	16.9097	14.5343	16.8373	15.59	14.4353	15.3278	16.2408	13.5633	15.054	14.3449	15.1549	14.3253	13.2838	14.9562	12.4503	12.5526	11.5194	14.1216	9.30715	10.7475	11.0298	11.953	12.4527	12.7573	-1.81769	-0.433199	-0.703203	0.287578	-0.0110645	1.25582	0.180604	1.07312	1.98618	-0.691365	0.799322	0.0901946
DERA	sp|Q9Y315|DEOC_HUMAN	DEOC_HUMAN	HUMAN	DERA CGI-26	NA	NA	NA	NA	14.3379	13.4517	14.6375	18.0715	14.8521	16.7807	13.6511	14.3667	14.7094	14.5144	13.3513	16.049	14.0154	15.3198	15.7868	14.6122	14.0883	15.3935	14.4595	13.9338	NA	NA	NA	NA	NA	NA	NA	NA	NA	0.0955644	-0.790688	0.395113	3.82911	0.609759	2.53834	-0.183574	-1.34665	1.35099	-0.682585	0.621781	1.0888
DERL2	sp|Q9GZP9|DERL2_HUMAN	DERL2_HUMAN	HUMAN	DERL2 DER2 FLANA CGI-101 SBBI53	NA	NA	NA	NA	15.7757	14.9859	15.2796	14.8074	14.976	15.8377	14.7065	14.1025	12.436	17.4974	16.0584	15.136	14.0417	14.8884	13.9694	13.023	13.4021	15.1393	14.2237	14.5957	NA	NA	NA	NA	NA	NA	NA	NA	NA	2.02733	1.23748	1.53125	1.05905	1.22759	2.08931	3.6426	2.20364	1.28116	0.186896	1.03361	0.11462
DERPC	sp|P0CG12|DERPC_HUMAN	DERPC_HUMAN	HUMAN	DERPC	NA	NA	NA	NA	15.0205	16.5319	15.5584	13.83	15.759	13.5962	15.6999	13.5568	14.0984	15.0597	15.7609	15.6545	15.9935	13.8652	13.9883	15.6158	16.1086	14.7252	14.2591	13.4519	NA	NA	NA	NA	NA	NA	NA	NA	NA	0.568824	2.08023	1.10666	-0.621738	1.30728	-0.855498	-0.423507	0.277694	0.17131	0.510261	-1.61796	-1.49487
DES	sp|P17661|DESM_HUMAN	DESM_HUMAN	HUMAN	DES	NA	NA	NA	NA	14.3192	14.6564	14.7922	14.8554	14.3764	14.5251	14.3598	15.2025	12.3329	13.6658	14.9365	14.877	14.1842	15.1076	15.7042	21.6669	13.9492	15.11	14.5814	23.2901	NA	NA	NA	NA	NA	NA	NA	NA	NA	0.354185	0.69133	0.82717	0.890318	0.411367	0.560042	-3.24291	-1.97214	-2.03167	-2.72453	-1.8011	-1.20447
DFFA	sp|O00273|DFFA_HUMAN	DFFA_HUMAN	HUMAN	DFFA DFF1 DFF45 H13	NA	NA	NA	NA	15.6313	14.9781	15.4401	14.9456	15.3401	17.2456	13.9171	14.6945	14.575	15.2233	15.0206	14.1447	14.9177	14.463	15.0735	15.1973	14.2539	13.3828	13.2723	13.5194	NA	NA	NA	NA	NA	NA	NA	NA	NA	1.23577	0.582624	1.04455	0.550102	0.944603	2.8501	0.94531	0.742592	-0.133359	0.639671	0.184941	0.795448
DHCR24	sp|Q15392|DHC24_HUMAN	DHC24_HUMAN	HUMAN	DHCR24 KIAA0018	NA	NA	NA	NA	14.3426	15.1766	14.3273	19.332	14.1728	17.9565	15.0219	13.7098	12.7867	21.0566	20.6396	20.6703	20.5156	19.5172	20.5241	13.7067	15.0998	14.2481	15.0388	13.6699	NA	NA	NA	NA	NA	NA	NA	NA	NA	0.5031	1.33719	0.487826	5.4925	0.333395	4.11706	6.70508	6.28808	6.31875	6.16403	5.16562	6.17257
DHCR7	sp|Q9UBM7|DHCR7_HUMAN	DHCR7_HUMAN	HUMAN	DHCR7 D7SR	NA	NA	NA	NA	15.1573	14.6838	14.1299	20.5808	17.9575	17.8911	13.453	14.952	12.8217	19.7837	19.2769	19.23	19.4168	18.6379	19.4079	14.3894	14.6155	15.7113	13.9592	13.3925	NA	NA	NA	NA	NA	NA	NA	NA	NA	1.41505	0.941607	0.387655	6.83854	4.2153	4.14884	4.87831	4.37147	4.32461	4.51141	3.73245	4.50245
DHDH	NA	NA	NA	NA	A0A0D9S329_CHLSB	tr|A0A0D9S329|A0A0D9S329_CHLSB	CHLSB	DHDH	NA	NA	NA	NA	NA	NA	NA	NA	NA	NA	NA	NA	NA	NA	NA	NA	NA	NA	NA	NA	11.7382	11.4609	9.91073	9.7343	10.2365	11.0171	12.8976	12.4567	12.4701	NA	NA	NA	NA	NA	NA	NA	NA	NA	NA	NA	NA
DHFR	NA	NA	NA	NA	A0A0D9RRI0_CHLSB	tr|A0A0D9RRI0|A0A0D9RRI0_CHLSB	CHLSB	DHFR	NA	NA	NA	NA	NA	NA	NA	NA	NA	NA	NA	NA	NA	NA	NA	NA	NA	NA	NA	NA	11.4905	12.5234	14.0387	10.682	11.4735	14.1534	11.6864	13.4461	12.869	NA	NA	NA	NA	NA	NA	NA	NA	NA	NA	NA	NA
DHRS4	sp|Q9BTZ2|DHRS4_HUMAN;sp|P0CG22|DR4L1_HUMAN	DHRS4_HUMAN	HUMAN	DHRS4 SDR25C2 UNQ851/PRO1800	NA	NA	NA	NA	15.6341	13.9038	13.6618	15.6525	14.3083	14.3655	14.9852	15.2704	15.619	14.5185	14.6477	15.5059	15.4071	13.6777	13.7624	15.8654	15.9661	14.2742	15.0399	13.2028	NA	NA	NA	NA	NA	NA	NA	NA	NA	0.342503	-1.38774	-1.62974	0.360932	-0.983271	-0.926053	-0.850076	-0.720819	0.137382	0.0385202	-1.69087	-1.60612
DHX15	sp|O43143|DHX15_HUMAN	DHX15_HUMAN	HUMAN	DHX15 DBP1 DDX15	A0A0D9RVM1_CHLSB	tr|A0A0D9RVM1|A0A0D9RVM1_CHLSB	CHLSB	DHX15	13.6628	18.1029	17.7307	19.7636	18.5897	17.9598	13.4297	15.0583	13.7568	21.3439	21.3863	21.5312	23.5386	23.5873	23.8376	14.7549	14.2696	14.9088	22.4268	15.6816	12.5523	16.875	16.29	16.4604	16.6847	11.2578	12.5718	11.0624	11.1381	-0.418807	4.02129	3.64906	5.682	4.50815	3.87821	6.6995	6.7419	6.8868	8.89418	8.94284	9.19317
DHX16	sp|O60231|DHX16_HUMAN	DHX16_HUMAN	HUMAN	DHX16 DBP2 DDX16 KIAA0577 PRP2	NA	NA	NA	NA	14.693	14.9013	13.9797	14.3752	13.7172	14.0695	19.0933	15.6	14.1708	16.0878	14.8156	14.2893	18.8882	18.8688	18.6345	15.0332	14.7384	15.4812	14.4992	14.6194	NA	NA	NA	NA	NA	NA	NA	NA	NA	-1.59502	-1.38676	-2.30831	-1.91287	-2.57081	-2.21854	1.00357	-0.268637	-0.794925	3.80395	3.78449	3.55022
DHX29	sp|Q7Z478|DHX29_HUMAN	DHX29_HUMAN	HUMAN	DHX29 DDX29	NA	NA	NA	NA	14.2536	14.6472	14.6652	15.7729	13.4408	15.2657	13.9952	13.8421	14.2242	18.2156	22.8302	23.8996	18.1437	17.5434	16.5751	12.7335	15.2878	13.5361	13.7112	14.7527	NA	NA	NA	NA	NA	NA	NA	NA	NA	0.233144	0.626696	0.644703	1.75241	-0.579704	1.24517	4.36313	8.97772	10.0471	4.29122	3.69096	2.72263
DHX30	sp|Q7L2E3|DHX30_HUMAN	DHX30_HUMAN	HUMAN	DHX30 DDX30 KIAA0890	A0A0D9RTV5_CHLSB	tr|A0A0D9RTV5|A0A0D9RTV5_CHLSB	CHLSB	DHX30	18.9495	19.4401	19.7755	18.3968	20.2585	17.9347	20.5425	21.0117	20.2082	24.5652	24.7625	25.1535	24.0772	24.0081	24.0814	23.5541	23.6251	24.2462	24.7653	16.878	12.6648	13.7543	14.7482	13.4423	15.0674	10.3923	12.215	11.2477	12.6856	-1.63802	-1.14738	-0.812011	-2.19066	-0.329032	-2.65274	0.75669	0.953999	1.34504	0.268762	0.199644	0.272913
DHX36	sp|Q9H2U1|DHX36_HUMAN	DHX36_HUMAN	HUMAN	DHX36 DDX36 KIAA1488 MLEL1 RHAU	A0A0D9RHQ9_CHLSB	tr|A0A0D9RHQ9|A0A0D9RHQ9_CHLSB	CHLSB	DHX36	14.9207	14.2949	15.0173	16.1509	13.8927	13.8619	13.5937	12.7853	15.5337	20.6769	20.2826	20.2738	21.3168	21.1631	21.4166	17.2531	17.1815	17.4947	20.8033	13.9872	11.1306	15.1658	14.7797	14.8546	14.3632	9.3414	12.3273	11.93	12.3089	0.949841	0.32397	1.0464	2.18005	-0.0781853	-0.109006	3.36716	2.97285	2.964	4.007	3.85335	4.1068
DHX38	sp|Q92620|PRP16_HUMAN	PRP16_HUMAN	HUMAN	DHX38 DDX38 KIAA0224 PRP16	A0A0D9QW30_CHLSB	tr|A0A0D9QW30|A0A0D9QW30_CHLSB	CHLSB	DHX38	16.3259	13.6013	13.0897	15.805	15.0735	16.7258	12.228	14.0279	13.977	18.2664	16.0508	15.3826	20.0757	20.1966	19.809	16.0758	14.2764	14.6252	18.0619	14.2585	11.939	15.2831	11.0493	11.2766	12.9352	11.6355	12.2388	12.5247	12.7967	2.91496	0.190304	-0.321271	2.39401	1.66248	3.31486	3.27388	1.05834	0.390161	5.08326	5.20416	4.81647
DHX57	sp|Q6P158|DHX57_HUMAN	DHX57_HUMAN	HUMAN	DHX57	A0A0D9RIR6_CHLSB	tr|A0A0D9RIR6|A0A0D9RIR6_CHLSB	CHLSB	DHX57	14.9749	14.7717	14.5476	14.532	15.089	13.2076	14.215	14.5202	16.5639	18.5735	19.3653	20.1934	19.7336	19.5367	19.2678	13.2713	14.1434	13.4174	18.5602	14.2306	11.8622	11.9121	13.6521	12.2394	10.158	12.4531	13.2116	11.8035	12.8857	-0.12478	-0.328027	-0.552106	-0.567715	-0.0107045	-1.89213	4.96276	5.75459	6.58267	6.12289	5.92596	5.65708
DHX8	sp|Q14562|DHX8_HUMAN	DHX8_HUMAN	HUMAN	DHX8 DDX8	NA	NA	NA	NA	14.964	16.5653	13.453	15.7864	12.1208	14.8107	13.0752	15.2129	14.106	14.9489	14.7835	15.5736	15.3976	15.4595	15.4165	17.1577	14.4254	14.3577	17.4243	15.1695	NA	NA	NA	NA	NA	NA	NA	NA	NA	0.832671	2.43398	-0.678367	1.65502	-2.01058	0.679316	-0.364649	-0.530072	0.260053	0.0840607	0.145864	0.10292
DHX9	sp|Q08211|DHX9_HUMAN	DHX9_HUMAN	HUMAN	DHX9 DDX9 LKP NDH2	A0A0D9RJE1_CHLSB	tr|A0A0D9RJE1|A0A0D9RJE1_CHLSB	CHLSB	DHX9	20.2475	15.1205	22.8422	22.2041	23.9631	21.2092	18.0515	16.705	16.0687	24.0363	24.376	25.1176	26.5353	26.6333	26.5618	18.8237	19.9337	18.1771	26.5466	16.2832	19.8157	22.7326	23.179	21.0606	21.8922	20.8626	14.6796	14.7923	16.362	3.30576	-1.82127	5.90046	5.2624	7.02141	4.26747	5.05816	5.39787	6.13943	7.55718	7.65509	7.58365
DIABLO	sp|Q9NR28|DBLOH_HUMAN	DBLOH_HUMAN	HUMAN	DIABLO SMAC	NA	NA	NA	NA	14.9111	17.8624	13.5821	15.0657	14.711	15.708	14.4165	13.973	14.7566	15.8808	15.3896	15.5758	15.0045	16.0169	15.4128	17.0389	16.9696	17.3941	12.8349	14.3384	NA	NA	NA	NA	NA	NA	NA	NA	NA	0.529061	3.48036	-0.799899	0.683691	0.328974	1.32595	-1.25344	-1.74457	-1.55839	-2.12972	-1.11732	-1.72143
DIMT1	NA	NA	NA	NA	A0A0D9RTZ2_CHLSB	tr|A0A0D9RTZ2|A0A0D9RTZ2_CHLSB	CHLSB	DIMT1	NA	NA	NA	NA	NA	NA	NA	NA	NA	NA	NA	NA	NA	NA	NA	NA	NA	NA	NA	NA	11.8546	12.8703	9.25309	10.6539	10.4716	10.6066	12.7016	12.6948	12.7237	NA	NA	NA	NA	NA	NA	NA	NA	NA	NA	NA	NA
DIS3	sp|Q9Y2L1|RRP44_HUMAN	RRP44_HUMAN	HUMAN	DIS3 KIAA1008 RRP44	A0A0D9RYF5_CHLSB	tr|A0A0D9RYF5|A0A0D9RYF5_CHLSB	CHLSB	DIS3	14.1539	14.8152	14.9803	14.3571	12.904	14.5578	13.5314	12.1966	12.6497	16.758	14.5571	15.1655	19.3364	19.5041	19.8787	13.2193	14.7469	15.2907	19.0589	12.8883	11.6938	14.2575	14.6679	14.1412	14.8827	9.41457	12.6521	12.1384	12.0157	1.3613	2.02258	2.1877	1.56454	0.111465	1.76523	2.33902	0.138173	0.746511	4.91739	5.08516	5.45975
DIS3L2	NA	NA	NA	NA	A0A0D9R2R3_CHLSB	tr|A0A0D9R2R3|A0A0D9R2R3_CHLSB	CHLSB	DIS3L2	NA	NA	NA	NA	NA	NA	NA	NA	NA	NA	NA	NA	NA	NA	NA	NA	NA	NA	NA	NA	10.5892	10.7027	11.051	11.5015	15.5999	10.5236	11.2278	12.752	12.5864	NA	NA	NA	NA	NA	NA	NA	NA	NA	NA	NA	NA
DKC1	NA	NA	NA	NA	A0A0D9R303_CHLSB	tr|A0A0D9R303|A0A0D9R303_CHLSB	CHLSB	DKC1	NA	NA	NA	NA	NA	NA	NA	NA	NA	NA	NA	NA	NA	NA	NA	NA	NA	NA	NA	NA	12.1618	9.32729	12.0169	11.8877	13.8119	11.3125	11.8413	12.8032	13.0009	NA	NA	NA	NA	NA	NA	NA	NA	NA	NA	NA	NA
DLAT	sp|P10515|ODP2_HUMAN	ODP2_HUMAN	HUMAN	DLAT DLTA	NA	NA	NA	NA	14.1691	15.5802	17.6396	18.611	14.7429	15.0336	14.9956	14.7521	16.2132	15.1215	14.7806	15.4061	14.025	14.087	14.1704	19.4541	18.5094	18.6857	13.4143	13.4233	NA	NA	NA	NA	NA	NA	NA	NA	NA	-1.15124	0.259878	2.31933	3.29076	-0.577416	-0.286739	-3.7616	-4.10252	-3.47698	-4.85811	-4.79606	-4.71264
DLD	sp|P09622|DLDH_HUMAN	DLDH_HUMAN	HUMAN	DLD GCSL LAD PHE3	A0A0D9RFY0_CHLSB	tr|A0A0D9RFY0|A0A0D9RFY0_CHLSB	CHLSB	DLD	19.5969	21.095	23.3434	22.0873	21.3023	22.2099	22.4942	21.1458	23.4859	23.2093	23.654	23.4162	20.8383	20.6055	21.2448	24.7697	24.8694	24.7982	18.0006	20.936	11.1098	12.8907	13.2015	13.1012	12.1934	12.8067	14.3111	13.7804	11.5963	-2.77837	-1.28027	0.968124	-0.28796	-1.07299	-0.165427	-1.60314	-1.15839	-1.3962	-3.97412	-4.20694	-3.56767
DLST	sp|P36957|ODO2_HUMAN	ODO2_HUMAN	HUMAN	DLST DLTS	NA	NA	NA	NA	14.4076	16.3353	17.7179	17.4198	17.2746	16.9955	14.5136	14.6272	13.9876	17.3452	18.1918	18.0878	17.1582	15.1154	15.0437	19.4413	18.3926	19.1989	13.7909	12.8403	NA	NA	NA	NA	NA	NA	NA	NA	NA	0.0315211	1.95917	3.34182	3.04369	2.89847	2.61935	-1.66575	-0.819097	-0.923073	-1.85273	-3.8955	-3.96726
DMD	sp|P11532|DMD_HUMAN	DMD_HUMAN	HUMAN	DMD	NA	NA	NA	NA	14.9284	16.3456	14.2557	16.1035	13.2377	14.7194	13.1698	13.9602	14.024	22.8372	19.7402	15.7934	21.6148	22.4112	21.7908	12.2062	14.4937	21.5159	22.5311	21.9512	NA	NA	NA	NA	NA	NA	NA	NA	NA	1.21042	2.62762	0.537691	2.38552	-0.480325	1.00136	6.76523	3.66825	-0.278551	5.54283	6.33922	5.71884
DNAAF5	NA	NA	NA	NA	A0A0D9RY76_CHLSB	tr|A0A0D9RY76|A0A0D9RY76_CHLSB	CHLSB	DNAAF5	NA	NA	NA	NA	NA	NA	NA	NA	NA	NA	NA	NA	NA	NA	NA	NA	NA	NA	NA	NA	10.2873	10.3159	13.8722	11.2334	12.8896	11.2759	14.8438	12.2309	11.413	NA	NA	NA	NA	NA	NA	NA	NA	NA	NA	NA	NA
DNAH9	sp|Q9NYC9|DYH9_HUMAN	DYH9_HUMAN	HUMAN	DNAH9 DNAH17L DNAL1 KIAA0357	NA	NA	NA	NA	14.9252	14.1232	14.114	16.5376	13.6878	15.3017	15.3456	15.0125	13.4344	15.3661	19.1425	13.3358	14.3455	12.9932	12.9952	16.9105	14.7582	14.0997	13.067	15.5895	NA	NA	NA	NA	NA	NA	NA	NA	NA	0.327655	-0.474356	-0.483503	1.94002	-0.909704	0.704191	0.109974	3.88632	-1.92033	-0.910636	-2.26295	-2.26094
DNAJA1	sp|P31689|DNJA1_HUMAN	DNJA1_HUMAN	HUMAN	DNAJA1 DNAJ2 HDJ2 HSJ2 HSPF4	NA	NA	NA	NA	18.4002	14.1967	18.3456	18.1221	18.1821	18.9552	15.0167	14.4539	18.9114	18.5682	14.7967	18.8795	18.0364	19.673	18.3148	15.1309	15.6297	15.5854	14.0096	12.9912	NA	NA	NA	NA	NA	NA	NA	NA	NA	2.27292	-1.93062	2.21827	1.99474	2.05481	2.82788	3.11958	-0.651924	3.4309	2.58775	4.22431	2.86618
DNAJA2	sp|O60884|DNJA2_HUMAN	DNJA2_HUMAN	HUMAN	DNAJA2 CPR3 HIRIP4	NA	NA	NA	NA	14.218	15.6362	14.6003	15.6477	13.9967	17.8452	14.3679	14.4858	13.8932	15.2391	14.8796	15.909	15.1387	13.1736	13.3003	14.5225	15.2578	14.3393	14.2345	15.1131	NA	NA	NA	NA	NA	NA	NA	NA	NA	-0.0309834	1.38722	0.351281	1.39871	-0.25223	3.59621	0.532545	0.173087	1.20246	0.432182	-1.53291	-1.40627
DNAJA3	sp|Q96EY1|DNJA3_HUMAN	DNJA3_HUMAN	HUMAN	DNAJA3 HCA57 TID1	NA	NA	NA	NA	17.9416	18.9719	19.3198	18.6402	18.5616	17.8832	15.6554	20.4	19.9469	19.6799	20.1433	19.1906	16.897	16.3212	12.9844	22.479	21.0667	22.2068	16.1386	20.2887	NA	NA	NA	NA	NA	NA	NA	NA	NA	-0.725871	0.304468	0.652389	-0.0272928	-0.105882	-0.78423	-2.23762	-1.7742	-2.7269	-5.02054	-5.59634	-8.93311
DNAJB1	sp|P25685|DNJB1_HUMAN	DNJB1_HUMAN	HUMAN	DNAJB1 DNAJ1 HDJ1 HSPF1	A0A0D9R1Y1_CHLSB	tr|A0A0D9R1Y1|A0A0D9R1Y1_CHLSB	CHLSB	DNAJB1	14.9468	13.9981	18.9528	19.349	19.2166	19.3295	14.0086	15.7006	13.6506	13.6736	14.4677	13.6281	14.1077	15.822	14.3272	13.7049	13.158	14.7203	15.0359	13.9901	13.7344	14.5609	15.0944	12.7742	13.5976	13.5739	12.1059	13.3805	15.7983	0.493574	-0.455197	4.49955	4.8957	4.76328	4.87621	-0.187454	0.606668	-0.232938	0.246607	1.96094	0.466133
DNAJB11	sp|Q9UBS4|DJB11_HUMAN	DJB11_HUMAN	HUMAN	DNAJB11 EDJ ERJ3 HDJ9 PSEC0121 UNQ537/PRO1080	NA	NA	NA	NA	13.958	15.2587	15.4718	15.914	15.9724	14.3537	14.3817	15.2727	15.1065	18.9476	18.3209	18.5909	14.297	17.5175	18.0263	15.2676	14.3486	14.3577	14.7853	14.975	NA	NA	NA	NA	NA	NA	NA	NA	NA	-0.962301	0.338373	0.551486	0.993681	1.05212	-0.566655	4.28958	3.6629	3.9329	-0.360969	2.85948	3.36835
DNAJC7	sp|Q99615|DNJC7_HUMAN	DNJC7_HUMAN	HUMAN	DNAJC7 TPR2 TTC2	A0A0D9S288_CHLSB	tr|A0A0D9S288|A0A0D9S288_CHLSB	CHLSB	DNAJC7	16.4687	15.0365	15.0541	16.5319	13.1289	16.151	12.8472	12.9228	14.7906	13.9572	14.652	15.2352	13.8213	15.1488	13.6124	13.5032	15.0063	13.306	16.5859	13.7341	11.2825	10.4488	9.93069	11.3341	11.5	9.84262	11.6317	12.2516	11.6975	2.94855	1.51628	1.53395	3.01171	-0.391318	2.63078	0.0187075	0.713465	1.29668	-0.117233	1.21032	-0.326138
DNAJC8	sp|O75937|DNJC8_HUMAN	DNJC8_HUMAN	HUMAN	DNAJC8 SPF31 HSPC315 HSPC331	NA	NA	NA	NA	14.0255	15.8715	18.4471	18.8599	19.6135	18.8089	14.538	13.6484	15.2044	14.9533	15.4472	14.7438	15.5005	14.6855	14.9284	14.1959	14.6595	14.2283	15.6974	13.1474	NA	NA	NA	NA	NA	NA	NA	NA	NA	-0.438106	1.40788	3.98354	4.39627	5.14988	4.34532	0.59203	1.08595	0.382542	1.13924	0.324216	0.567111
DNAJC9	sp|Q8WXX5|DNJC9_HUMAN	DNJC9_HUMAN	HUMAN	DNAJC9	A0A0D9R8J7_CHLSB	tr|A0A0D9R8J7|A0A0D9R8J7_CHLSB	CHLSB	DNAJC9	14.8536	15.5852	14.2866	17.7004	18.3142	17.5951	14.4598	13.95	13.1763	17.5103	17.4456	15.2235	16.4719	15.6244	14.9214	14.2337	15.4385	14.5018	13.5607	13.6299	10.39	13.0167	13.689	13.5467	10.471	13.386	12.1564	14.0898	12.173	0.991539	1.72319	0.42455	3.83839	4.45212	3.73303	2.7856	2.72088	0.498782	1.74725	0.89974	0.196732
DNLZ	sp|Q5SXM8|DNLZ_HUMAN	DNLZ_HUMAN	HUMAN	DNLZ C9orf151	NA	NA	NA	NA	14.1785	14.51	14.7581	15.8805	14.1547	15.5503	14.3392	14.5557	13.479	15.7568	17.1009	13.9235	14.0389	14.4846	13.9829	15.7358	15.9787	12.907	14.8745	13.6372	NA	NA	NA	NA	NA	NA	NA	NA	NA	0.0538591	0.385374	0.633439	1.75588	0.0300519	1.42574	0.882955	2.22705	-0.950354	-0.83493	-0.389241	-0.890985
DNM1L	sp|O00429|DNM1L_HUMAN	DNM1L_HUMAN	HUMAN	DNM1L DLP1 DRP1	NA	NA	NA	NA	14.8386	13.4261	15.229	15.3988	13.5888	14.3743	15.2695	15.232	14.8676	16.9737	16.6744	15.1433	15.8996	15.7975	16.0876	13.8168	16.6834	13.8048	14.2103	14.5858	NA	NA	NA	NA	NA	NA	NA	NA	NA	-0.284497	-1.69691	0.105984	0.275719	-1.53429	-0.748749	2.20532	1.90606	0.375021	1.13125	1.02921	1.31932
DNM2	sp|P50570|DYN2_HUMAN	DYN2_HUMAN	HUMAN	DNM2 DYN2	A0A0D9R3Q2_CHLSB	tr|A0A0D9R3Q2|A0A0D9R3Q2_CHLSB;tr|A0A0D9RNL6|A0A0D9RNL6_CHLSB	CHLSB	DNM2	13.1866	14.5451	14.9161	15.4311	14.6292	14.2205	13.9824	13.5158	13.4745	16.1069	16.3158	15.3704	15.5762	16.0253	15.0977	14.0579	14.5238	14.3368	15.3565	13.8577	11.2747	10.6111	10.8395	13.3399	11.9209	10.3142	11.5186	12.7642	11.2733	-0.47093	0.887512	1.25858	1.77353	0.971619	0.562972	1.80067	2.00964	1.06423	1.26999	1.71909	0.791453
DNMBP	NA	NA	NA	NA	A0A0D9R043_CHLSB	tr|A0A0D9R043|A0A0D9R043_CHLSB	CHLSB	DNMBP	NA	NA	NA	NA	NA	NA	NA	NA	NA	NA	NA	NA	NA	NA	NA	NA	NA	NA	NA	NA	11.403	7.9051	11.3862	10.8126	9.9787	16.8762	12.6662	12.3151	11.9661	NA	NA	NA	NA	NA	NA	NA	NA	NA	NA	NA	NA
DNMT1	sp|P26358|DNMT1_HUMAN	DNMT1_HUMAN	HUMAN	DNMT1 AIM CXXC9 DNMT	A0A0D9R4V8_CHLSB	tr|A0A0D9R4V8|A0A0D9R4V8_CHLSB	CHLSB	DNMT1	14.6839	15.4407	15.1375	14.8919	13.8573	15.2187	14.072	17.4522	13.866	16.6075	16.5038	15.0582	19.2202	18.0043	18.6736	14.1532	15.387	12.9927	18.7895	13.7369	11.4636	14.6905	14.7829	11.4739	13.0389	11.1253	12.8569	12.2703	11.3119	-0.446175	0.310627	0.00748991	-0.238122	-1.27277	0.0886715	2.42983	2.32617	0.880607	5.04251	3.82668	4.49592
DPM1	sp|O60762|DPM1_HUMAN	DPM1_HUMAN	HUMAN	DPM1	NA	NA	NA	NA	15.089	15.2776	13.7787	14.4904	15.5247	14.8564	15.4114	14.1738	16.7558	16.2625	16.2995	14.4817	15.8946	14.4222	16.0805	14.2239	14.6558	15.4005	15.03	14.4071	NA	NA	NA	NA	NA	NA	NA	NA	NA	-0.358029	-0.169423	-1.66831	-0.956586	0.0776936	-0.59059	1.50245	1.53941	-0.278317	1.13452	-0.337916	1.3204
DPP3	sp|Q9NY33|DPP3_HUMAN	DPP3_HUMAN	HUMAN	DPP3	NA	NA	NA	NA	13.1985	16.8209	14.7804	15.2758	13.789	14.0572	14.6118	15.2811	14.5092	16.7892	15.1762	16.5348	18.144	17.5142	17.4953	14.7579	14.349	13.6409	13.7973	13.7967	NA	NA	NA	NA	NA	NA	NA	NA	NA	-1.6022	2.02016	-0.0202951	0.475076	-1.01176	-0.743494	2.53988	0.926952	2.28558	3.89468	3.26495	3.24603
DPYD	NA	NA	NA	NA	A0A0D9S6P2_CHLSB	tr|A0A0D9S6P2|A0A0D9S6P2_CHLSB	CHLSB	DPYD	NA	NA	NA	NA	NA	NA	NA	NA	NA	NA	NA	NA	NA	NA	NA	NA	NA	NA	NA	NA	10.7824	14.4865	14.4229	10.0734	8.67895	10.1627	11.3514	11.8723	11.7625	NA	NA	NA	NA	NA	NA	NA	NA	NA	NA	NA	NA
DPYSL2	sp|Q16555|DPYL2_HUMAN	DPYL2_HUMAN	HUMAN	DPYSL2 CRMP2 ULIP2	A0A0D9RU31_CHLSB	tr|A0A0D9RU31|A0A0D9RU31_CHLSB	CHLSB	DPYSL2	14.8861	14.7643	13.8997	14.9088	16.9286	17.3014	13.1797	14.9039	13.5244	14.9912	14.4673	16.1899	14.0292	15.745	14.2245	14.8396	14.1973	14.6215	15.6377	13.6315	12.1596	11.0709	11.0773	13.5988	14.23	11.887	13.0499	12.1287	11.9987	1.01681	0.894995	0.0303741	1.03945	3.05923	3.43211	0.438402	-0.0854441	1.63714	-0.523541	1.19228	-0.328279
DPYSL3	NA	NA	NA	NA	A0A0D9RIB0_CHLSB	tr|A0A0D9RIB0|A0A0D9RIB0_CHLSB	CHLSB	DPYSL3	NA	NA	NA	NA	NA	NA	NA	NA	NA	NA	NA	NA	NA	NA	NA	NA	NA	NA	NA	NA	13.1249	9.76471	13.0974	13.8203	13.9661	13.2881	11.784	13.4164	12.3501	NA	NA	NA	NA	NA	NA	NA	NA	NA	NA	NA	NA
DRG1	sp|Q9Y295|DRG1_HUMAN	DRG1_HUMAN	HUMAN	DRG1 NEDD3	A0A0D9R8P6_CHLSB	tr|A0A0D9R8P6|A0A0D9R8P6_CHLSB	CHLSB	DRG1	20.6429	14.8983	19.1305	19.3184	19.4965	20.2676	14.1878	14.2417	12.7043	21.1741	20.8814	21.2357	20.9335	20.6895	20.6174	13.0515	13.5672	15.0291	15.9516	13.4043	15.8399	13.9038	16.1358	15.0438	15.2014	15.8255	12.465	13.3315	12.5753	6.93159	1.18702	5.41919	5.60713	5.78519	6.55633	7.2915	6.99886	7.35309	7.05093	6.80695	6.73479
DRG2	sp|P55039|DRG2_HUMAN	DRG2_HUMAN	HUMAN	DRG2	A0A0D9R7J5_CHLSB	tr|A0A0D9R7J5|A0A0D9R7J5_CHLSB	CHLSB	DRG2	15.5728	15.3408	13.8516	15.1823	14.2033	15.1214	14.3157	14.5905	15.1412	15.6125	14.698	15.5811	14.9668	15.0882	15.5573	13.937	14.2567	13.6767	14.5544	14.0702	11.7962	12.1436	12.3506	10.3323	10.2629	10.1743	13.7106	12.3163	12.8569	0.890374	0.658324	-0.830895	0.49983	-0.479214	0.438923	1.6557	0.7412	1.62422	1.00994	1.13142	1.60047
DSC1	sp|Q08554|DSC1_HUMAN	DSC1_HUMAN	HUMAN	DSC1 CDHF1	NA	NA	NA	NA	14.6473	18.6073	18.1602	16.285	18.0359	18.7271	21.094	13.8872	14.5828	19.6239	19.1955	18.6181	14.5014	19.5792	17.1586	18.2964	14.6062	19.3313	17.7508	20.9531	NA	NA	NA	NA	NA	NA	NA	NA	NA	-1.87401	2.08591	1.63885	-0.236361	1.51456	2.20579	2.2126	1.78421	1.20678	-2.90986	2.16788	-0.25274
DSC3	sp|Q14574|DSC3_HUMAN	DSC3_HUMAN	HUMAN	DSC3 CDHF3 DSC4	NA	NA	NA	NA	15.8163	15.9888	13.4604	15.12	15.4253	14.0542	14.7268	13.9216	13.1813	15.1004	14.4934	13.5884	13.4375	16.6629	16.4224	15.1507	15.8027	13.0419	14.564	15.1951	NA	NA	NA	NA	NA	NA	NA	NA	NA	1.87306	2.04563	-0.482783	1.17682	1.48212	0.111012	0.435259	-0.171731	-1.07674	-1.22767	1.99776	1.75723
DSG1	sp|Q02413|DSG1_HUMAN	DSG1_HUMAN	HUMAN	DSG1 CDHF4	A0A0D9RZ20_CHLSB	tr|A0A0D9RZ20|A0A0D9RZ20_CHLSB	CHLSB	DSG1	19.9959	18.7838	18.3471	18.1159	19.7335	17.0404	20.3312	14.1497	14.5213	21.6351	18.7493	19.3518	18.6332	21.4146	20.3823	20.1538	19.8374	19.5359	21.7835	23.5364	9.37547	10.1733	15.4954	9.94776	11.4013	14.2537	16.4301	14.5353	16.7554	3.66181	2.44973	2.01302	1.78179	3.39943	0.706261	1.79271	-1.09302	-0.490579	-1.20914	1.57227	0.53991
DSP	sp|P15924|DESP_HUMAN	DESP_HUMAN	HUMAN	DSP	A0A0D9R4Y1_CHLSB	tr|A0A0D9R4Y1|A0A0D9R4Y1_CHLSB	CHLSB	DSP	19.8143	21.7571	13.9697	18.0505	20.0616	17.583	19.706	18.6066	20.5137	22.4766	18.3462	20.1513	19.83	24.426	18.4748	20.0118	21.9813	18.2829	22.3916	23.4296	17.2134	17.4921	10.1032	15.2079	16.5594	18.5842	17.0763	13.4926	17.6849	0.205556	2.14832	-5.63905	-1.55825	0.452788	-2.02579	2.38462	-1.74582	0.0592522	-0.262026	4.33402	-1.61726
DSTN	sp|P60981|DEST_HUMAN	DEST_HUMAN	HUMAN	DSTN ACTDP DSN	A0A0D9RGV9_CHLSB	tr|A0A0D9RGV9|A0A0D9RGV9_CHLSB	CHLSB	DSTN	15.1142	18.1759	14.494	20.0181	16.892	19.4958	13.2339	16.2639	12.6505	17.526	17.1948	17.6349	17.6547	17.6748	17.7416	15.3375	14.6535	14.4532	13.9037	15.8516	13.8432	13.8145	14.0369	14.727	14.3435	15.2993	13.0246	13.4597	14.313	1.06479	4.12644	0.444581	5.96865	2.84259	5.44637	2.71122	2.38005	2.82014	2.83992	2.86006	2.92688
DTD1	sp|Q8TEA8|DTD1_HUMAN	DTD1_HUMAN	HUMAN	DTD1 C20orf88 DUEB HARS2	NA	NA	NA	NA	15.2429	16.6367	16.5638	17.4038	17.3393	17.02	13.7203	14.3663	13.4619	13.7623	15.4148	16.6342	13.353	15.6907	15.8667	14.4468	13.2844	13.8518	14.5672	14.5209	NA	NA	NA	NA	NA	NA	NA	NA	NA	1.39336	2.78719	2.71432	3.55431	3.48983	3.17047	-0.0986378	1.55382	2.77327	-0.507974	1.82973	2.00573
DTYMK	sp|P23919|KTHY_HUMAN	KTHY_HUMAN	HUMAN	DTYMK CDC8 TMPK TYMK	NA	NA	NA	NA	14.0588	18.6422	19.7583	18.3594	13.549	18.4974	14.1624	14.478	17.7867	20.0989	20.3956	20.1405	18.8809	18.9207	18.5257	21.1754	20.2455	20.709	16.0356	14.1851	NA	NA	NA	NA	NA	NA	NA	NA	NA	-1.41688	3.16649	4.28261	2.88372	-1.92671	3.02169	-0.611037	-0.314354	-0.569503	-1.82911	-1.78926	-2.18423
DUSP3	sp|P51452|DUS3_HUMAN	DUS3_HUMAN	HUMAN	DUSP3 VHR	A0A0D9S155_CHLSB	tr|A0A0D9S155|A0A0D9S155_CHLSB	CHLSB	DUSP3	13.5166	14.3255	15.9975	15.1056	15.3066	16.1549	14.7012	14.5102	13.8769	14.7003	15.3347	15.5752	15.1673	15.6799	13.6985	15.0038	13.0766	14.0023	13.9943	14.6301	11.2111	11.8248	13.5714	11.946	9.51215	9.89498	12.9085	13.3996	13.9406	-0.846206	-0.0372503	1.63476	0.742877	0.943868	1.79216	0.67268	1.30711	1.54762	1.13968	1.65235	-0.329029
DUSP9	sp|Q99956|DUS9_HUMAN	DUS9_HUMAN	HUMAN	DUSP9 MKP4	NA	NA	NA	NA	13.6925	15.9216	14.3645	15.8293	13.5727	15.2632	14.306	16.2119	13.9302	18.1346	17.9687	18.6122	18.7081	18.8388	18.7349	15.116	13.6631	13.9916	14.3048	13.4601	NA	NA	NA	NA	NA	NA	NA	NA	NA	-1.12358	1.10558	-0.451562	1.01326	-1.24337	0.447098	3.87768	3.71178	4.35523	4.45113	4.58187	4.478
DUT	sp|P33316|DUT_HUMAN	DUT_HUMAN	HUMAN	DUT	NA	NA	NA	NA	15.4761	16.4464	15.7866	15.8569	14.1158	14.4699	13.8942	15.1222	15.506	14.2298	16.3405	17.6303	17.6887	13.8701	14.376	14.7865	14.0268	17.5045	16.5516	14.6305	NA	NA	NA	NA	NA	NA	NA	NA	NA	0.635305	1.60561	0.945794	1.01614	-0.724964	-0.370904	-1.20943	0.901271	2.19103	2.24942	-1.56918	-1.0632
DYNC1H1	sp|Q14204|DYHC1_HUMAN	DYHC1_HUMAN	HUMAN	DYNC1H1 DHC1 DNCH1 DNCL DNECL DYHC KIAA0325	A0A0D9RD14_CHLSB	tr|A0A0D9RD14|A0A0D9RD14_CHLSB	CHLSB	DYNC1H1	14.9879	13.9655	16.9617	20.3724	14.3206	20.9304	15.2991	17.2354	12.888	17.7833	17.3816	15.9771	20.5058	19.3021	20.8674	14.914	14.5647	15.2227	17.8289	12.9337	11.3873	14.9334	15.7125	16.4667	17.4896	17.5686	11.7425	15.2786	12.3964	-0.152908	-1.17537	1.82089	5.23159	-0.820195	5.78958	2.8828	2.48113	1.07662	5.60534	4.40159	5.96693
DYNC1I2	sp|Q13409|DC1I2_HUMAN	DC1I2_HUMAN	HUMAN	DYNC1I2 DNCI2 DNCIC2	A0A0D9RQP9_CHLSB	tr|A0A0D9RQP9|A0A0D9RQP9_CHLSB	CHLSB	DYNC1I2	15.3822	14.797	14.2258	13.8456	14.4436	14.4916	15.0197	14.4116	12.5288	14.5597	15.2198	15.2146	13.5408	15.4211	14.9384	14.5301	14.941	15.5814	14.4783	14.2104	11.3681	9.869	11.0695	11.5543	10.2929	12.1779	11.906	13.1185	13.0294	1.39549	0.810341	0.239155	-0.141094	0.456925	0.504937	-0.457819	0.202317	0.197115	-1.47669	0.403617	-0.079077
DYNC1LI1	sp|Q9Y6G9|DC1L1_HUMAN	DC1L1_HUMAN	HUMAN	DYNC1LI1 DNCLI1	NA	NA	NA	NA	13.7466	14.6338	14.8735	16.3421	14.2596	14.6627	14.6695	13.2996	14.5539	15.1247	14.9518	15.0379	14.8971	15.403	14.0038	13.4518	15.1707	15.3811	14.8846	14.7976	NA	NA	NA	NA	NA	NA	NA	NA	NA	-0.427713	0.459447	0.699207	2.16774	0.0853063	0.488338	0.456904	0.284002	0.370099	0.229253	0.735176	-0.663989
DYNLL1	sp|P63167|DYL1_HUMAN;sp|Q96FJ2|DYL2_HUMAN	DYL1_HUMAN	HUMAN	DYNLL1 DLC1 DNCL1 DNCLC1 HDLC1	NA	NA	NA	NA	16.6758	15.4807	13.2571	15.4286	15.384	17.2314	15.4075	14.3323	14.0664	17.9437	17.0856	17.0653	17.7288	17.1371	16.7937	18.287	18.5504	13.5438	14.8866	14.6425	NA	NA	NA	NA	NA	NA	NA	NA	NA	2.07369	0.878585	-1.345	0.826544	0.781893	2.62928	1.14996	0.291823	0.271557	0.935065	0.343378	-2.42406e-06
EARS2	sp|Q5JPH6|SYEM_HUMAN	SYEM_HUMAN	HUMAN	EARS2 KIAA1970	NA	NA	NA	NA	15.1228	13.803	16.317	14.3832	14.6795	16.3864	14.7262	20.7303	13.4728	18.3087	19.2312	19.2398	13.8765	15.2802	14.8296	21.0357	20.3945	21.0585	15.3416	14.6296	NA	NA	NA	NA	NA	NA	NA	NA	NA	-1.18694	-2.50676	0.00724863	-1.92653	-1.63031	0.0766307	-2.52089	-1.59836	-1.58971	-6.95305	-5.54936	-5.99995
EBP	sp|Q15125|EBP_HUMAN	EBP_HUMAN	HUMAN	EBP	NA	NA	NA	NA	13.2931	16.462	13.8496	20.1454	14.8983	19.0181	18.5076	14.2389	13.1251	19.5199	19.2561	19.064	19.6252	17.869	19.5583	14.1314	14.3184	15.3395	15.6224	11.9579	NA	NA	NA	NA	NA	NA	NA	NA	NA	-1.99744	1.17148	-1.44095	4.85489	-0.392206	3.72758	4.92347	4.65972	4.46757	5.02877	3.2726	4.96191
ECH1	sp|Q13011|ECH1_HUMAN	ECH1_HUMAN	HUMAN	ECH1	NA	NA	NA	NA	19.6114	18.7711	22.0022	22.4617	20.5594	21.1802	19.7721	20.4642	22.7998	21.9606	22.3609	21.8474	19.1769	19.6503	19.6044	23.4397	23.4723	23.4545	16.419	20.7772	NA	NA	NA	NA	NA	NA	NA	NA	NA	-1.40064	-2.24095	0.990209	1.44964	-0.452662	0.16814	-1.49493	-1.09467	-1.60817	-4.27866	-3.80526	-3.85116
ECHDC1	sp|Q9NTX5|ECHD1_HUMAN	ECHD1_HUMAN	HUMAN	ECHDC1	A0A0D9RV14_CHLSB	tr|A0A0D9RV14|A0A0D9RV14_CHLSB	CHLSB	ECHDC1	14.9109	14.9772	14.3134	14.2353	16.0233	15.0232	14.424	15.2808	14.5385	16.4194	12.6986	16.6201	15.1115	16.7765	15.2054	17.2193	16.8542	17.126	13.8371	17.0807	12.3255	9.78001	11.0188	11.1759	8.48669	10.5363	11.8878	11.5202	13.3894	0.163109	0.22944	-0.434342	-0.512473	1.27549	0.275411	-0.647057	-4.36785	-0.44634	-1.95497	-0.289989	-1.86107
ECHDC3	sp|Q96DC8|ECHD3_HUMAN	ECHD3_HUMAN	HUMAN	ECHDC3 PP1494 PP8332	NA	NA	NA	NA	14.8317	15.5289	15.1814	14.3077	14.7442	14.5329	13.6745	13.1884	14.833	17.8365	18.4767	13.68	15.2838	13.1558	14.7275	17.8928	18.8786	18.6219	15.5842	14.2049	NA	NA	NA	NA	NA	NA	NA	NA	NA	0.933068	1.63025	1.28277	0.40907	0.84557	0.634255	-0.627942	0.0123076	-4.78436	-3.1806	-5.30863	-3.7369
ECHS1	sp|P30084|ECHM_HUMAN	ECHM_HUMAN	HUMAN	ECHS1	A0A0D9R2S9_CHLSB	tr|A0A0D9R2S9|A0A0D9R2S9_CHLSB	CHLSB	ECHS1	18.7036	19.0502	20.2431	19.5792	18.8033	20.4429	20.2842	18.9121	21.5951	22.5192	22.7886	22.5543	19.8517	20.3789	20.2433	23.955	23.4169	23.6442	19.3744	22.7646	11.8507	9.82293	10.0103	10.6891	9.8742	11.6075	13.0013	12.9586	12.0994	-1.56019	-1.21355	-0.0207236	-0.68459	-1.46048	0.17914	-1.15284	-0.883417	-1.1177	-3.82035	-3.29313	-3.42871
ECI1	sp|P42126|ECI1_HUMAN	ECI1_HUMAN	HUMAN	ECI1 DCI	NA	NA	NA	NA	14.4668	18.3009	19.1102	18.5133	17.4149	19.0467	18.9973	18.0476	18.3821	19.3578	19.8655	19.4109	14.5303	17.1705	17.1107	21.1876	20.4868	20.6986	16.0872	19.6175	NA	NA	NA	NA	NA	NA	NA	NA	NA	-4.00884	-0.174817	0.634483	0.0376166	-1.06083	0.571029	-1.43317	-0.925459	-1.38005	-6.26066	-3.62054	-3.68024
ECI2	sp|O75521|ECI2_HUMAN	ECI2_HUMAN	HUMAN	ECI2 DRS1 HCA88 PECI	NA	NA	NA	NA	16.4177	14.2069	14.6365	14.4138	14.2629	15.8308	14.5418	14.4625	14.9555	13.1933	16.1267	13.7524	14.7379	14.0538	14.543	17.325	17.3727	17.5993	16.1301	12.0884	NA	NA	NA	NA	NA	NA	NA	NA	NA	1.76439	-0.446329	-0.0168011	-0.239469	-0.39039	1.17753	-4.23907	-1.30561	-3.67991	-2.69439	-3.3785	-2.88929
ECPAS	sp|Q5VYK3|ECM29_HUMAN	ECM29_HUMAN	HUMAN	ECPAS ECM29 KIAA0368	A0A0D9RIA0_CHLSB	tr|A0A0D9RIA0|A0A0D9RIA0_CHLSB	CHLSB	ECPAS	15.9058	16.0717	13.4109	15.5763	14.3044	13.919	14.4766	14.5774	14.6195	17.1614	16.5289	14.1314	16.7584	15.0961	16.935	13.8966	15.3584	15.7413	15.3453	13.6074	11.6067	9.98259	11.2801	10.0605	11.0733	9.38338	11.6926	12.4537	12.2526	1.34794	1.51382	-1.14696	1.01847	-0.253446	-0.638843	2.16258	1.53014	-0.867363	1.7596	0.0973548	1.93624
EDC3	NA	NA	NA	NA	A0A0D9RP40_CHLSB	tr|A0A0D9RP40|A0A0D9RP40_CHLSB	CHLSB	EDC3	NA	NA	NA	NA	NA	NA	NA	NA	NA	NA	NA	NA	NA	NA	NA	NA	NA	NA	NA	NA	12.9058	12.8614	16.2916	10.5442	12.8423	11.8403	12.0249	12.4315	13.3302	NA	NA	NA	NA	NA	NA	NA	NA	NA	NA	NA	NA
EDC4	sp|Q6P2E9|EDC4_HUMAN	EDC4_HUMAN	HUMAN	EDC4 HEDLS	A0A0D9QVD3_CHLSB	tr|A0A0D9QVD3|A0A0D9QVD3_CHLSB	CHLSB	EDC4	14.9822	20.0481	13.6153	15.7167	14.5957	15.2496	18.0646	13.0214	17.2173	18.7601	20.3719	19.9593	20.825	20.4291	19.8855	14.7055	14.5484	15.824	16.9734	14.9146	10.879	17.1538	19.1422	15.937	17.6848	15.913	10.9242	11.9089	12.9808	-1.11889	3.94696	-2.48583	-0.384421	-1.50541	-0.851488	3.73411	5.34592	4.93333	5.79905	5.40315	4.85952
EDF1	sp|O60869|EDF1_HUMAN	EDF1_HUMAN	HUMAN	EDF1	A0A0D9RU64_CHLSB	tr|A0A0D9RU64|A0A0D9RU64_CHLSB	CHLSB	EDF1	15.173	16.6344	19.6644	18.532	17.0009	18.3627	14.6349	15.0792	13.0213	17.2343	17.3332	18.1932	18.3175	17.8529	18.0613	14.8132	14.0542	14.1836	15.3666	13.2332	11.4265	15.4272	15.0146	11.3141	11.8456	14.6061	12.0335	12.0746	12.695	0.927907	2.38928	5.41922	4.28682	2.75573	4.1176	2.884	2.9828	3.84281	3.96712	3.50253	3.71099
EEF1A1	sp|P68104|EF1A1_HUMAN;sp|Q5VTE0|EF1A3_HUMAN	EF1A1_HUMAN	HUMAN	EEF1A1 EEF1A EF1A LENG7	A0A0D9RNJ1_CHLSB	tr|A0A0D9RNJ1|A0A0D9RNJ1_CHLSB	CHLSB	EEF1A1	25.6456	24.992	25.4099	26.9945	26.8153	28.0377	23.9567	24.1756	23.9393	27.1002	26.7443	26.8858	26.8603	26.6682	26.887	24.7008	24.3354	24.8438	25.9592	24.5037	22.7565	22.3117	23.1557	22.479	22.6738	23.2582	20.9664	19.9445	21.4233	1.6217	0.968179	1.38606	2.97066	2.79144	4.01382	2.47353	2.11766	2.2591	2.23363	2.04151	2.26038
EEF1A2	sp|Q05639|EF1A2_HUMAN	EF1A2_HUMAN	HUMAN	EEF1A2 EEF1AL STN	A0A0D9RV06_CHLSB	tr|A0A0D9RV06|A0A0D9RV06_CHLSB	CHLSB	EEF1A2	14.3342	15.4313	14.4166	15.1006	15.788	14.2924	13.0824	12.4859	15.6489	14.0583	14.8499	14.0765	15.4505	13.6592	15.5535	15.6053	14.9678	13.5541	14.7043	12.8553	12.4673	13.8103	17.0546	14.561	16.5885	16.782	12.4288	11.2772	12.2836	0.595143	1.69219	0.677567	1.36152	2.04894	0.553342	-0.650724	0.140813	-0.632527	0.741434	-1.04982	0.84443
EEF1B2	sp|P24534|EF1B_HUMAN	EF1B_HUMAN	HUMAN	EEF1B2 EEF1B EF1B	NA	NA	NA	NA	19.2553	19.1548	18.2307	20.0589	16.2905	19.6722	13.5556	14.2892	15.2429	20.8336	19.4523	19.8167	19.9838	20.6056	19.8477	14.8874	13.9635	14.9558	18.2623	13.519	NA	NA	NA	NA	NA	NA	NA	NA	NA	4.89278	4.79223	3.86818	5.69637	1.92792	5.30966	6.23137	4.85002	5.21446	5.38161	6.00334	5.24545
EEF1D	sp|P29692|EF1D_HUMAN	EF1D_HUMAN	HUMAN	EEF1D EF1D	A0A0D9R9G1_CHLSB	tr|A0A0D9R9G1|A0A0D9R9G1_CHLSB	CHLSB	EEF1D	21.0301	20.8793	18.6242	21.7428	20.0321	22.711	20.2443	20.4087	18.5522	21.9746	21.9772	21.5411	22.1565	21.7667	21.5417	17.7403	18.2052	18.2548	19.6002	19.8355	14.8572	15.3014	16.5508	16.607	16.7839	17.3115	15.0257	15.8221	15.0314	1.29497	1.14419	-1.11084	2.00767	0.297059	2.97587	3.90785	3.91037	3.47431	4.08973	3.69991	3.47497
EEF1E1	sp|O43324|MCA3_HUMAN	MCA3_HUMAN	HUMAN	EEF1E1 AIMP3 P18	NA	NA	NA	NA	14.7148	14.6926	16.3472	17.737	15.6327	17.3435	13.6917	14.6688	14.0033	14.8776	14.4804	15.0729	14.6027	14.8976	14.4911	14.608	14.2157	13.7211	16.0416	14.3823	NA	NA	NA	NA	NA	NA	NA	NA	NA	0.593447	0.571313	2.22585	3.6157	1.51135	3.22221	0.695958	0.298791	0.891257	0.42107	0.715968	0.309464
EEF1G	sp|P26641|EF1G_HUMAN	EF1G_HUMAN	HUMAN	EEF1G EF1G PRO1608	A0A0D9R2K9_CHLSB	tr|A0A0D9R2K9|A0A0D9R2K9_CHLSB	CHLSB	EEF1G	21.5875	21.8802	21.6501	23.7198	22.2913	24.3777	21.1498	20.1274	19.3289	23.1402	23.2426	23.1946	23.136	23.1117	23.3869	20.3344	20.4647	19.8733	21.4451	20.8953	16.7191	18.1142	17.342	18.8159	18.5939	19.6251	13.202	17.8615	15.0315	1.38547	1.67816	1.44805	3.51779	2.08924	4.17564	2.91604	3.01846	2.97045	2.91187	2.88754	3.16277
EEF2	sp|P13639|EF2_HUMAN	EF2_HUMAN	HUMAN	EEF2 EF2	A0A0D9REP7_CHLSB	tr|A0A0D9REP7|A0A0D9REP7_CHLSB	CHLSB	EEF2	22.7146	23.9014	23.4491	24.4551	24.106	24.6056	21.8411	21.9098	22.9779	24.737	24.4344	24.3226	24.6248	24.6404	24.7913	22.419	22.3115	22.5454	26.361	23.9729	20.3844	19.5709	19.915	20.7647	20.8767	19.9965	20.0069	20.3961	19.5685	0.471631	1.65848	1.20616	2.2122	1.86304	2.36264	2.31172	2.00911	1.89728	2.19948	2.21507	2.36604
EFHD2	NA	NA	NA	NA	A0A0D9S8I7_CHLSB	tr|A0A0D9S8I7|A0A0D9S8I7_CHLSB	CHLSB	EFHD2	NA	NA	NA	NA	NA	NA	NA	NA	NA	NA	NA	NA	NA	NA	NA	NA	NA	NA	NA	NA	13.3519	15.3233	16.8266	14.6167	14.9277	16.3672	11.7699	10.3646	12.0733	NA	NA	NA	NA	NA	NA	NA	NA	NA	NA	NA	NA
EFL1	sp|Q7Z2Z2|EFL1_HUMAN	EFL1_HUMAN	HUMAN	EFL1 EFTUD1 FAM42A	NA	NA	NA	NA	13.6928	13.9531	15.2898	15.7601	13.7699	13.4443	13.7436	15.1622	14.1316	17.3981	14.476	14.3214	15.3541	13.419	13.1187	14.9605	15.8008	14.3731	13.406	16.1446	NA	NA	NA	NA	NA	NA	NA	NA	NA	-0.652998	-0.392711	0.943994	1.41423	-0.57595	-0.901541	2.35328	-0.56879	-0.723425	0.30935	-1.62581	-1.92613
EFTUD2	sp|Q15029|U5S1_HUMAN	U5S1_HUMAN	HUMAN	EFTUD2 KIAA0031 SNRP116	A0A0D9S0P9_CHLSB	tr|A0A0D9S0P9|A0A0D9S0P9_CHLSB	CHLSB	EFTUD2	18.6053	15.2882	17.9667	14.7366	14.7267	16.3004	13.8569	14.4302	14.5889	19.9304	18.2823	18.8372	23.4554	23.1898	23.4551	16.1088	15.0788	14.6143	22.4001	19.8354	10.9681	13.4872	17.3158	12.6279	16.4871	14.217	12.6705	11.8314	12.106	4.31337	0.996212	3.67477	0.444658	0.434693	2.00841	4.66307	3.01498	3.56985	8.18807	7.92246	8.18782
EIF1AX	sp|P47813|IF1AX_HUMAN;sp|O14602|IF1AY_HUMAN	IF1AX_HUMAN	HUMAN	EIF1AX EIF1A EIF4C	NA	NA	NA	NA	14.9868	16.6705	17.9254	17.7128	16.607	17.865	14.1151	13.6787	14.9915	18.1745	17.9444	18.4408	18.7582	19.1471	18.508	13.2823	14.7203	15.6534	20.5704	12.9191	NA	NA	NA	NA	NA	NA	NA	NA	NA	0.72508	2.40872	3.66363	3.45108	2.34525	3.60327	3.62247	3.39245	3.8888	4.20626	4.5951	3.95598
EIF1AY	NA	NA	NA	NA	A0A0D9S0D7_CHLSB	tr|A0A0D9S0D7|A0A0D9S0D7_CHLSB;tr|A0A0D9RPZ5|A0A0D9RPZ5_CHLSB	CHLSB	EIF1AY	NA	NA	NA	NA	NA	NA	NA	NA	NA	NA	NA	NA	NA	NA	NA	NA	NA	NA	NA	NA	11.5545	10.0804	14.336	12.7225	12.6338	11.9179	11.7542	14.6148	12.782	NA	NA	NA	NA	NA	NA	NA	NA	NA	NA	NA	NA
EIF2A	sp|Q9BY44|EIF2A_HUMAN	EIF2A_HUMAN	HUMAN	EIF2A CDA02 MSTP004 MSTP089	A0A0D9RGM4_CHLSB	tr|A0A0D9RGM4|A0A0D9RGM4_CHLSB	CHLSB	EIF2A	15.1336	13.7397	14.3546	15.5204	14.0017	15.8079	15.1918	12.8215	13.3086	18.0438	17.5696	18.583	18.1974	18.1415	18.1656	14.4848	13.9613	13.4713	17.3645	14.8364	11.211	9.52071	11.6334	14.0942	13.2052	13.8986	12.0457	12.0214	12.6234	1.35963	-0.0342365	0.580674	1.74649	0.227758	2.03394	4.07136	3.59716	4.61049	4.22492	4.16899	4.19309
EIF2AK2	NA	NA	NA	NA	A0A0D9RI08_CHLSB	tr|A0A0D9RI08|A0A0D9RI08_CHLSB	CHLSB	EIF2AK2	NA	NA	NA	NA	NA	NA	NA	NA	NA	NA	NA	NA	NA	NA	NA	NA	NA	NA	NA	NA	13.5823	11.3425	13.2583	12.0018	10.4928	11.7046	13.3669	12.1886	13.5004	NA	NA	NA	NA	NA	NA	NA	NA	NA	NA	NA	NA
EIF2B3	NA	NA	NA	NA	A0A0D9S7G7_CHLSB	tr|A0A0D9S7G7|A0A0D9S7G7_CHLSB	CHLSB	EIF2B3	NA	NA	NA	NA	NA	NA	NA	NA	NA	NA	NA	NA	NA	NA	NA	NA	NA	NA	NA	NA	11.4996	11.4061	11.8834	10.4725	9.96214	11.4436	11.2486	12.9527	11.39	NA	NA	NA	NA	NA	NA	NA	NA	NA	NA	NA	NA
EIF2S1	sp|P05198|IF2A_HUMAN	IF2A_HUMAN	HUMAN	EIF2S1 EIF2A	A0A0D9RLK1_CHLSB	tr|A0A0D9RLK1|A0A0D9RLK1_CHLSB	CHLSB	EIF2S1	16.0644	18.8233	19.1423	20.3639	19.9164	21.4174	13.2528	14.2367	17.9349	20.0084	19.676	20.2411	19.9648	19.9182	20.1229	16.7673	13.9208	13.385	19.511	14.7992	14.809	16.6817	17.6628	16.393	16.8894	18.224	12.1804	13.29	11.0308	0.922954	3.6818	4.00081	5.22241	4.77493	6.27588	5.31735	4.98496	5.55005	5.27375	5.22713	5.43183
EIF2S2	sp|P20042|IF2B_HUMAN	IF2B_HUMAN	HUMAN	EIF2S2 EIF2B	NA	NA	NA	NA	17.866	14.5108	17.3681	17.2396	17.5282	20.0992	18.6239	19.3069	14.4903	18.8042	17.091	18.9832	19.2085	19.4053	19.2268	13.2879	13.4429	13.4021	16.9174	18.5102	NA	NA	NA	NA	NA	NA	NA	NA	NA	0.392312	-2.96295	-0.105622	-0.234156	0.0544436	2.62545	5.42655	3.71342	5.60558	5.83088	6.02764	5.84922
EIF2S3	sp|P41091|IF2G_HUMAN;sp|Q2VIR3|IF2GL_HUMAN	IF2G_HUMAN	HUMAN	EIF2S3 EIF2G	NA	NA	NA	NA	17.7752	19.3353	19.7632	21.2255	20.3532	21.8739	18.0042	13.5816	16.0198	20.0772	19.0928	19.5846	18.9085	18.9103	19.2701	13.7615	16.3258	14.7781	20.8282	17.5432	NA	NA	NA	NA	NA	NA	NA	NA	NA	1.90668	3.4668	3.8947	5.35695	4.48464	6.00536	5.12204	4.13763	4.62947	3.95337	3.95518	4.315
EIF3A	sp|Q14152|EIF3A_HUMAN	EIF3A_HUMAN	HUMAN	EIF3A EIF3S10 KIAA0139	A0A0D9QXL4_CHLSB	tr|A0A0D9QXL4|A0A0D9QXL4_CHLSB	CHLSB	EIF3A EIF3S10	19.1916	20.3732	17.683	17.5573	16.9303	18.8866	14.204	17.5827	20.1881	22.3602	22.5824	22.4549	23.0621	23.2044	23.0494	15.4539	15.9164	15.1144	23.8783	15.7465	16.7087	19.603	20.356	18.3445	19.746	18.8838	11.7597	14.9612	12.1212	1.86664	3.04823	0.358119	0.232338	-0.394632	1.56162	6.86526	7.08751	6.95994	7.56721	7.70947	7.55447
EIF3B	sp|P55884|EIF3B_HUMAN	EIF3B_HUMAN	HUMAN	EIF3B EIF3S9	A0A0D9RYD0_CHLSB	tr|A0A0D9RYD0|A0A0D9RYD0_CHLSB	CHLSB	EIF3B EIF3S9	19.8939	20.6087	19.7166	19.9699	19.5849	21.2752	13.3826	18.97	14.4612	21.5298	20.9322	21.2537	21.808	21.8014	21.9186	18.7578	18.4697	18.4245	21.8991	12.2858	12.2577	15.7022	17.8017	16.557	16.5582	15.3303	13.0609	12.5095	12.8107	4.28925	5.00413	4.11197	4.36526	3.98026	5.6706	2.97915	2.38153	2.70304	3.25729	3.25075	3.36791
EIF3C	sp|Q99613|EIF3C_HUMAN;sp|B5ME19|EIFCL_HUMAN	EIF3C_HUMAN	HUMAN	EIF3C EIF3S8	A0A0D9R1V0_CHLSB	tr|A0A0D9R1V0|A0A0D9R1V0_CHLSB	CHLSB	EIF3C EIF3S8	15.1461	14.1664	17.7691	20.3768	13.4824	20.6371	18.1156	15.6918	15.7501	20.9513	20.8308	20.4949	21.0087	21.3574	21.2068	14.9001	13.6514	14.8893	22.5517	18.3141	15.5522	16.5177	17.3232	16.7596	18.0135	17.3279	11.9438	12.9934	12.3095	-1.3731	-2.35279	1.24992	3.85761	-3.03676	4.1179	6.47107	6.35055	6.01465	6.5284	6.87708	6.72654
EIF3D	sp|O15371|EIF3D_HUMAN	EIF3D_HUMAN	HUMAN	EIF3D EIF3S7	A0A0D9R6B6_CHLSB	tr|A0A0D9R6B6|A0A0D9R6B6_CHLSB	CHLSB	EIF3D EIF3S7	13.4559	15.7041	16.3005	14.4621	15.1062	14.4282	19.2401	14.2092	15.7494	19.9513	20.1686	20.0531	19.9269	20.0527	20.4717	14.7741	13.8269	13.2297	20.7727	14.6225	15.9766	14.4387	16.9192	14.708	16.5427	13.9812	11.983	11.9676	13.2326	-2.94369	-0.695475	-0.0990348	-1.93747	-1.29337	-1.97137	6.00781	6.22511	6.10958	5.98334	6.10918	6.52816
EIF3E	sp|P60228|EIF3E_HUMAN	EIF3E_HUMAN	HUMAN	EIF3E EIF3S6 INT6	A0A0D9RH15_CHLSB	tr|A0A0D9RH15|A0A0D9RH15_CHLSB	CHLSB	EIF3E EIF3S6 INT6	17.8892	14.6207	18.7836	19.0109	18.3814	20.1508	19.1726	13.8064	14.2174	19.3524	19.11	18.8722	18.2197	19.2187	18.3346	13.8651	14.086	13.8262	13.8867	14.0599	12.5102	17.1608	15.6771	14.9149	14.9288	15.677	11.6174	12.6296	13.5998	2.15704	-1.11142	3.05144	3.27881	2.64931	4.41865	5.42664	5.18422	4.94646	4.29391	5.2929	4.40879
EIF3F	sp|O00303|EIF3F_HUMAN	EIF3F_HUMAN	HUMAN	EIF3F EIF3S5	A0A0D9QWM7_CHLSB	tr|A0A0D9QWM7|A0A0D9QWM7_CHLSB	CHLSB	EIF3F EIF3S5	19.5043	14.6785	19.7968	19.6971	19.6165	21.0924	14.7127	13.5021	12.4438	19.2495	19.408	19.6192	19.2705	19.6081	19.8003	15.841	15.984	14.1735	19.1019	15.1627	14.6717	16.2031	17.1948	15.9336	16.0366	16.7269	12.6538	12.2326	12.0261	5.95148	1.1257	6.24397	6.14421	6.06362	7.53958	3.91665	4.07518	4.28639	3.93767	4.27523	4.46751
EIF3G	sp|O75821|EIF3G_HUMAN	EIF3G_HUMAN	HUMAN	EIF3G EIF3S4	A0A0D9R4W4_CHLSB	tr|A0A0D9R4W4|A0A0D9R4W4_CHLSB;tr|A0A0D9SCM8|A0A0D9SCM8_CHLSB	CHLSB	EIF3G EIF3S4	14.917	14.8278	19.0006	17.6807	19.0261	19.5153	17.7776	14.6364	13.3992	19.9202	19.3859	19.9008	19.8152	19.9661	20.6553	16.0402	14.3552	13.311	19.1552	14.0701	15.4392	16.4806	17.3245	16.7989	17.1133	16.5245	11.6823	11.4558	12.9446	-0.354082	-0.443278	3.7295	2.40961	3.755	4.24419	5.35145	4.81709	5.33198	5.24641	5.39729	6.08657
EIF3H	sp|O15372|EIF3H_HUMAN	EIF3H_HUMAN	HUMAN	EIF3H EIF3S3	NA	NA	NA	NA	14.2848	16.15	17.6512	17.4766	18.2944	18.7718	14.3806	13.3398	13.1054	18.2785	18.1218	18.1682	17.84	17.6756	17.5176	14.0886	15.8592	15.2801	15.0872	14.5416	NA	NA	NA	NA	NA	NA	NA	NA	NA	0.67624	2.54139	4.04256	3.86798	4.68576	5.16318	3.20255	3.04583	3.09217	2.76404	2.59964	2.44162
EIF3I	sp|Q13347|EIF3I_HUMAN	EIF3I_HUMAN	HUMAN	EIF3I EIF3S2 TRIP1	A0A0D9S7X4_CHLSB	tr|A0A0D9S7X4|A0A0D9S7X4_CHLSB	CHLSB	EIF3I EIF3S2	15.2616	18.5317	19.3245	20.2231	19.2992	20.7311	15.528	15.2251	13.9131	19.736	19.5522	19.692	19.8564	19.7848	19.3108	16.4633	15.0639	15.3798	17.9129	13.2767	14.8118	16.1472	17.0762	15.4757	15.4813	16.6833	12.1441	11.0016	12.5932	0.372879	3.64293	4.43574	5.33429	4.41047	5.84231	4.10027	3.91647	4.05629	4.22073	4.14908	3.67509
EIF3J	sp|O75822|EIF3J_HUMAN	EIF3J_HUMAN	HUMAN	EIF3J EIF3S1 PRO0391	A0A0D9SBC9_CHLSB	tr|A0A0D9SBC9|A0A0D9SBC9_CHLSB	CHLSB	EIF3J EIF3S1	15.7078	14.3854	16.8026	14.4942	12.5288	18.1529	15.203	14.0539	12.8122	15.0851	15.5849	16.5795	13.9573	13.2145	13.1076	13.0475	14.1785	15.7203	13.82	14.9465	11.3021	12.1971	12.5044	9.40548	12.4124	13.2199	13.2708	13.3118	10.2206	1.6848	0.362359	2.77956	0.471129	-1.49425	4.12986	0.769702	1.26946	2.26404	-0.358164	-1.1009	-1.20779
EIF3K	sp|Q9UBQ5|EIF3K_HUMAN	EIF3K_HUMAN	HUMAN	EIF3K EIF3S12 ARG134 HSPC029 MSTP001 PTD001	NA	NA	NA	NA	12.9484	16.5128	15.381	15.3195	15.7396	14.0302	14.1384	15.317	14.331	18.1206	17.0918	18.1414	17.3656	17.7314	17.5611	14.1781	14.6113	15.924	14.2101	15.0575	NA	NA	NA	NA	NA	NA	NA	NA	NA	-1.64714	1.91726	0.785459	0.723993	1.14414	-0.565294	3.21616	2.18738	3.23696	2.46111	2.82694	2.65663
EIF3L	sp|Q9Y262|EIF3L_HUMAN	EIF3L_HUMAN	HUMAN	EIF3L EIF3EIP EIF3S6IP HSPC021 HSPC025 MSTP005	A0A0D9R3K0_CHLSB	tr|A0A0D9R3K0|A0A0D9R3K0_CHLSB	CHLSB	EIF3L	16.0233	16.4568	18.5018	19.1056	12.6183	19.7793	13.9878	15.0702	12.7278	20.8506	20.8176	20.1046	20.6603	20.6118	20.9332	14.1163	14.0414	15.5055	20.8663	13.441	9.78379	15.0119	16.1487	15.6499	16.1082	14.9015	12.6085	13.117	11.8413	2.09471	2.52819	4.57317	5.17702	-1.31032	5.8507	6.29618	6.26322	5.55018	6.10593	6.05741	6.37884
EIF3M	sp|Q7L2H7|EIF3M_HUMAN	EIF3M_HUMAN	HUMAN	EIF3M HFLB5 PCID1 GA17 PNAS-125	A0A0D9QYY5_CHLSB	tr|A0A0D9QYY5|A0A0D9QYY5_CHLSB	CHLSB	EIF3M	14.3638	15.8619	14.4768	19.4248	17.9933	19.5643	12.7609	14.87	12.8507	13.6327	14.9464	16.0605	15.4106	13.6248	14.7075	13.3695	14.3553	14.4573	16.6127	13.5495	11.5674	10.025	13.7283	13.735	13.9727	14.1451	12.0727	12.2505	12.1791	0.869956	2.36805	0.982912	5.93096	4.49944	6.07046	-0.428028	0.885738	1.99979	1.34986	-0.435887	0.646768
EIF4A1	sp|P60842|IF4A1_HUMAN	IF4A1_HUMAN	HUMAN	EIF4A1 DDX2A EIF4A	A0A0D9RGD1_CHLSB	tr|A0A0D9RGD1|A0A0D9RGD1_CHLSB	CHLSB	EIF4A1	23.1028	23.2054	25.2836	24.7417	25.5281	25.7073	20.2008	20.7558	21.8371	25.2544	24.8743	25.4005	25.0414	25.1385	25.3942	22.4246	22.0965	21.9968	25.1613	22.1994	21.4568	21.9115	22.6309	21.5728	22.3154	22.0796	17.4665	17.8184	18.2869	2.17152	2.27413	4.35233	3.8104	4.59683	4.776	3.08182	2.70165	3.22793	2.86877	2.96591	3.22156
EIF4A2	sp|Q14240|IF4A2_HUMAN	IF4A2_HUMAN	HUMAN	EIF4A2 DDX2B EIF4F	A0A0D9RA46_CHLSB	tr|A0A0D9RA46|A0A0D9RA46_CHLSB	CHLSB	EIF4A2	20.5837	18.4714	20.3772	19.667	20.6579	21.5207	16.958	16.674	19.7972	18.5638	18.3516	19.5233	15.5456	17.7097	17.8608	15.3282	15.0996	15.659	18.417	14.0703	14.5796	14.8119	15.7519	11.2444	16.4327	14.4892	12.1574	11.8944	11.3965	2.774	0.661683	2.56747	1.85724	2.84816	3.71095	3.20152	2.98932	4.16108	0.183313	2.3475	2.4986
EIF4A3	sp|P38919|IF4A3_HUMAN	IF4A3_HUMAN	HUMAN	EIF4A3 DDX48 KIAA0111	NA	NA	NA	NA	20.3506	16.8582	22.983	23.0686	23.5624	22.6358	14.3437	16.6479	17.3857	22.2969	21.6938	22.3163	23.1935	22.9867	23.163	19.1552	19.8886	21.6315	23.3782	18.9416	NA	NA	NA	NA	NA	NA	NA	NA	NA	4.22478	0.732383	6.85722	6.94279	7.43665	6.51001	2.07177	1.46873	2.09115	2.96837	2.76156	2.93788
EIF4B	sp|P23588|IF4B_HUMAN	IF4B_HUMAN	HUMAN	EIF4B	NA	NA	NA	NA	21.3427	15.4595	20.4383	19.1636	21.3686	21.8048	13.685	16.4378	14.7846	21.0812	20.8657	21.5176	21.4311	20.7752	20.9667	16.0895	13.5659	14.3982	20.8393	16.813	NA	NA	NA	NA	NA	NA	NA	NA	NA	6.37357	0.490333	5.46912	4.19448	6.39943	6.8356	6.39664	6.18124	6.83313	6.74659	6.09072	6.28219
EIF4E	sp|P06730|IF4E_HUMAN	IF4E_HUMAN	HUMAN	EIF4E EIF4EL1 EIF4F	A0A0D9QVU1_CHLSB	tr|A0A0D9QVU1|A0A0D9QVU1_CHLSB	CHLSB	EIF4E	14.8942	14.6873	13.9992	15.365	15.1625	14.6434	14.3456	14.5853	15.3552	17.741	17.0739	19.1083	16.4591	19.2407	18.6289	13.5724	15.1139	14.434	14.2276	14.815	11.9342	13.7122	16.6548	14.925	14.2618	15.1455	12.0678	12.5485	11.7108	0.132191	-0.0747345	-0.76277	0.60297	0.40046	-0.118627	3.36758	2.70044	4.73485	2.08564	4.86724	4.25543
EIF4E2	sp|O60573|IF4E2_HUMAN	IF4E2_HUMAN	HUMAN	EIF4E2 EIF4EL3	NA	NA	NA	NA	14.6199	15.1131	12.6688	13.9753	14.6451	14.4814	14.5045	15.1719	15.3899	18.454	15.2101	18.2319	17.741	17.6934	17.798	13.8358	14.0103	14.5261	15.6581	13.6801	NA	NA	NA	NA	NA	NA	NA	NA	NA	-0.402186	0.0910438	-2.35329	-1.04679	-0.376955	-0.54069	4.32996	1.08606	4.10785	3.61697	3.5693	3.67391
EIF4ENIF1	sp|Q9NRA8|4ET_HUMAN	4ET_HUMAN	HUMAN	EIF4ENIF1	NA	NA	NA	NA	15.933	15.0196	13.9994	15.0013	14.5024	14.1654	14.6522	13.549	15.3737	16.2962	14.5137	14.488	16.4074	14.755	15.0252	16.5618	15.0022	14.463	13.2832	13.7214	NA	NA	NA	NA	NA	NA	NA	NA	NA	1.40808	0.494592	-0.5256	0.47636	-0.0225672	-0.359517	0.953897	-0.828583	-0.854353	1.06505	-0.587314	-0.317114
EIF4G1	sp|Q04637|IF4G1_HUMAN	IF4G1_HUMAN	HUMAN	EIF4G1 EIF4F EIF4G EIF4GI	A0A0D9RMM1_CHLSB	tr|A0A0D9RMM1|A0A0D9RMM1_CHLSB	CHLSB	EIF4G1	16.0868	16.3373	19.2005	17.8832	18.7398	20.4581	16.784	14.2946	17.1494	23.5878	24.0632	23.4682	24.4369	24.1015	23.7408	14.4082	17.0194	17.0202	23.5968	18.4928	11.8255	19.0809	19.1675	18.2583	18.5943	18.0247	12.4132	13.2203	12.395	0.0107499	0.261316	3.12447	1.80721	2.66377	4.38213	7.43856	7.91396	7.31896	8.28761	7.95221	7.5915
EIF4G2	sp|P78344|IF4G2_HUMAN	IF4G2_HUMAN	HUMAN	EIF4G2 DAP5 OK/SW-cl.75	A0A0D9QX32_CHLSB	tr|A0A0D9QX32|A0A0D9QX32_CHLSB	CHLSB	EIF4G2	13.8295	16.3999	15.3823	17.6521	13.5905	16.5784	18.9312	15.8944	13.9789	20.2786	19.9035	19.9027	20.2774	19.9607	20.8027	14.3711	15.5891	14.7219	17.815	15.2274	13.605	13.7474	13.6851	12.9356	12.4795	14.1059	12.7219	12.4427	12.9056	-2.43862	0.13172	-0.885838	1.38401	-2.67764	0.3103	5.38452	5.00946	5.00867	5.38339	5.06667	5.90867
EIF4G3	sp|O43432|IF4G3_HUMAN	IF4G3_HUMAN	HUMAN	EIF4G3	A0A0D9S8B7_CHLSB	tr|A0A0D9S8B7|A0A0D9S8B7_CHLSB	CHLSB	EIF4G3	15.0728	15.3721	14.0788	16.2382	17.9865	15.0303	15.4052	14.346	13.1623	17.2792	18.1238	18.2507	17.3206	16.6867	15.8282	17.4711	18.7549	18.7923	14.6202	14.1857	11.4265	10.6403	10.8937	9.82195	9.08329	12.8653	13.1826	12.3986	11.6528	0.768323	1.06757	-0.225746	1.93374	3.68198	0.725813	-1.06023	-0.2156	-0.0887607	-1.01883	-1.65269	-2.51123
EIF4H	sp|Q15056|IF4H_HUMAN	IF4H_HUMAN	HUMAN	EIF4H KIAA0038 WBSCR1 WSCR1	A0A0D9S020_CHLSB	tr|A0A0D9S020|A0A0D9S020_CHLSB	CHLSB	EIF4H	18.9266	17.6003	21.5715	20.9906	21.455	21.2499	14.3887	14.8112	15.2076	21.7875	21.2178	21.8613	22.1573	21.9188	21.4175	16.8294	15.8144	14.9801	22.3814	18.2208	16.9412	18.3692	20.2815	17.6211	17.1933	18.5603	13.4038	11.751	11.9927	4.12415	2.79782	6.76906	6.1881	6.65255	6.44738	5.91291	5.34319	5.98667	6.28273	6.04417	5.54285
EIF5	sp|P55010|IF5_HUMAN	IF5_HUMAN	HUMAN	EIF5	A0A0D9RCI1_CHLSB	tr|A0A0D9RCI1|A0A0D9RCI1_CHLSB	CHLSB	EIF5	13.1125	14.6697	16.4779	16.0242	16.7949	17.4591	11.5238	14.7493	14.3029	17.5629	17.4767	17.8074	18.4327	18.2378	18.1298	13.4173	14.2235	14.1085	14.9503	13.4447	14.163	14.2991	15.4677	15.0165	15.3141	15.4231	12.5849	11.5624	12.1408	-0.412886	1.14438	2.9525	2.49886	3.26952	3.93373	3.6465	3.56031	3.891	4.5163	4.32132	4.2134
EIF5A	sp|P63241|IF5A1_HUMAN	IF5A1_HUMAN	HUMAN	EIF5A	NA	NA	NA	NA	15.3781	14.2511	17.9804	19.2116	18.6259	19.886	15.1788	16.9987	12.7233	21.836	21.603	21.6827	22.2287	22.5481	21.9147	18.9063	17.4086	18.7887	22.2902	20.4009	NA	NA	NA	NA	NA	NA	NA	NA	NA	0.411199	-0.715832	3.01347	4.2447	3.6589	4.91906	3.46811	3.23511	3.31489	3.86085	4.18027	3.54689
EIF5B	sp|O60841|IF2P_HUMAN	IF2P_HUMAN	HUMAN	EIF5B IF2 KIAA0741	A0A0D9RXA4_CHLSB	tr|A0A0D9RXA4|A0A0D9RXA4_CHLSB	CHLSB	EIF5B	15.173	15.5974	18.0971	18.3405	14.5837	17.5048	14.4279	14.8029	14.4831	18.0818	18.1165	17.8431	19.206	19.0477	19.0088	14.4255	14.4754	14.5198	19.6272	14.3706	12.731	11.0362	13.202	13.9676	16.3526	14.045	12.4666	11.7814	11.6581	0.601687	1.02611	3.52583	3.76918	0.0124065	2.93349	3.60826	3.64299	3.36954	4.73242	4.57419	4.5352
EIF6	sp|P56537|IF6_HUMAN	IF6_HUMAN	HUMAN	EIF6 EIF3A ITGB4BP OK/SW-cl.27	A0A0D9RDI6_CHLSB	tr|A0A0D9RDI6|A0A0D9RDI6_CHLSB	CHLSB	EIF6 ITGB4BP	15.2689	15.5595	18.2199	19.8881	18.2895	19.0126	14.5786	12.7523	12.7374	18.2161	18.7566	18.4353	18.9086	18.6518	18.8594	15.3521	13.071	14.3825	17.605	14.2854	13.4532	11.052	12.7221	12.0989	9.70498	14.7148	12.226	13.5842	12.6846	1.91279	2.20344	4.8638	6.53197	4.93336	5.65652	3.94762	4.48808	4.16683	4.64011	4.38325	4.59085
ELAC2	sp|Q9BQ52|RNZ2_HUMAN	RNZ2_HUMAN	HUMAN	ELAC2 HPC2	NA	NA	NA	NA	13.6114	15.9276	16.309	15.6497	14.1912	16.5464	14.4454	14.6024	15.1409	18.5764	16.336	17.4689	17.9935	18.235	18.3833	19.9959	19.5975	20.0477	18.8765	12.6601	NA	NA	NA	NA	NA	NA	NA	NA	NA	-1.11811	1.19804	1.57947	0.920173	-0.538391	1.81683	-1.30398	-3.54438	-2.41145	-1.88688	-1.64534	-1.49709
ELAVL1	sp|Q15717|ELAV1_HUMAN	ELAV1_HUMAN	HUMAN	ELAVL1 HUR	A0A0D9R723_CHLSB	tr|A0A0D9R723|A0A0D9R723_CHLSB	CHLSB	ELAVL1	24.5136	19.8321	24.6993	25.0668	25.8491	24.8229	15.8248	17.422	17.1747	23.8167	23.7047	23.8157	24.7832	24.9604	24.8218	17.9322	17.6109	17.5	25.4814	18.1398	20.5687	22.2379	21.411	21.3815	21.5171	21.4035	11.9853	13.0742	14.6045	7.70642	3.02494	7.89216	8.25965	9.04195	8.01572	6.13564	6.02371	6.13466	7.10215	7.27939	7.14081
ELMOD2	sp|Q8IZ81|ELMD2_HUMAN	ELMD2_HUMAN	HUMAN	ELMOD2	NA	NA	NA	NA	15.0542	15.0044	14.9506	16.5429	15.5818	16.0534	13.8172	13.4252	14.324	15.7129	15.5552	14.6499	14.7603	14.0463	15.4942	15.7624	14.5437	12.9684	15.5352	13.8645	NA	NA	NA	NA	NA	NA	NA	NA	NA	1.19874	1.14891	1.09514	2.68736	1.7263	2.19791	1.28809	1.13043	0.225075	0.335499	-0.378468	1.06942
ELOA3	sp|Q8NG57|ELOA3_HUMAN;sp|Q3SY89|ELB3B_HUMAN;sp|A6NLF2|ELB3D_HUMAN	ELOA3_HUMAN	HUMAN	ELOA3 TCEB3C TCEB3L2	NA	NA	NA	NA	13.9436	15.8164	14.5289	15.8159	13.8714	14.4381	13.8768	13.9934	13.4399	13.7539	14.753	14.0306	15.2257	15.1949	13.4388	16.7693	12.8513	16.2323	14.5827	13.9843	NA	NA	NA	NA	NA	NA	NA	NA	NA	0.173625	2.04638	0.758889	2.04588	0.101398	0.668088	-1.5304	-0.531294	-1.25363	-0.0585275	-0.0893721	-1.84543
ELOVL5	sp|Q9NYP7|ELOV5_HUMAN	ELOV5_HUMAN	HUMAN	ELOVL5 ELOVL2 PRO0530	NA	NA	NA	NA	15.2689	14.4502	15.4102	15.3638	12.7973	13.8068	15.0434	15.4754	13.8836	17.9048	17.8908	18.5717	18.0987	17.0147	18.5129	14.6511	14.9308	13.7873	13.7871	14.1873	NA	NA	NA	NA	NA	NA	NA	NA	NA	0.468151	-0.350558	0.60938	0.562975	-2.00351	-0.993992	3.44844	3.43444	4.11535	3.64232	2.55826	4.05647
ELP1	sp|O95163|ELP1_HUMAN	ELP1_HUMAN	HUMAN	ELP1 IKAP IKBKAP	NA	NA	NA	NA	14.593	14.4705	16.067	15.6039	14.0503	19.2325	14.3536	14.9847	13.8406	14.5653	13.2947	15.52	15.3925	14.7542	13.7576	14.0879	15.6333	13.8309	14.3181	12.9426	NA	NA	NA	NA	NA	NA	NA	NA	NA	0.199966	0.0775458	1.67406	1.21088	-0.342642	4.83956	0.0479176	-1.22264	1.00264	0.875189	0.236803	-0.759717
EMC1	sp|Q8N766|EMC1_HUMAN	EMC1_HUMAN	HUMAN	EMC1 KIAA0090 PSEC0263	NA	NA	NA	NA	16.6805	13.6973	15.7007	14.944	13.4355	13.6835	13.6583	15.6099	13.877	18.0623	17.7022	14.2765	17.1682	13.4073	17.393	14.1302	14.1135	14.7104	15.5299	15.2884	NA	NA	NA	NA	NA	NA	NA	NA	NA	2.29881	-0.684391	1.31899	0.562297	-0.946209	-0.698249	3.7443	3.38414	-0.0415444	2.85016	-0.910764	3.07493
EMC2	sp|Q15006|EMC2_HUMAN	EMC2_HUMAN	HUMAN	EMC2 KIAA0103 TTC35	NA	NA	NA	NA	13.8636	15.0745	16.2488	15.6694	15.7102	14.1493	14.5233	16.6869	14.0154	16.5496	16.4882	16.2894	16.7953	16.3483	16.4828	15.8894	14.1669	14.7045	14.6633	12.9829	NA	NA	NA	NA	NA	NA	NA	NA	NA	-1.21158	-0.000693926	1.17359	0.594141	0.635023	-0.925866	1.62939	1.5679	1.3691	1.875	1.42806	1.56257
EMD	NA	NA	NA	NA	A0A0D9R360_CHLSB	tr|A0A0D9R360|A0A0D9R360_CHLSB	CHLSB	EMD	NA	NA	NA	NA	NA	NA	NA	NA	NA	NA	NA	NA	NA	NA	NA	NA	NA	NA	NA	NA	11.1402	7.92039	13.6424	14.117	13.9935	14.4528	11.3592	12.5708	12.0604	NA	NA	NA	NA	NA	NA	NA	NA	NA	NA	NA	NA
EMG1	sp|Q92979|NEP1_HUMAN	NEP1_HUMAN	HUMAN	EMG1 C2F	A0A0D9RCN8_CHLSB	tr|A0A0D9RCN8|A0A0D9RCN8_CHLSB	CHLSB	EMG1	12.8528	14.6832	13.4772	16.7479	13.3359	14.508	14.9906	16.4093	14.6989	14.5336	14.7837	14.733	14.8895	16.3967	16.7492	14.2166	15.9059	15.329	18.9164	13.55	10.0464	11.1734	12.3994	10.9877	11.402	10.198	11.832	12.6645	11.4154	-2.51349	-0.683028	-1.88908	1.38169	-2.03037	-0.858206	-0.616929	-0.366752	-0.417532	-0.260963	1.24619	1.59876
EML4	sp|Q9HC35|EMAL4_HUMAN	EMAL4_HUMAN	HUMAN	EML4 C2orf2 EMAPL4	NA	NA	NA	NA	14.3043	14.4438	15.2038	16.7757	15.3476	14.8057	15.0285	15.0825	13.8548	15.956	16.7572	16.0135	13.9941	16.3229	16.633	14.5514	15.3151	15.4174	16.2528	13.7716	NA	NA	NA	NA	NA	NA	NA	NA	NA	-0.350963	-0.211479	0.548585	2.12043	0.692321	0.150474	0.861398	1.66261	0.918859	-1.10055	1.22828	1.53833
ENAH	sp|Q8N8S7|ENAH_HUMAN	ENAH_HUMAN	HUMAN	ENAH MENA	NA	NA	NA	NA	14.2278	15.1016	15.4338	15.8299	14.8548	15.8462	15.1033	15.882	14.9212	17.0402	17.3105	14.5491	17.2874	17.0743	17.1745	17.0384	14.1451	13.8062	14.6651	13.9668	NA	NA	NA	NA	NA	NA	NA	NA	NA	-1.07435	-0.200599	0.131596	0.527687	-0.447386	0.543995	2.0437	2.31397	-0.447489	2.29089	2.07776	2.17791
ENO1	sp|P06733|ENOA_HUMAN	ENOA_HUMAN	HUMAN	ENO1 ENO1L1 MBPB1 MPB1	A0A0D9S8Q7_CHLSB	tr|A0A0D9S8Q7|A0A0D9S8Q7_CHLSB	CHLSB	ENO1	28.1391	23.5207	24.9088	25.7595	25.8251	26.6312	22.3708	22.9685	23.4488	26.12	25.9122	26.0534	26.0126	26.0388	25.8675	24.0217	23.9585	23.8722	25.3265	23.6055	20.2247	21.4597	22.2225	22.0719	22.3219	23.0259	19.0661	18.9033	19.0154	5.20973	0.591344	1.97946	2.83015	2.89569	3.70179	2.16917	1.96138	2.10259	2.06181	2.08801	1.91667
ENO3	sp|P13929|ENOB_HUMAN	ENOB_HUMAN	HUMAN	ENO3	A0A0D9RKG6_CHLSB	tr|A0A0D9RKG6|A0A0D9RKG6_CHLSB	CHLSB	ENO3	27.605	15.9206	14.3189	14.7664	13.3953	15.8498	14.9045	16.1993	14.8491	17.3374	14.8209	17.3095	17.6566	18.4667	16.4448	23.757	14.8705	15.0533	13.8949	13.5356	17.6271	17.5594	18.9735	19.0524	19.6066	19.7922	12.9986	16.5954	12.3463	12.2873	0.602955	-0.998777	-0.551261	-1.92234	0.532197	-0.556159	-3.07271	-0.584042	-0.236969	0.573076	-1.44879
EPB41L1	NA	NA	NA	NA	A0A0D9RCE7_CHLSB	tr|A0A0D9RCE7|A0A0D9RCE7_CHLSB	CHLSB	EPB41L1	NA	NA	NA	NA	NA	NA	NA	NA	NA	NA	NA	NA	NA	NA	NA	NA	NA	NA	NA	NA	11.5488	10.8426	12.0028	9.97948	9.93958	9.21692	11.5988	12.0239	12.2274	NA	NA	NA	NA	NA	NA	NA	NA	NA	NA	NA	NA
EPB41L2	NA	NA	NA	NA	A0A0D9RVP3_CHLSB	tr|A0A0D9RVP3|A0A0D9RVP3_CHLSB	CHLSB	EPB41L2	NA	NA	NA	NA	NA	NA	NA	NA	NA	NA	NA	NA	NA	NA	NA	NA	NA	NA	NA	NA	13.2066	11.1662	11.9834	10.9166	11.8682	11.7046	12.235	11.6689	11.1396	NA	NA	NA	NA	NA	NA	NA	NA	NA	NA	NA	NA
EPPK1	sp|P58107|EPIPL_HUMAN	EPIPL_HUMAN	HUMAN	EPPK1 EPIPL	NA	NA	NA	NA	13.2663	14.6765	19.4085	14.1984	13.5387	15.0055	14.2749	13.5784	14.1205	16.5177	15.9837	14.9201	14.7883	20.6561	14.7371	17.0318	13.6787	14.1285	22.1091	18.5967	NA	NA	NA	NA	NA	NA	NA	NA	NA	-0.724993	0.685242	5.41719	0.207169	-0.452542	1.01419	1.57135	1.03737	-0.0262239	-0.158037	5.70981	-0.209214
EPRS1	sp|P07814|SYEP_HUMAN	SYEP_HUMAN	HUMAN	EPRS1 EPRS GLNS PARS QARS QPRS PIG32	A0A0D9RTB5_CHLSB	tr|A0A0D9RTB5|A0A0D9RTB5_CHLSB	CHLSB	EPRS1	17.4744	16.1144	14.5436	15.6202	14.5931	15.4605	14.8068	16.2822	13.7026	18.8751	20.1288	19.3139	21.1021	20.3508	21.3686	15.1155	16.8445	16.6371	17.3377	14.063	12.0069	14.1332	15.0994	15.2589	15.9218	16.0659	11.1891	13.4071	12.0829	2.54384	1.18386	-0.386979	0.689718	-0.337478	0.529936	2.67604	3.92976	3.11485	4.90309	4.15174	5.16959
EPS8L2	NA	NA	NA	NA	A0A0D9RE81_CHLSB	tr|A0A0D9RE81|A0A0D9RE81_CHLSB	CHLSB	EPS8L2	NA	NA	NA	NA	NA	NA	NA	NA	NA	NA	NA	NA	NA	NA	NA	NA	NA	NA	NA	NA	11.5033	9.5526	9.76089	12.4654	11.993	10.7223	12.9268	11.7935	11.5175	NA	NA	NA	NA	NA	NA	NA	NA	NA	NA	NA	NA
ERAL1	sp|O75616|ERAL1_HUMAN	ERAL1_HUMAN	HUMAN	ERAL1 HERA	A0A0D9R443_CHLSB	tr|A0A0D9R443|A0A0D9R443_CHLSB	CHLSB	ERAL1	17.7679	15.3375	17.5965	17.1101	18.4039	17.2448	17.7338	18.014	18.0068	15.8947	16.3826	16.17	14.502	13.9593	15.3905	19.6298	18.2671	19.1203	17.3748	13.1666	14.2706	14.1749	13.5432	13.4085	13.3066	10.3847	11.5481	13.2761	12.0917	-0.15029	-2.58068	-0.321679	-0.808067	0.485708	-0.673412	-3.11098	-2.6231	-2.8357	-4.50372	-5.04638	-3.61517
ERGIC1	sp|Q969X5|ERGI1_HUMAN	ERGI1_HUMAN	HUMAN	ERGIC1 ERGIC32 KIAA1181 HT034	NA	NA	NA	NA	14.4085	15.746	15.2157	15.5892	13.5719	15.8985	14.9303	13.374	14.2575	14.6655	14.3576	14.1584	15.0381	14.8879	14.3987	13.4406	13.7022	14.4704	13.4926	14.1577	NA	NA	NA	NA	NA	NA	NA	NA	NA	0.221271	1.5587	1.02846	1.40195	-0.615344	1.71123	0.794481	0.486534	0.287368	1.16705	1.01683	0.527647
ERH	sp|P84090|ERH_HUMAN	ERH_HUMAN	HUMAN	ERH	A0A0D9RKV5_CHLSB	tr|A0A0D9RKV5|A0A0D9RKV5_CHLSB	CHLSB	ERH	19.2093	14.8599	19.7156	19.7143	19.1002	18.3242	13.6441	14.342	17.5482	18.6487	18.8301	18.8004	20.1517	20.6741	20.556	17.2883	15.0769	14.2592	19.5767	14.5063	16.8281	16.3299	18.2926	16.3174	16.8202	14.2858	13.3448	15.8213	12.4314	4.03122	-0.318213	4.53749	4.5362	3.92206	3.14612	3.10718	3.2886	3.25889	4.61016	5.1326	5.01451
ERI1	NA	NA	NA	NA	A0A0D9RWC8_CHLSB	tr|A0A0D9RWC8|A0A0D9RWC8_CHLSB	CHLSB	ERI1	NA	NA	NA	NA	NA	NA	NA	NA	NA	NA	NA	NA	NA	NA	NA	NA	NA	NA	NA	NA	12.9154	9.05062	11.3408	9.55645	12.6177	9.58053	12.6526	12.5296	12.6013	NA	NA	NA	NA	NA	NA	NA	NA	NA	NA	NA	NA
ERLIN1	NA	NA	NA	NA	A0A0D9R038_CHLSB	tr|A0A0D9R038|A0A0D9R038_CHLSB;tr|A0A0D9RSX3|A0A0D9RSX3_CHLSB	CHLSB	ERLIN1	NA	NA	NA	NA	NA	NA	NA	NA	NA	NA	NA	NA	NA	NA	NA	NA	NA	NA	NA	NA	12.3629	11.8555	10.9175	11.3081	12.4394	11.7515	11.8548	12.0897	11.9546	NA	NA	NA	NA	NA	NA	NA	NA	NA	NA	NA	NA
ERLIN2	sp|O94905|ERLN2_HUMAN;sp|O75477|ERLN1_HUMAN	ERLN2_HUMAN	HUMAN	ERLIN2 C8orf2 SPFH2 UNQ2441/PRO5003/PRO9924	NA	NA	NA	NA	16.509	15.1521	13.2184	18.9533	13.4704	18.7137	17.7002	16.5823	16.4109	18.878	15.0996	15.6149	13.7876	15.6974	14.9018	16.8983	12.8662	14.0204	13.2672	13.5546	NA	NA	NA	NA	NA	NA	NA	NA	NA	-0.388748	-1.74573	-3.67935	2.05551	-3.42739	1.81595	4.28298	0.504624	1.01988	-0.807407	1.10243	0.306815
ERMP1	sp|Q7Z2K6|ERMP1_HUMAN	ERMP1_HUMAN	HUMAN	ERMP1 FXNA KIAA1815	NA	NA	NA	NA	14.4473	14.0143	15.3055	16.4814	13.9481	16.2359	15.5563	14.9094	13.0399	14.4409	16.8522	16.3135	13.6068	15.4481	16.8238	13.2794	13.3681	14.281	13.8737	12.8121	NA	NA	NA	NA	NA	NA	NA	NA	NA	-0.0545946	-0.487579	0.803668	1.97953	-0.553759	1.73402	0.798115	3.2094	2.67067	-0.0360469	1.8053	3.18095
ERP29	sp|P30040|ERP29_HUMAN	ERP29_HUMAN	HUMAN	ERP29 C12orf8 ERP28	NA	NA	NA	NA	13.6118	16.1318	17.4776	19.6803	15.3573	17.8902	13.7705	15.1389	13.1207	18.1759	17.8006	17.7531	17.2766	16.9463	17.2737	14.8203	14.1587	15.6262	14.9035	15.1798	NA	NA	NA	NA	NA	NA	NA	NA	NA	-0.398232	2.12175	3.46759	5.67027	1.34722	3.88015	3.30748	2.93219	2.88471	2.40819	2.07788	2.40528
ERP44	sp|Q9BS26|ERP44_HUMAN	ERP44_HUMAN	HUMAN	ERP44 KIAA0573 TXNDC4 UNQ532/PRO1075	A0A0D9RFC8_CHLSB	tr|A0A0D9RFC8|A0A0D9RFC8_CHLSB	CHLSB	ERP44	13.4971	13.8585	15.4038	18.5915	15.8632	17.1667	15.6859	15.0367	16.0116	14.1329	14.2126	14.8012	15.1393	13.7017	14.8702	14.149	15.5878	14.4984	14.2906	14.0014	11.4079	10.2103	9.35009	10.3565	10.4556	11.0881	11.8745	11.9146	11.4429	-2.08105	-1.71959	-0.174326	3.01335	0.285115	1.58863	-0.612166	-0.532499	0.0561237	0.394264	-1.0434	0.125132
ESD	sp|P10768|ESTD_HUMAN	ESTD_HUMAN	HUMAN	ESD	A0A0D9RYT5_CHLSB	tr|A0A0D9RYT5|A0A0D9RYT5_CHLSB	CHLSB	ESD	14.3182	16.917	14.2037	14.5958	12.2182	14.7585	14.1668	14.0711	16.983	17.4379	17.416	17.4688	18.3603	17.6229	18.1103	16.1006	14.5951	14.105	13.9371	15.637	15.8806	16.5387	16.9982	16.03	16.816	16.828	11.2339	12.9255	12.2417	-0.755422	1.84334	-0.869936	-0.477837	-2.8555	-0.315147	2.50427	2.48241	2.53522	3.42669	2.68926	3.17674
ESRP2	sp|Q9H6T0|ESRP2_HUMAN	ESRP2_HUMAN	HUMAN	ESRP2 RBM35B PP7059	NA	NA	NA	NA	15.4257	14.6132	14.6464	16.9992	14.5208	15.1722	15.375	14.3134	14.4831	16.4971	14.3591	14.0769	13.8876	17.0702	17.0116	14.308	13.8609	15.0401	13.8409	16.2917	NA	NA	NA	NA	NA	NA	NA	NA	NA	0.701924	-0.110597	-0.077449	2.27537	-0.203055	0.448364	2.09409	-0.0438562	-0.326112	-0.515357	2.66723	2.6086
ESYT1	sp|Q9BSJ8|ESYT1_HUMAN	ESYT1_HUMAN	HUMAN	ESYT1 FAM62A KIAA0747 MBC2	A0A0D9QYV7_CHLSB	tr|A0A0D9QYV7|A0A0D9QYV7_CHLSB	CHLSB	ESYT1	15.4634	15.8997	15.3189	20.0026	14.445	17.7185	14.3995	14.3056	14.0563	18.9667	19.9286	19.9315	19.8997	19.8961	20.4782	15.1279	14.1361	15.5603	15.2129	13.3638	11.5403	10.5739	11.2604	11.3133	14.6218	11.4142	12.4512	12.6111	12.3053	1.20957	1.64585	1.06512	5.74882	0.191194	3.46464	4.02524	4.98718	4.99007	4.95822	4.95465	5.53678
ETF1	sp|P62495|ERF1_HUMAN	ERF1_HUMAN	HUMAN	ETF1 ERF1 RF1 SUP45L1	NA	NA	NA	NA	18.6637	15.6057	19.2087	18.7774	19.2356	20.5137	15.3803	14.7796	15.6205	20.0581	19.6367	20.1238	19.908	19.8136	19.9519	15.182	13.7876	13.2071	20.2966	14.6248	NA	NA	NA	NA	NA	NA	NA	NA	NA	3.40357	0.345617	3.9486	3.51733	3.97549	5.25362	5.99924	5.57783	6.06485	5.84908	5.75472	5.893
ETFA	sp|P13804|ETFA_HUMAN	ETFA_HUMAN	HUMAN	ETFA	A0A0D9RQB0_CHLSB	tr|A0A0D9RQB0|A0A0D9RQB0_CHLSB	CHLSB	ETFA	23.7813	25.3678	25.3438	24.1304	24.3587	24.4718	25.5196	26.2056	26.4336	25.1886	25.5156	25.095	22.8491	22.9636	23.0487	26.1724	26.1144	25.9849	21.3566	23.6765	13.9986	15.7672	14.2775	16.218	14.6778	15.9316	15.7318	15.756	16.7295	-2.27166	-0.685095	-0.709151	-1.92255	-1.69422	-1.58108	-0.901935	-0.574953	-0.995525	-3.24149	-3.12697	-3.04184
ETFB	sp|P38117|ETFB_HUMAN	ETFB_HUMAN	HUMAN	ETFB FP585	A0A0D9S566_CHLSB	tr|A0A0D9S566|A0A0D9S566_CHLSB	CHLSB	ETFB	21.1769	24.1804	23.8488	23.2559	22.9152	23.7989	23.9244	23.9056	24.1195	23.7635	24.0356	23.9055	21.461	21.5295	21.4401	24.8552	24.8833	24.8332	20.0132	23.8698	11.6251	10.6777	12.6499	13.5272	8.92848	11.1223	14.7438	11.5383	15.3505	-2.80631	0.19722	-0.134378	-0.72724	-1.06794	-0.184315	-1.0937	-0.821678	-0.951793	-3.39621	-3.32774	-3.41715
ETFDH	sp|Q16134|ETFD_HUMAN	ETFD_HUMAN	HUMAN	ETFDH	NA	NA	NA	NA	13.2413	15.5367	14.3157	14.5324	14.0386	13.7035	13.1004	15.2017	14.4977	14.6167	14.8516	15.5068	13.7004	13.27	14.331	16.9636	17.2762	16.5382	17.7118	14.4698	NA	NA	NA	NA	NA	NA	NA	NA	NA	-1.0253	1.27007	0.0491118	0.265834	-0.227973	-0.563091	-2.30934	-2.07446	-1.41917	-3.22558	-3.65605	-2.59506
ETHE1	sp|O95571|ETHE1_HUMAN	ETHE1_HUMAN	HUMAN	ETHE1 HSCO	NA	NA	NA	NA	13.3989	19.4565	20.2835	18.8105	14.1693	17.7029	19.4124	19.6862	20.6421	17.7835	18.2226	18.3491	14.7063	14.5592	15.0896	19.3397	19.2948	18.744	15.1369	18.5469	NA	NA	NA	NA	NA	NA	NA	NA	NA	-6.51461	-0.457025	0.369977	-1.10304	-5.74426	-2.2107	-1.3427	-0.903613	-0.777072	-4.41988	-4.56699	-4.03662
ETV3	NA	NA	NA	NA	A0A0D9S4C6_CHLSB	tr|A0A0D9S4C6|A0A0D9S4C6_CHLSB	CHLSB	ETV3	NA	NA	NA	NA	NA	NA	NA	NA	NA	NA	NA	NA	NA	NA	NA	NA	NA	NA	NA	NA	10.8054	9.23543	13.3938	14.827	13.9785	10.1672	11.9782	13.0597	12.108	NA	NA	NA	NA	NA	NA	NA	NA	NA	NA	NA	NA
EVPL	sp|Q92817|EVPL_HUMAN	EVPL_HUMAN	HUMAN	EVPL	NA	NA	NA	NA	14.3868	14.9775	13.2623	14.8717	14.5023	14.8761	14.6193	14.5652	15.2693	14.8117	13.9781	14.4659	14.2306	19.0315	14.6039	13.4883	14.7673	16.055	13.9474	14.0178	NA	NA	NA	NA	NA	NA	NA	NA	NA	-0.431136	0.159569	-1.55563	0.0537987	-0.315676	0.0581125	0.0415032	-0.792091	-0.304252	-0.539589	4.26131	-0.166285
EWSR1	sp|Q01844|EWS_HUMAN	EWS_HUMAN	HUMAN	EWSR1 EWS	A0A0D9RBS5_CHLSB	tr|A0A0D9RBS5|A0A0D9RBS5_CHLSB	CHLSB	EWSR1	18.921	15.1426	20.3036	20.1879	21.8492	19.7193	14.3651	13.9994	13.4365	21.6909	21.1779	22.1365	22.5504	22.8047	22.3149	15.3392	13.6921	17.5845	21.6114	13.11	17.9011	18.6093	19.1126	16.5177	18.446	16.3916	11.6934	13.0518	11.5166	4.98732	1.20893	6.36995	6.25418	7.91555	5.78561	6.15226	5.63926	6.5979	7.01185	7.26612	6.77634
EXOSC3	NA	NA	NA	NA	A0A0D9REJ1_CHLSB	tr|A0A0D9REJ1|A0A0D9REJ1_CHLSB	CHLSB	EXOSC3	NA	NA	NA	NA	NA	NA	NA	NA	NA	NA	NA	NA	NA	NA	NA	NA	NA	NA	NA	NA	10.8004	13.1338	12.3131	9.27944	8.4633	11.5188	12.6589	11.3024	13.2579	NA	NA	NA	NA	NA	NA	NA	NA	NA	NA	NA	NA
EXOSC6	sp|Q5RKV6|EXOS6_HUMAN	EXOS6_HUMAN	HUMAN	EXOSC6 MTR3	NA	NA	NA	NA	14.6676	13.3305	15.0031	16.0407	14.9549	16.013	14.8552	14.2796	13.5702	14.8604	14.3411	14.7502	14.5773	14.1302	12.8907	14.9674	14.954	13.6832	15.18	13.4518	NA	NA	NA	NA	NA	NA	NA	NA	NA	0.432596	-0.904551	0.768065	1.80572	0.719876	1.77799	0.32554	-0.193808	0.215367	0.0424183	-0.40471	-1.64421
EXOSC7	sp|Q15024|EXOS7_HUMAN	EXOS7_HUMAN	HUMAN	EXOSC7 KIAA0116 RRP42	NA	NA	NA	NA	14.6532	14.0909	14.7984	15.5642	15.4945	17.0849	15.0589	15.2366	14.0049	14.713	15.4556	14.4006	15.2596	14.3056	15.2436	13.1701	15.9836	14.6001	14.6665	14.9873	NA	NA	NA	NA	NA	NA	NA	NA	NA	-0.113636	-0.675906	0.0315929	0.797419	0.727652	2.31813	0.128361	0.870979	-0.183948	0.675041	-0.278967	0.658996
EZR	sp|P15311|EZRI_HUMAN	EZRI_HUMAN	HUMAN	EZR VIL2	A0A0D9RJV9_CHLSB	tr|A0A0D9RJV9|A0A0D9RJV9_CHLSB	CHLSB	EZR	18.2051	19.4301	19.314	21.149	18.9249	22.4384	16.3978	14.1238	17.9602	22.2186	21.9679	22.2317	22.0179	22.0108	21.8182	14.1079	16.9289	16.358	23.022	19.3195	15.4654	13.5857	16.5153	16.7558	17.3335	17.6636	14.053	15.4024	11.8778	2.04451	3.26956	3.15339	4.98846	2.7643	6.27786	6.42036	6.16959	6.43342	6.21961	6.21256	6.01989
FABP1	sp|P07148|FABPL_HUMAN	FABPL_HUMAN	HUMAN	FABP1 FABPL	NA	NA	NA	NA	17.9044	15.1407	19.2528	20.4543	19.9339	19.3194	16.3183	14.3415	15.0937	18.3692	18.0695	17.9597	18.2331	17.7207	17.8539	17.6008	16.9334	16.1495	15.6834	13.7924	NA	NA	NA	NA	NA	NA	NA	NA	NA	2.65326	-0.110463	4.00166	5.20316	4.68271	4.06823	1.4746	1.17491	1.06511	1.33851	0.82616	0.95934
FABP5	sp|Q01469|FABP5_HUMAN	FABP5_HUMAN	HUMAN	FABP5	NA	NA	NA	NA	20.7874	20.25	18.1111	19.8165	18.4982	21.2799	19.8867	18.8811	13.8373	19.7895	19.4086	20.5431	19.7223	21.5161	19.8717	17.8828	15.289	15.3467	18.6869	12.9086	NA	NA	NA	NA	NA	NA	NA	NA	NA	3.25238	2.71501	0.576039	2.2815	0.963203	3.7449	3.6167	3.23577	4.37028	3.54947	5.34331	3.69888
FADS2	sp|O95864|FADS2_HUMAN	FADS2_HUMAN	HUMAN	FADS2	NA	NA	NA	NA	16.1007	15.1086	13.3598	15.1764	14.8413	15.3887	16.9262	15.0758	15.1254	19.7491	19.0251	18.0543	20.7191	19.0692	20.2221	13.7967	13.7028	14.5869	14.1685	14.7526	NA	NA	NA	NA	NA	NA	NA	NA	NA	0.391521	-0.600599	-2.34932	-0.532758	-0.867885	-0.32044	5.72031	4.99628	4.02543	6.69026	5.04036	6.19329
FAHD1	sp|Q6P587|FAHD1_HUMAN	FAHD1_HUMAN	HUMAN	FAHD1 C16orf36 YISKL	NA	NA	NA	NA	18.0219	18.8297	21.4205	19.6822	18.1557	18.8539	18.5488	18.8712	19.5112	19.2712	19.7402	18.6822	14.9927	14.4568	14.8274	20.3084	19.7126	20.95	15.3019	13.5658	NA	NA	NA	NA	NA	NA	NA	NA	NA	-0.955117	-0.14736	2.44349	0.705175	-0.821393	-0.123194	-1.05245	-0.583481	-1.64143	-5.33094	-5.86689	-5.49625
FAHD2A	sp|Q96GK7|FAH2A_HUMAN;sp|Q6P2I3|FAH2B_HUMAN	FAH2A_HUMAN	HUMAN	FAHD2A CGI-105	NA	NA	NA	NA	15.9151	15.4933	14.1044	16.5326	14.5873	14.965	14.1987	13.2155	13.53	15.4012	17.0984	16.9542	14.0953	16.337	16.063	14.9577	16.3086	17.1898	16.3521	13.8448	NA	NA	NA	NA	NA	NA	NA	NA	NA	2.26705	1.84528	0.45632	2.88458	0.939234	1.31696	-0.750887	0.946318	0.802199	-2.05678	0.184927	-0.0890622
FAM120A	sp|Q9NZB2|F120A_HUMAN	F120A_HUMAN	HUMAN	FAM120A C9orf10 KIAA0183 OSSA	A0A0D9R403_CHLSB	tr|A0A0D9R403|A0A0D9R403_CHLSB	CHLSB	FAM120A	20.3902	20.0574	21.2736	19.7739	21.6459	21.446	18.3018	15.156	14.4319	23.5727	23.5754	23.9931	23.6743	23.7344	23.5258	14.2582	13.9312	13.1396	25.1592	14.4081	19.0057	20.4269	20.3391	20.7642	20.6641	19.1315	17.5512	11.9804	15.8561	4.42694	4.09413	5.31039	3.81067	5.68266	5.48275	9.79635	9.79912	10.2168	9.89803	9.95808	9.74946
FAM120C	NA	NA	NA	NA	A0A0D9RIY1_CHLSB	tr|A0A0D9RIY1|A0A0D9RIY1_CHLSB	CHLSB	FAM120C	NA	NA	NA	NA	NA	NA	NA	NA	NA	NA	NA	NA	NA	NA	NA	NA	NA	NA	NA	NA	10.6728	16.0051	17.2047	16.0873	17.278	15.4412	11.8624	12.7123	12.8304	NA	NA	NA	NA	NA	NA	NA	NA	NA	NA	NA	NA
FAM162A	sp|Q96A26|F162A_HUMAN	F162A_HUMAN	HUMAN	FAM162A C3orf28 E2IG5 DC16 FWP001	NA	NA	NA	NA	15.4773	14.5425	13.9655	14.0408	15.0836	15.6285	14.2749	12.7631	14.9086	15.4001	16.009	14.9252	13.0279	14.3237	14.222	16.4712	15.5436	16.053	13.897	14.6284	NA	NA	NA	NA	NA	NA	NA	NA	NA	1.49513	0.56026	-0.0166665	0.0585425	1.10138	1.64633	-0.622502	-0.0135597	-1.0974	-2.99467	-1.69883	-1.80061
FAM50A	sp|Q14320|FA50A_HUMAN;sp|Q9Y247|FA50B_HUMAN	FA50A_HUMAN	HUMAN	FAM50A DXS9928E HXC26 XAP5	A0A0D9RYQ4_CHLSB	tr|A0A0D9RYQ4|A0A0D9RYQ4_CHLSB	CHLSB	FAM50A	14.5204	15.9007	16.3009	16.137	17.004	15.9837	15.2086	14.5485	14.2281	15.3018	15.4837	14.8122	14.294	14.7032	13.9831	15.107	14.6663	15.0028	13.1414	12.5585	11.8917	13.986	14.2409	13.4607	13.6208	13.7863	12.0078	11.5642	11.3914	-0.141365	1.23902	1.6392	1.4753	2.34232	1.322	0.376446	0.55835	-0.113199	-0.631422	-0.22223	-0.9423
FAM98A	sp|Q8NCA5|FA98A_HUMAN	FA98A_HUMAN	HUMAN	FAM98A	NA	NA	NA	NA	15.1762	15.9162	19.2129	17.4984	18.7899	20.1521	13.8932	12.8052	12.4896	21.6666	21.2148	21.7825	20.9287	20.9537	21.1799	19.9763	20.1766	20.1946	18.1848	15.3641	NA	NA	NA	NA	NA	NA	NA	NA	NA	2.11355	2.85352	6.1502	4.43573	5.72727	7.08947	1.55078	1.09895	1.66666	0.812849	0.837857	1.06403
FAM98B	sp|Q52LJ0|FA98B_HUMAN	FA98B_HUMAN	HUMAN	FAM98B	A0A0D9R4G1_CHLSB	tr|A0A0D9R4G1|A0A0D9R4G1_CHLSB	CHLSB	FAM98B	15.6742	15.2119	17.7794	17.3816	18.2727	13.3387	15.6204	15.219	15.4187	14.8943	13.6396	14.8905	17.8523	18.1765	17.9966	15.6733	12.0379	15.656	17.3042	12.7915	10.6942	15.6243	16.4618	15.0891	15.9698	15.5879	13.0363	11.013	11.7477	0.254836	-0.20752	2.36005	1.96222	2.85328	-2.0807	0.438522	-0.816115	0.434786	3.39654	3.72077	3.54088
FANCD2	sp|Q9BXW9|FACD2_HUMAN	FACD2_HUMAN	HUMAN	FANCD2 FACD	NA	NA	NA	NA	13.1396	15.3611	14.6299	14.9319	13.6822	15.1801	13.8084	12.6944	16.1954	14.8833	12.9828	14.7595	17.3023	16.4594	16.7542	13.7531	14.1453	15.7787	14.8575	14.4313	NA	NA	NA	NA	NA	NA	NA	NA	NA	-1.09314	1.12841	0.397173	0.699184	-0.5505	0.947347	0.324282	-1.57625	0.200425	2.74328	1.90039	2.19515
FANCI	sp|Q9NVI1|FANCI_HUMAN	FANCI_HUMAN	HUMAN	FANCI KIAA1794	NA	NA	NA	NA	15.7969	15.4195	14.1603	15.2129	14.3774	14.2613	15.0148	14.9612	15.2595	14.4191	14.6679	14.4481	17.1562	14.2023	17.4188	13.0143	14.9194	14.2845	14.3167	14.9632	NA	NA	NA	NA	NA	NA	NA	NA	NA	0.718331	0.340948	-0.918251	0.134338	-0.701159	-0.817201	0.346403	0.595135	0.375376	3.08348	0.129621	3.34608
FARS2	sp|O95363|SYFM_HUMAN	SYFM_HUMAN	HUMAN	FARS2 FARS1 HSPC320	NA	NA	NA	NA	14.9964	15.1421	16.7173	14.8677	16.0628	18.5422	14.346	14.2484	14.1086	15.7635	16.1009	16.4025	13.8571	15.6953	14.8448	17.124	17.2625	16.9884	12.9938	14.7466	NA	NA	NA	NA	NA	NA	NA	NA	NA	0.76209	0.907807	2.48299	0.633392	1.82847	4.3079	-1.36151	-1.02403	-0.722465	-3.26789	-1.42963	-2.28019
FARSA	sp|Q9Y285|SYFA_HUMAN	SYFA_HUMAN	HUMAN	FARSA FARS FARSL FARSLA	A0A0D9R2I0_CHLSB	tr|A0A0D9R2I0|A0A0D9R2I0_CHLSB	CHLSB	FARSA	15.1804	14.9349	14.0776	15.4487	13.0026	14.6719	14.2181	14.8553	15.1002	18.1072	18.0456	17.6533	17.257	17.6605	17.5578	14.1775	14.7298	13.1041	16.9059	15.8393	11.4541	9.24488	9.65081	10.4353	13.1516	10.4376	12.8584	12.0801	12.3488	0.455835	0.210356	-0.646941	0.724201	-1.72195	-0.0526682	4.10339	4.0418	3.64947	3.25321	3.65673	3.554
FARSB	sp|Q9NSD9|SYFB_HUMAN	SYFB_HUMAN	HUMAN	FARSB FARSLB FRSB HSPC173	A0A0D9R626_CHLSB	tr|A0A0D9R626|A0A0D9R626_CHLSB	CHLSB	FARSB	14.8863	15.6021	16.0323	17.6632	16.8606	17.0631	14.625	13.7319	17.4213	16.9719	17.0092	16.9303	17.108	17.5843	17.6951	16.0339	14.714	15.0124	17.1766	13.6279	10.0622	12.2038	13.3916	12.916	13.4617	11.4931	10.6702	12.2985	11.5046	-0.373139	0.342658	0.772892	2.40377	1.60121	1.80368	1.71845	1.75579	1.67689	1.85458	2.33091	2.44172
FASN	sp|P49327|FAS_HUMAN	FAS_HUMAN	HUMAN	FASN FAS	A0A0D9S4U3_CHLSB	tr|A0A0D9S4U3|A0A0D9S4U3_CHLSB	CHLSB	FASN	20.5763	20.831	23.348	25.7749	24.3382	26.4671	20.7895	20.4402	21.1248	25.7728	26.0816	25.8799	26.5831	26.0794	26.5911	24.5912	24.5874	25.0106	24.1216	21.3428	18.6628	17.6905	18.6256	19.2463	20.67	20.5765	15.6496	11.551	15.5706	-0.208559	0.0461621	2.56319	4.99009	3.55343	5.68226	1.04306	1.35191	1.15018	1.85332	1.34967	1.86133
FASTKD2	sp|Q9NYY8|FAKD2_HUMAN	FAKD2_HUMAN	HUMAN	FASTKD2 KIAA0971	A0A0D9RCQ3_CHLSB	tr|A0A0D9RCQ3|A0A0D9RCQ3_CHLSB	CHLSB	FASTKD2	13.6995	15.1514	16.3223	15.6321	15.4432	14.5068	13.875	14.9502	15.6068	15.7792	17.1181	16.0137	14.4237	13.0396	13.9638	18.7551	17.9478	18.4514	15.0654	15.0091	12.9163	12.0498	10.9405	12.0911	8.16266	11.8563	12.3885	12.293	13.1355	-1.1112	0.340697	1.51165	0.821442	0.632558	-0.303901	-2.6055	-1.26666	-2.37104	-3.96105	-5.34514	-4.42091
FASTKD5	sp|Q7L8L6|FAKD5_HUMAN	FAKD5_HUMAN	HUMAN	FASTKD5 KIAA1792	NA	NA	NA	NA	15.6307	15.6145	14.8002	15.5756	13.177	13.3113	16.5896	17.3363	17.0635	17.8172	19.1074	17.6567	13.9312	13.8128	15.2982	20.7623	20.6928	20.3263	13.764	12.3324	NA	NA	NA	NA	NA	NA	NA	NA	NA	-1.36581	-1.38196	-2.19626	-1.4209	-3.81948	-3.68516	-2.77657	-1.48636	-2.9371	-6.66256	-6.78102	-5.29563
FAU	NA	NA	NA	NA	A0A0D9R5N6_CHLSB	tr|A0A0D9R5N6|A0A0D9R5N6_CHLSB	CHLSB	FAU	NA	NA	NA	NA	NA	NA	NA	NA	NA	NA	NA	NA	NA	NA	NA	NA	NA	NA	NA	NA	10.2179	10.4754	13.407	10.7472	10.4727	11.8735	11.9132	12.8489	11.9239	NA	NA	NA	NA	NA	NA	NA	NA	NA	NA	NA	NA
FBL	sp|P22087|FBRL_HUMAN	FBRL_HUMAN	HUMAN	FBL FIB1 FLRN	A0A0D9QUW2_CHLSB	tr|A0A0D9QUW2|A0A0D9QUW2_CHLSB	CHLSB	FBL	14.7554	14.7084	15.2518	14.4471	14.8039	15.1116	15.0541	14.1107	14.7604	16.647	15.0292	16.023	17.1864	17.4037	17.7731	15.1378	13.816	15.3073	18.468	13.85	15.336	15.5352	15.0949	15.1411	15.0771	9.97999	12.0499	15.5051	12.4767	0.113634	0.0666033	0.610038	-0.194679	0.162082	0.469824	1.89327	0.275482	1.26936	2.43272	2.64998	3.01946
FBXW12	NA	NA	NA	NA	A0A0D9RTN4_CHLSB	tr|A0A0D9RTN4|A0A0D9RTN4_CHLSB	CHLSB	FBXW12	NA	NA	NA	NA	NA	NA	NA	NA	NA	NA	NA	NA	NA	NA	NA	NA	NA	NA	NA	NA	12.6805	12.927	13.668	10.2132	8.54569	11.367	13.5292	12.5404	12.9436	NA	NA	NA	NA	NA	NA	NA	NA	NA	NA	NA	NA
FDFT1	sp|P37268|FDFT_HUMAN	FDFT_HUMAN	HUMAN	FDFT1	NA	NA	NA	NA	14.816	15.5353	13.6932	15.9254	15.8523	15.3211	13.357	13.9626	13.1493	18.7921	18.2918	18.2077	17.7363	17.6926	18.5059	14.1704	13.8468	12.8246	14.6206	14.3278	NA	NA	NA	NA	NA	NA	NA	NA	NA	1.32633	2.04561	0.203511	2.43572	2.3627	1.8314	5.17819	4.67785	4.5938	4.12237	4.0787	4.892
FDPS	sp|P14324|FPPS_HUMAN	FPPS_HUMAN	HUMAN	FDPS FPS KIAA1293	NA	NA	NA	NA	16.0842	16.3647	13.686	19.7792	18.9269	19.0781	15.0222	16.5186	16.8449	18.1174	18.1762	18.3912	13.894	16.9972	16.6915	17.9275	18.204	16.9985	14.9476	14.3996	NA	NA	NA	NA	NA	NA	NA	NA	NA	-0.0443905	0.236175	-2.4426	3.65061	2.79834	2.94959	0.407406	0.466209	0.681207	-3.81604	-0.71278	-1.01848
FDX1	sp|P10109|ADX_HUMAN	ADX_HUMAN	HUMAN	FDX1 ADX	NA	NA	NA	NA	15.036	15.0374	12.4429	12.871	13.0141	14.4986	15.27	14.1784	15.194	15.0473	17.7154	15.0239	14.9215	14.5799	14.768	19.1545	18.9894	19.0768	14.2765	13.5675	NA	NA	NA	NA	NA	NA	NA	NA	NA	0.155204	0.156646	-2.43794	-2.00981	-1.86668	-0.382194	-4.02633	-1.35819	-4.04969	-4.15209	-4.49365	-4.30555
FDXR	sp|P22570|ADRO_HUMAN	ADRO_HUMAN	HUMAN	FDXR ADXR	A0A0D9QX70_CHLSB	tr|A0A0D9QX70|A0A0D9QX70_CHLSB	CHLSB	FDXR	14.6241	18.4719	14.1142	14.6175	14.6441	17.1674	19.6855	18.5347	18.6681	14.5719	15.7031	15.3382	14.5329	14.9761	14.3763	13.4136	16.6948	13.6773	15.0018	12.066	12.3623	12.6078	10.3626	13.4454	9.07481	13.1385	11.9862	12.3137	11.2721	-4.33866	-0.490842	-4.84853	-4.34527	-4.31866	-1.79534	-0.0233602	1.10785	0.743003	-0.062341	0.380931	-0.218944
FECH	sp|P22830|HEMH_HUMAN	HEMH_HUMAN	HUMAN	FECH	NA	NA	NA	NA	12.7284	15.3603	11.8478	15.5514	13.0735	13.9595	14.1303	14.2628	14.1721	16.4817	16.6371	14.83	13.4491	13.2549	16.6626	17.2232	17.3979	17.4507	14.6399	14.0272	NA	NA	NA	NA	NA	NA	NA	NA	NA	-1.45997	1.17196	-2.34057	1.36298	-1.11492	-0.228905	-0.875533	-0.720192	-2.52724	-3.90818	-4.10233	-0.694709
FEN1	sp|P39748|FEN1_HUMAN	FEN1_HUMAN	HUMAN	FEN1 RAD2	A0A0D9R2B2_CHLSB	tr|A0A0D9R2B2|A0A0D9R2B2_CHLSB	CHLSB	FEN1	17.2913	15.8811	20.7643	20.6119	21.0588	21.5725	18.1432	14.1988	14.7111	16.3525	16.5379	15.2339	21.2527	21.1249	20.6447	14.4244	15.2057	12.6764	21.4123	10.752	15.1032	15.1666	14.2867	14.7233	13.7462	14.1678	13.3098	12.8822	11.4023	1.60696	0.196771	5.0799	4.92754	5.37445	5.88811	2.25035	2.43569	1.13174	7.15055	7.02271	6.54254
FERMT2	NA	NA	NA	NA	A0A0D9RR39_CHLSB	tr|A0A0D9RR39|A0A0D9RR39_CHLSB	CHLSB	FERMT2	NA	NA	NA	NA	NA	NA	NA	NA	NA	NA	NA	NA	NA	NA	NA	NA	NA	NA	NA	NA	10.2131	11.0743	10.3918	11.4463	13.3538	8.73942	11.8856	13.4371	12.837	NA	NA	NA	NA	NA	NA	NA	NA	NA	NA	NA	NA
FES	NA	NA	NA	NA	A0A0D9RWV5_CHLSB	tr|A0A0D9RWV5|A0A0D9RWV5_CHLSB	CHLSB	FES	NA	NA	NA	NA	NA	NA	NA	NA	NA	NA	NA	NA	NA	NA	NA	NA	NA	NA	NA	NA	11.4491	11.0699	11.6836	10.3644	14.4508	11.3255	12.0499	11.2664	11.8126	NA	NA	NA	NA	NA	NA	NA	NA	NA	NA	NA	NA
FGB	sp|P02675|FIBB_HUMAN	FIBB_HUMAN	HUMAN	FGB	NA	NA	NA	NA	15.5059	15.2565	14.4499	15.1858	14.1385	14.5173	15.6293	14.7583	15.2094	14.4548	14.7452	16.466	15.2657	16.466	14.1603	13.9163	16.2925	14.8547	14.3535	15.2543	NA	NA	NA	NA	NA	NA	NA	NA	NA	0.30691	0.0574519	-0.749152	-0.0132329	-1.06052	-0.681662	-0.566296	-0.275944	1.44489	0.244513	1.44482	-0.860831
FGG	sp|P02679|FIBG_HUMAN	FIBG_HUMAN	HUMAN	FGG PRO2061	NA	NA	NA	NA	14.0911	14.0929	14.6087	15.9165	14.0383	15.1093	13.8646	15.07	13.1047	13.9516	14.4892	15.0559	13.4754	16.1824	15.4904	15.3526	15.7006	14.756	15.4721	14.1122	NA	NA	NA	NA	NA	NA	NA	NA	NA	0.0780231	0.0798144	0.595613	1.90341	0.0251966	1.09622	-1.31809	-0.780561	-0.213871	-1.79435	0.912671	0.220629
FH	sp|P07954|FUMH_HUMAN	FUMH_HUMAN	HUMAN	FH	A0A0D9RAY1_CHLSB	tr|A0A0D9RAY1|A0A0D9RAY1_CHLSB	CHLSB	FH	19.1161	21.4206	22.9996	21.6902	21.4029	22.7695	23.8219	24.5743	24.1961	22.6867	23.0189	22.6096	20.549	20.9218	20.8981	24.3702	23.8201	24.025	17.3676	22.2228	12.0589	12.3359	12.6536	13.9002	12.1794	13.8882	14.6814	15.0287	15.843	-5.08137	-2.77683	-1.19779	-2.50726	-2.79457	-1.42798	-1.38503	-1.05286	-1.46213	-3.52281	-3.14997	-3.17362
FIP1L1	sp|Q6UN15|FIP1_HUMAN	FIP1_HUMAN	HUMAN	FIP1L1 FIP1 RHE	NA	NA	NA	NA	14.5069	14.6918	15.638	16.1503	14.6958	15.4135	13.8756	14.0134	14.8313	15.7786	14.6505	17.4425	19.1938	19.2731	19.3086	13.7259	15.243	14.8848	18.0079	13.6473	NA	NA	NA	NA	NA	NA	NA	NA	NA	0.266797	0.45172	1.39788	1.91021	0.455661	1.17345	1.1607	0.0326369	2.82461	4.57588	4.65524	4.69076
FKBP11	sp|Q9NYL4|FKB11_HUMAN	FKB11_HUMAN	HUMAN	FKBP11 FKBP19 UNQ336/PRO535	NA	NA	NA	NA	15.6885	15.3516	12.7446	19.8505	16.4897	18.9281	18.5552	18.6189	13.6905	19.3055	19.4153	19.6514	18.4321	18.6828	19.0861	13.7514	14.646	14.4649	13.3091	13.66	NA	NA	NA	NA	NA	NA	NA	NA	NA	-1.26637	-1.6033	-4.21025	2.89562	-0.465192	1.97325	5.01805	5.12792	5.364	4.14466	4.39535	4.79865
FKBP1A	sp|P62942|FKB1A_HUMAN	FKB1A_HUMAN	HUMAN	FKBP1A FKBP1 FKBP12	NA	NA	NA	NA	13.8362	15.4573	18.398	18.049	15.7523	13.8675	12.4953	13.0837	11.8746	17.4251	17.0991	16.3219	16.7205	18.2015	17.6987	16.3369	16.173	16.1749	15.3232	13.6001	NA	NA	NA	NA	NA	NA	NA	NA	NA	1.35168	2.97274	5.9135	5.56447	3.26776	1.38299	1.19678	0.870806	0.0936003	0.492263	1.97319	1.47046
FKBP3	sp|Q00688|FKBP3_HUMAN	FKBP3_HUMAN	HUMAN	FKBP3 FKBP25	NA	NA	NA	NA	15.2878	15.531	15.0297	17.3727	16.3824	16.2151	13.517	15.7961	15.5577	15.0689	15.429	16.9449	16.6424	16.8443	16.7955	13.9748	14.6316	13.8528	15.0745	13.7844	NA	NA	NA	NA	NA	NA	NA	NA	NA	0.330861	0.57402	0.072742	2.41576	1.42548	1.25819	0.915786	1.2759	2.79182	2.48937	2.69118	2.64243
FKBP4	sp|Q02790|FKBP4_HUMAN	FKBP4_HUMAN	HUMAN	FKBP4 FKBP52	A0A0D9RFW8_CHLSB	tr|A0A0D9RFW8|A0A0D9RFW8_CHLSB	CHLSB	FKBP4	14.181	15.0622	16.4921	15.556	13.6336	14.2287	13.509	15.2861	13.7687	18.4167	18.7214	19.2735	18.0556	18.5965	19.4589	17.3632	17.9028	19.0656	14.7077	13.0626	12.9469	13.7254	14.0629	13.8601	14.4325	14.005	12.0374	12.4337	14.3107	-0.00692796	0.874224	2.3041	1.36799	-0.554373	0.0406901	0.306095	0.610803	1.16292	-0.0549384	0.485881	1.34835
FLAD1	sp|Q8NFF5|FAD1_HUMAN	FAD1_HUMAN	HUMAN	FLAD1 PP591	NA	NA	NA	NA	14.6205	14.6649	13.7524	14.652	13.7643	15.12	15.6453	14.4367	15.0163	17.2873	17.7352	17.3455	14.6405	15.8801	13.7193	18.0878	18.3838	18.6214	15.2357	14.261	NA	NA	NA	NA	NA	NA	NA	NA	NA	-0.412237	-0.367892	-1.28035	-0.380801	-1.26844	0.0872127	-1.07706	-0.629157	-1.01881	-3.72378	-2.48425	-4.645
FLG	sp|P20930|FILA_HUMAN	FILA_HUMAN	HUMAN	FLG	NA	NA	NA	NA	14.766	15.2251	15.2485	15.2518	14.5412	13.8149	14.8276	13.5232	14.6947	15.4585	15.7317	14.501	15.6627	21.3314	14.1606	15.83	20.5823	14.3901	15.5262	14.3966	NA	NA	NA	NA	NA	NA	NA	NA	NA	0.417472	0.876578	0.899982	0.90331	0.192717	-0.533645	-1.47565	-1.2025	-2.4332	-1.27143	4.39724	-2.77356
FLG2	sp|Q5D862|FILA2_HUMAN	FILA2_HUMAN	HUMAN	FLG2 IFPS	NA	NA	NA	NA	19.5155	14.1281	18.6553	17.0244	19.9678	18.13	21.3114	15.3282	19.9472	20.4719	17.9229	19.6378	18.2677	20.2879	19.5201	19.7818	21.3804	19.1705	18.2729	20.9338	NA	NA	NA	NA	NA	NA	NA	NA	NA	0.653205	-4.73421	-0.20694	-1.83784	1.10549	-0.73223	0.360992	-2.18801	-0.473063	-1.84316	0.177037	-0.590758
FLII	NA	NA	NA	NA	A0A0D9R719_CHLSB	tr|A0A0D9R719|A0A0D9R719_CHLSB	CHLSB	FLII	NA	NA	NA	NA	NA	NA	NA	NA	NA	NA	NA	NA	NA	NA	NA	NA	NA	NA	NA	NA	11.3909	13.8803	10.3972	15.0434	13.962	13.915	12.724	10.7143	12.5941	NA	NA	NA	NA	NA	NA	NA	NA	NA	NA	NA	NA
FLNA	sp|P21333|FLNA_HUMAN	FLNA_HUMAN	HUMAN	FLNA FLN FLN1	A0A0D9R370_CHLSB	tr|A0A0D9R370|A0A0D9R370_CHLSB	CHLSB	FLNA	18.4682	20.2851	17.7369	19.5281	18.6457	21.7131	17.8219	17.6945	19.8072	19.8723	19.9621	19.5868	21.6042	21.3374	21.4015	17.3836	17.9167	17.3912	20.8857	17.7169	18.8982	18.4342	19.356	21.0081	20.3307	20.5098	18.6333	18.7625	18.4985	0.0270146	1.84391	-0.704326	1.08692	0.204518	3.27193	2.30851	2.39828	2.02296	4.04038	3.77356	3.83767
FLNB	sp|O75369|FLNB_HUMAN	FLNB_HUMAN	HUMAN	FLNB FLN1L FLN3 TABP TAP	A0A0D9RIF8_CHLSB	tr|A0A0D9RIF8|A0A0D9RIF8_CHLSB	CHLSB	FLNB	15.6525	14.5689	14.1582	15.4775	14.4818	15.1609	14.3293	14.9541	14.4537	15.0556	15.3388	14.5255	16.1508	15.4505	14.9159	14.0237	15.2248	14.1388	13.7452	13.5013	13.2802	13.7876	14.238	16.0281	16.5179	15.5786	13.1195	11.8743	12.6783	1.07348	-0.0100741	-0.420818	0.898513	-0.0971797	0.581911	0.593154	0.876344	0.0631229	1.68835	0.988108	0.453483
FLNC	sp|Q14315|FLNC_HUMAN	FLNC_HUMAN	HUMAN	FLNC ABPL FLN2	A0A0D9RC89_CHLSB	tr|A0A0D9RC89|A0A0D9RC89_CHLSB	CHLSB	FLNC	13.3523	15.0943	14.0142	15.6972	15.0593	16.5191	13.256	15.5369	15.0219	13.9422	13.6191	14.8643	13.751	14.3343	14.387	17.3815	13.6591	15.104	15.3992	15.0833	18.0899	17.9734	18.5257	20.5235	21.4328	20.3022	17.4862	17.03	14.9049	-1.25269	0.489368	-0.590806	1.09223	0.454311	1.91414	-1.43928	-1.76238	-0.517184	-1.63054	-1.04723	-0.994479
FMC1	sp|Q96HJ9|FMC1_HUMAN	FMC1_HUMAN	HUMAN	FMC1 C7orf55 HSPC268	NA	NA	NA	NA	15.3272	18.576	14.1461	14.0222	14.156	15.097	13.628	14.8697	13.918	16.1769	16.4502	16.5541	14.6062	15.3996	13.9948	17.362	16.9133	17.7006	15.0591	14.9652	NA	NA	NA	NA	NA	NA	NA	NA	NA	1.18864	4.43738	0.00751439	-0.116342	0.017466	0.958387	-1.14841	-0.875112	-0.771229	-2.71909	-1.9257	-3.33054
FMR1	sp|Q06787|FMR1_HUMAN	FMR1_HUMAN	HUMAN	FMR1	A0A0D9R4K7_CHLSB	tr|A0A0D9R4K7|A0A0D9R4K7_CHLSB	CHLSB	FMR1	14.2145	18.2784	14.1447	16.3015	13.7691	14.8503	13.468	15.152	13.5495	24.0796	23.9797	24.4413	23.3288	22.9968	23.0877	14.5346	14.3774	13.3471	18.4753	14.2794	13.5843	17.2952	17.5809	14.4207	15.4186	11.5829	12.9213	12.6998	12.5175	0.158037	4.22196	0.0882373	2.24507	-0.287427	0.793858	9.99323	9.89334	10.355	9.24245	8.91042	9.00133
FN1	NA	NA	NA	NA	A0A0D9R9X4_CHLSB	tr|A0A0D9R9X4|A0A0D9R9X4_CHLSB	CHLSB	FN1	NA	NA	NA	NA	NA	NA	NA	NA	NA	NA	NA	NA	NA	NA	NA	NA	NA	NA	NA	NA	10.3198	10.1555	10.3735	14.4149	13.95	14.4742	12.792	12.3778	15.5278	NA	NA	NA	NA	NA	NA	NA	NA	NA	NA	NA	NA
FN3KRP	NA	NA	NA	NA	A0A0D9S504_CHLSB	tr|A0A0D9S504|A0A0D9S504_CHLSB	CHLSB	FN3KRP	NA	NA	NA	NA	NA	NA	NA	NA	NA	NA	NA	NA	NA	NA	NA	NA	NA	NA	NA	NA	10.8686	12.5288	10.6237	11.978	10.8656	11.7655	14.1668	12.9599	11.6059	NA	NA	NA	NA	NA	NA	NA	NA	NA	NA	NA	NA
FNDC3A	sp|Q9Y2H6|FND3A_HUMAN	FND3A_HUMAN	HUMAN	FNDC3A FNDC3 HUGO KIAA0970	NA	NA	NA	NA	14.6604	16.32	13.4742	15.2365	13.6608	14.9443	15.0568	15.1752	15.2053	18.6106	18.4615	18.4829	18.8452	18.5778	18.895	16.5494	15.0751	13.8723	15.1273	15.2732	NA	NA	NA	NA	NA	NA	NA	NA	NA	-0.485392	1.1742	-1.67163	0.0907625	-1.48495	-0.201448	3.44496	3.2959	3.31732	3.67956	3.41215	3.72939
FNDC3B	sp|Q53EP0|FND3B_HUMAN	FND3B_HUMAN	HUMAN	FNDC3B FAD104 NS5ABP37 UNQ2421/PRO4979/PRO34274	NA	NA	NA	NA	14.9141	15.7633	16.6668	15.0313	15.9694	14.7265	16.9524	14.7955	13.6472	21.5272	21.7561	22.0245	20.5397	21.4487	20.4915	14.012	14.0278	13.2732	14.8037	11.8499	NA	NA	NA	NA	NA	NA	NA	NA	NA	-0.217623	0.631582	1.53506	-0.100388	0.83769	-0.405228	7.75616	7.98505	8.25345	6.76871	7.67769	6.7205
FOXRED1	sp|Q96CU9|FXRD1_HUMAN	FXRD1_HUMAN	HUMAN	FOXRED1 FP634	NA	NA	NA	NA	15.9625	15.7656	14.6112	14.7367	14.7334	14.521	14.7869	15.0296	14.0517	16.3743	17.15	16.7313	14.2858	13.7493	13.459	18.7907	18.9235	18.5812	14.9341	13.5981	NA	NA	NA	NA	NA	NA	NA	NA	NA	1.33979	1.14283	-0.0115028	0.113941	0.110642	-0.101737	-2.3908	-1.61518	-2.03383	-4.47939	-5.01585	-5.30619
FSBP	sp|O95073|FSBP_HUMAN	FSBP_HUMAN	HUMAN	FSBP	NA	NA	NA	NA	15.2997	14.3586	14.3354	15.1617	14.3491	14.7985	14.6173	14.468	13.2555	16.3382	15.9347	14.5622	17.9725	13.9156	16.2117	13.9694	15.3631	15.2386	14.6455	13.7629	NA	NA	NA	NA	NA	NA	NA	NA	NA	1.18608	0.24497	0.221796	1.04809	0.235452	0.684927	1.48117	1.07769	-0.294798	3.1155	-0.941454	1.35467
FSCN1	sp|Q16658|FSCN1_HUMAN	FSCN1_HUMAN	HUMAN	FSCN1 FAN1 HSN SNL	A0A0D9RYK8_CHLSB	tr|A0A0D9RYK8|A0A0D9RYK8_CHLSB	CHLSB	FSCN1	16.113	14.6275	18.3975	18.5584	18.7802	19.8998	14.3604	14.0301	14.3179	21.3158	20.1236	21.0834	21.2431	21.1426	21.5453	18.2075	18.6392	18.35	22.2585	19.6605	11.0029	14.7082	14.5311	14.3333	15.0104	14.961	12.0194	12.3141	11.9627	1.87687	0.391418	4.16138	4.32228	4.54413	5.66372	2.91687	1.72472	2.68452	2.84416	2.74373	3.14642
FUBP1	sp|Q96AE4|FUBP1_HUMAN	FUBP1_HUMAN	HUMAN	FUBP1	A0A0D9S6X7_CHLSB	tr|A0A0D9S6X7|A0A0D9S6X7_CHLSB	CHLSB	FUBP1	21.694	14.3836	22.7534	23.5255	23.2456	22.4414	15.0103	13.4851	15.052	24.0259	23.8741	23.8597	25.1768	25.5989	25.1628	20.9759	20.6622	20.2538	26.5716	19.7892	19.5098	20.656	21.0235	21.1474	21.1637	19.9317	14.2184	13.0125	16.1819	7.17825	-0.132164	8.23762	9.00972	8.72984	7.92559	3.39523	3.24343	3.229	4.54618	4.96829	4.53215
FUBP3	sp|Q96I24|FUBP3_HUMAN	FUBP3_HUMAN	HUMAN	FUBP3 FBP3	A0A0D9RQH8_CHLSB	tr|A0A0D9RQH8|A0A0D9RQH8_CHLSB	CHLSB	FUBP3	22.9334	14.7871	23.179	22.827	24.0107	22.3424	13.2667	13.7829	15.2116	23.1911	22.9676	23.164	23.0377	23.2584	23.135	14.1328	11.9208	14.103	23.8927	14.0514	18.3128	20.1102	20.136	20.138	20.2244	18.8607	12.5935	11.8907	12.6746	8.84635	0.700048	9.09194	8.73999	9.92364	8.25537	9.80558	9.58215	9.7785	9.65218	9.87289	9.74949
FUS	sp|P35637|FUS_HUMAN	FUS_HUMAN	HUMAN	FUS TLS	A0A0D9R082_CHLSB	tr|A0A0D9R082|A0A0D9R082_CHLSB	CHLSB	FUS	18.225	14.5291	22.598	22.2395	24.0606	21.3654	14.0457	14.4937	15.9631	24.0692	24.4434	24.7623	24.2834	24.502	24.1039	17.1096	15.5158	15.5743	24.7358	15.8455	17.5541	20.4464	20.3777	19.807	20.9873	18.3977	12.07	12.8746	12.5525	3.39082	-0.305054	7.76382	7.40535	9.22646	6.53124	8.00267	8.37685	8.69572	8.21685	8.43547	8.03733
FXN	sp|Q16595|FRDA_HUMAN	FRDA_HUMAN	HUMAN	FXN FRDA X25	NA	NA	NA	NA	16.2407	15.8593	14.3506	15.1258	16.0252	14.5863	13.5263	14.3442	14.4824	16.5681	17.1751	16.0695	15.5118	14.4414	13.9184	18.3691	17.8927	18.0562	14.3421	14.1186	NA	NA	NA	NA	NA	NA	NA	NA	NA	2.123	1.74164	0.232981	1.00816	1.90752	0.468601	-1.53784	-0.93085	-2.03649	-2.59418	-3.6646	-4.18754
FXR1	sp|P51114|FXR1_HUMAN	FXR1_HUMAN	HUMAN	FXR1	A0A0D9RL59_CHLSB	tr|A0A0D9RL59|A0A0D9RL59_CHLSB	CHLSB	FXR1	18.774	17.3405	19.1308	19.1156	20.2343	19.0737	14.0901	14.1415	16.0298	26.166	25.8823	26.3773	25.1948	25.2443	25.3512	14.4555	14.914	15.6528	22.9484	13.015	18.1783	18.6073	20.0238	18.1961	18.8427	17.8984	14.2294	11.7348	13.3941	4.02024	2.58667	4.37701	4.36178	5.48052	4.31988	11.1585	10.8749	11.3699	10.1873	10.2369	10.3438
FXR2	sp|P51116|FXR2_HUMAN	FXR2_HUMAN	HUMAN	FXR2 FMR1L2	A0A0D9RG49_CHLSB	tr|A0A0D9RG49|A0A0D9RG49_CHLSB	CHLSB	FXR2	15.4685	15.2523	15.499	15.6538	13.4089	18.9497	14.5538	15.0499	14.1315	23.7437	23.4697	23.524	22.5155	22.5087	22.585	14.6567	15.3234	14.2946	22.7692	14.2301	12.9032	15.6974	17.6152	15.7861	17.1649	13.4543	11.6775	12.2631	13.2951	0.890108	0.673921	0.920611	1.0754	-1.16952	4.37132	8.9854	8.71148	8.76571	7.75729	7.75049	7.82674
FYTTD1	NA	NA	NA	NA	A0A0D9R7Y3_CHLSB	tr|A0A0D9R7Y3|A0A0D9R7Y3_CHLSB	CHLSB	FYTTD1	NA	NA	NA	NA	NA	NA	NA	NA	NA	NA	NA	NA	NA	NA	NA	NA	NA	NA	NA	NA	14.7668	14.5988	15.5269	13.5232	15.0196	12.778	13.1376	12.3706	12.7308	NA	NA	NA	NA	NA	NA	NA	NA	NA	NA	NA	NA
G3BP1	sp|Q13283|G3BP1_HUMAN	G3BP1_HUMAN	HUMAN	G3BP1 G3BP	A0A0D9REQ6_CHLSB	tr|A0A0D9REQ6|A0A0D9REQ6_CHLSB	CHLSB	G3BP1	19.7244	17.674	22.7913	22.4838	23.589	23.768	13.6663	15.1129	13.1909	24.6062	23.9879	24.3916	24.0203	23.9335	23.7875	15.0272	14.5927	14.2845	23.1874	17.2454	16.3464	19.1917	19.982	20.1733	20.8826	20.1085	12.3382	13.4666	14.7973	5.7343	3.68391	8.80128	8.49374	9.59892	9.77794	9.97139	9.35308	9.75678	9.38549	9.29865	9.15265
G3BP2	sp|Q9UN86|G3BP2_HUMAN	G3BP2_HUMAN	HUMAN	G3BP2 KIAA0660	A0A0D9QXD5_CHLSB	tr|A0A0D9QXD5|A0A0D9QXD5_CHLSB	CHLSB	G3BP2	19.9123	14.0713	20.869	20.8171	22.31	21.8324	13.7919	15.1053	14.3506	23.4205	23.1305	23.4434	23.7349	23.3367	23.3288	18.507	15.5461	18.1623	22.4108	13.5008	17.0616	16.1387	18.776	18.9432	19.3066	18.7716	11.5803	11.4714	15.2341	5.49642	-0.344617	6.45307	6.40114	7.89408	7.41649	6.01531	5.72534	6.03825	6.32974	5.93158	5.92366
G6PD	sp|P11413|G6PD_HUMAN	G6PD_HUMAN	HUMAN	G6PD	A0A0D9R328_CHLSB	tr|A0A0D9R328|A0A0D9R328_CHLSB	CHLSB	G6PD	14.3502	16.5081	15.3743	15.2765	14.5887	15.4393	15.3005	14.5735	15.1393	16.9159	16.0285	17.2381	13.7207	16.464	16.1277	15.4278	14.243	12.2829	14.8912	14.894	12.4386	13.4745	13.8808	14.4166	15.714	15.3596	13.1596	12.2034	12.1069	-0.654262	1.50369	0.369866	0.272025	-0.415775	0.434896	2.93134	2.04395	3.25353	-0.263811	2.47944	2.14309
GADD45GIP1	NA	NA	NA	NA	A0A0D9R2G8_CHLSB	tr|A0A0D9R2G8|A0A0D9R2G8_CHLSB	CHLSB	GADD45GIP1	NA	NA	NA	NA	NA	NA	NA	NA	NA	NA	NA	NA	NA	NA	NA	NA	NA	NA	NA	NA	11.4142	11.5693	11.382	10.2508	10.2536	11.0559	12.9852	12.3344	11.9379	NA	NA	NA	NA	NA	NA	NA	NA	NA	NA	NA	NA
GAK	sp|O14976|GAK_HUMAN	GAK_HUMAN	HUMAN	GAK	NA	NA	NA	NA	15.849	14.4728	14.8243	14.7948	15.815	14.6448	15.106	13.8909	15.2415	14.9076	13.1531	14.655	16.0847	15.9252	15.9759	13.7246	13.6335	14.522	16.0197	15.317	NA	NA	NA	NA	NA	NA	NA	NA	NA	1.10283	-0.273382	0.0781877	0.0486208	1.06887	-0.10137	0.947572	-0.806872	0.69493	2.12464	1.96521	2.01585
GALK1	sp|P51570|GALK1_HUMAN	GALK1_HUMAN	HUMAN	GALK1 GALK	A0A0D9QXT5_CHLSB	tr|A0A0D9QXT5|A0A0D9QXT5_CHLSB	CHLSB	GALK1	13.5768	15.7937	14.2344	14.3299	15.1787	15.0457	14.3522	14.1761	14.1747	15.2539	16.6586	15.2626	15.1725	15.459	15.4227	14.5814	13.7489	14.6497	14.3829	13.709	11.8469	14.5007	14.0295	13.6656	14.88	14.7015	11.3257	11.7952	11.7006	-0.657504	1.55939	6.4872e-05	0.0955266	0.944303	0.811382	0.92725	2.3319	0.935901	0.845834	1.13228	1.09602
GALK2	NA	NA	NA	NA	A0A0D9RE38_CHLSB	tr|A0A0D9RE38|A0A0D9RE38_CHLSB	CHLSB	GALK2	NA	NA	NA	NA	NA	NA	NA	NA	NA	NA	NA	NA	NA	NA	NA	NA	NA	NA	NA	NA	13.7257	12.9297	12.1806	13.0202	12.8646	10.5088	12.1697	11.521	12.7477	NA	NA	NA	NA	NA	NA	NA	NA	NA	NA	NA	NA
GAMT	sp|Q14353|GAMT_HUMAN	GAMT_HUMAN	HUMAN	GAMT	NA	NA	NA	NA	14.9089	13.5456	16.643	18.0657	13.8941	17.2693	14.9258	15.5867	14.2879	15.2637	14.967	14.237	15.4234	15.3706	14.7458	14.44	14.1193	13.4587	16.0235	12.8603	NA	NA	NA	NA	NA	NA	NA	NA	NA	-0.0245753	-1.38784	1.70953	3.13223	-1.03934	2.33581	1.25778	0.961084	0.231055	1.41744	1.36465	0.739826
GANAB	sp|Q14697|GANAB_HUMAN	GANAB_HUMAN	HUMAN	GANAB G2AN KIAA0088	NA	NA	NA	NA	14.186	18.4859	16.8276	20.4428	16.267	18.1637	14.1857	14.9569	17.6985	20.216	19.9091	19.0254	18.599	17.6809	18.4833	14.2837	14.5796	16.2352	14.1565	12.7819	NA	NA	NA	NA	NA	NA	NA	NA	NA	-1.4277	2.87224	1.21392	4.82914	0.653352	2.55	5.18313	4.87622	3.99259	3.56616	2.64802	3.45042
GAPDH	sp|P04406|G3P_HUMAN	G3P_HUMAN	HUMAN	GAPDH GAPD CDABP0047 OK/SW-cl.12	NA	NA	NA	NA	26.3013	24.6086	23.8763	24.934	24.6081	25.7175	25.2273	24.6762	24.3451	25.0453	24.8789	24.9007	24.5945	24.7924	25.0666	22.9407	23.4654	22.1912	24.1784	24.1612	NA	NA	NA	NA	NA	NA	NA	NA	NA	1.55183	-0.140952	-0.873188	0.18448	-0.141403	0.968016	2.1795	2.01314	2.03495	1.72875	1.92667	2.20085
GARS1	sp|P41250|GARS_HUMAN	GARS_HUMAN	HUMAN	GARS1 GARS	A0A0D9RQ19_CHLSB	tr|A0A0D9RQ19|A0A0D9RQ19_CHLSB	CHLSB	GARS1	15.4605	15.569	14.02	13.7419	14.1929	16.1023	14.0631	16.0792	15.0186	18.8493	18.574	18.6671	13.2034	17.4383	17.8956	20.9792	19.5727	20.32	22.0805	13.6985	11.5655	12.3263	12.2796	13.9653	16.8184	11.8126	11.5287	12.1137	10.1745	0.406866	0.5154	-1.03361	-1.31173	-0.860713	1.0487	-1.44132	-1.71667	-1.62354	-7.08725	-2.8524	-2.39509
GART	sp|P22102|PUR2_HUMAN	PUR2_HUMAN	HUMAN	GART PGFT PRGS	A0A0D9RBR7_CHLSB	tr|A0A0D9RBR7|A0A0D9RBR7_CHLSB	CHLSB	GART	13.5071	14.3365	14.8324	18.7059	18.025	18.4732	14.2966	13.3115	14.9557	18.272	18.1683	18.0276	18.1346	17.668	18.1863	14.7774	15.7631	15.8018	19.3084	17.2845	12.2172	9.71985	14.1285	14.2229	15.3683	13.8584	12.1671	11.5224	12.4756	-0.680798	0.148576	0.64445	4.51797	3.83709	4.28525	2.82454	2.72085	2.58017	2.68716	2.22058	2.73886
GATB	sp|O75879|GATB_HUMAN	GATB_HUMAN	HUMAN	GATB PET112 PET112L HSPC199	NA	NA	NA	NA	16.6824	15.0701	17.1029	13.9753	12.3539	15.7974	15.6273	13.2129	16.0421	17.1225	17.2397	17.9098	14.1196	14.1604	13.1529	20.3868	20.2886	19.9296	15.3634	14.7251	NA	NA	NA	NA	NA	NA	NA	NA	NA	1.72167	0.109287	2.14211	-0.985453	-2.60684	0.836596	-3.07915	-2.962	-2.29191	-6.08209	-6.04128	-7.04879
GATC	sp|O43716|GATC_HUMAN	GATC_HUMAN	HUMAN	GATC 15E1.2	NA	NA	NA	NA	13.8875	15.2723	15.6908	15.476	14.3271	14.6776	13.5817	14.4039	14.1447	15.1138	14.8374	15.3951	16.4422	12.7967	14.2472	17.4179	16.9425	17.2063	12.9394	13.5615	NA	NA	NA	NA	NA	NA	NA	NA	NA	-0.155914	1.22889	1.64736	1.43261	0.283707	0.63415	-2.0751	-2.35151	-1.79383	-0.74669	-4.39219	-2.94165
GATD3A	sp|P0DPI2|GAL3A_HUMAN;sp|A0A0B4J2D5|GAL3B_HUMAN	GAL3A_HUMAN	HUMAN	GATD3A C21orf33	NA	NA	NA	NA	15.5932	15.3777	18.6511	17.4401	13.8657	14.9868	14.7511	14.5411	13.8603	20.4232	20.9961	20.7764	15.7519	12.9846	17.5923	20.9803	21.5846	21.0559	14.6325	14.7735	NA	NA	NA	NA	NA	NA	NA	NA	NA	1.20908	0.993573	4.26693	3.05597	-0.518472	0.602655	-0.783774	-0.210833	-0.430503	-5.45506	-8.22236	-3.61464
GATM	sp|P50440|GATM_HUMAN	GATM_HUMAN	HUMAN	GATM AGAT	NA	NA	NA	NA	19.1131	20.8849	21.5288	20.443	19.9818	21.7566	20.381	23.187	22.6028	19.72	19.8937	19.9745	14.7112	16.5398	17.7219	21.5188	21.5364	21.3606	14.4713	15.6249	NA	NA	NA	NA	NA	NA	NA	NA	NA	-2.94386	-1.17208	-0.528111	-1.61391	-2.07519	-0.300368	-1.75193	-1.57826	-1.49746	-6.76073	-4.93211	-3.75001
GBA	sp|P04062|GLCM_HUMAN	GLCM_HUMAN	HUMAN	GBA GC GLUC	NA	NA	NA	NA	15.1992	15.2404	14.8645	14.762	15.0771	15.5821	14.8889	14.5024	15.2105	13.2904	15.6038	15.0161	14.2297	15.0261	14.1542	15.7135	15.2127	13.4931	14.4603	14.4433	NA	NA	NA	NA	NA	NA	NA	NA	NA	0.332017	0.373141	-0.00277602	-0.105185	0.209888	0.714882	-1.51601	0.797383	0.209654	-0.576699	0.21966	-0.652177
GBP1	sp|P32455|GBP1_HUMAN	GBP1_HUMAN	HUMAN	GBP1	NA	NA	NA	NA	18.2536	20.5426	18.4726	16.2165	18.0321	16.5499	19.4766	14.5358	19.7722	16.877	18.9655	18.4792	18.7521	13.2726	17.9763	17.4023	16.0078	17.5681	18.859	19.8502	NA	NA	NA	NA	NA	NA	NA	NA	NA	0.325455	2.61447	0.544447	-1.71169	0.103908	-1.37827	-0.115743	1.97273	1.48646	1.75935	-3.72017	0.9836
GCAT	sp|O75600|KBL_HUMAN	KBL_HUMAN	HUMAN	GCAT KBL	NA	NA	NA	NA	14.7571	14.0219	20.2736	14.445	16.5539	17.0021	15.3333	13.7585	17.086	20.4178	21.1583	19.9963	14.145	14.8576	14.9231	21.4266	21.751	21.563	14.933	12.7631	NA	NA	NA	NA	NA	NA	NA	NA	NA	-0.635452	-1.37069	4.88097	-0.947622	1.16133	1.60948	-1.16238	-0.421873	-1.58388	-7.43518	-6.7226	-6.6571
GCDH	sp|Q92947|GCDH_HUMAN	GCDH_HUMAN	HUMAN	GCDH	NA	NA	NA	NA	18.8351	14.3788	20.481	19.5135	17.0201	20.1115	20.2026	21.5353	21.3812	19.6256	19.7908	19.4704	13.815	15.4537	15.4282	21.7389	21.1158	21.3159	13.6243	14.2959	NA	NA	NA	NA	NA	NA	NA	NA	NA	-2.2046	-6.66089	-0.558709	-1.52621	-4.01961	-0.928238	-1.76461	-1.59945	-1.91978	-7.57521	-5.9365	-5.962
GCLM	sp|P48507|GSH0_HUMAN	GSH0_HUMAN	HUMAN	GCLM GLCLR	A0A0D9S6Q5_CHLSB	tr|A0A0D9S6Q5|A0A0D9S6Q5_CHLSB	CHLSB	GCLM	14.678	14.6233	17.6386	16.6817	17.0656	17.3291	12.7392	13.5821	13.8246	17.9955	15.9734	14.8419	17.6254	17.6213	17.3808	12.9081	13.9759	13.9447	15.2484	14.8249	12.5589	10.5008	12.1967	10.275	10.1743	12.3541	12.3422	13.265	11.9671	1.29605	1.24132	4.2566	3.29972	3.68365	3.94717	4.38594	2.36387	1.23236	4.01585	4.0117	3.77119
GCN1	sp|Q92616|GCN1_HUMAN	GCN1_HUMAN	HUMAN	GCN1 GCN1L1 KIAA0219	A0A0D9S4H3_CHLSB	tr|A0A0D9S4H3|A0A0D9S4H3_CHLSB	CHLSB	GCN1	14.4359	18.3386	18.1067	15.2331	14.9849	14.4592	13.9867	15.1692	13.8078	20.9852	21.2362	21.3384	22.837	21.6529	22.8697	13.6302	14.7088	15.5257	20.9061	17.3506	11.7267	10.4646	16.4149	17.0717	15.2012	16.8373	13.6922	13.1238	11.5774	0.114665	4.01744	3.78551	0.911897	0.66371	0.137964	6.36359	6.61462	6.71681	8.21546	7.03137	8.24815
GCSH	sp|P23434|GCSH_HUMAN	GCSH_HUMAN	HUMAN	GCSH	NA	NA	NA	NA	13.4514	15.0975	15.8836	13.5574	14.553	14.9241	14.6486	13.1084	15.252	18.9675	19.2828	18.5461	14.0552	15.1385	12.8155	19.6377	19.3453	18.9749	15.9403	14.4346	NA	NA	NA	NA	NA	NA	NA	NA	NA	-0.88491	0.76116	1.54724	-0.778898	0.216628	0.587765	-0.35184	-0.0364792	-0.773196	-5.2641	-4.18081	-6.50384
GDI1	NA	NA	NA	NA	A0A0D9RYQ9_CHLSB	tr|A0A0D9RYQ9|A0A0D9RYQ9_CHLSB	CHLSB	GDI1	NA	NA	NA	NA	NA	NA	NA	NA	NA	NA	NA	NA	NA	NA	NA	NA	NA	NA	NA	NA	13.9322	13.2417	13.7418	13.3641	13.176	13.6851	13.0792	11.3417	13.3668	NA	NA	NA	NA	NA	NA	NA	NA	NA	NA	NA	NA
GDI2	sp|P50395|GDIB_HUMAN	GDIB_HUMAN	HUMAN	GDI2 RABGDIB	A0A0D9RMH4_CHLSB	tr|A0A0D9RMH4|A0A0D9RMH4_CHLSB	CHLSB	GDI2	18.1898	17.5028	19.7221	22.9616	21.3506	23.6484	13.7303	16.678	16.5225	21.3997	21.1693	21.3743	21.2259	21.1518	21.4708	16.449	15.5084	18.0611	21.1425	18.0648	11.0866	16.7582	17.6844	17.5068	17.5011	18.4247	12.0049	13.0611	13.9772	2.54624	1.85926	4.07852	7.318	5.70703	8.00486	4.72692	4.49644	4.70146	4.55307	4.47896	4.79799
GEMIN4	sp|P57678|GEMI4_HUMAN	GEMI4_HUMAN	HUMAN	GEMIN4	NA	NA	NA	NA	15.9288	15.0398	14.7078	14.3501	14.0129	15.2834	13.4183	16.1104	15.0031	17.1504	17.4507	17.4377	15.0492	14.3176	15.4266	15.9302	12.8338	14.9987	14.5542	14.5347	NA	NA	NA	NA	NA	NA	NA	NA	NA	1.08486	0.195818	-0.136178	-0.493819	-0.831025	0.439443	2.56278	2.86315	2.85012	0.461632	-0.269964	0.838971
GEMIN5	sp|Q8TEQ6|GEMI5_HUMAN	GEMI5_HUMAN	HUMAN	GEMIN5	A0A0D9REE8_CHLSB	tr|A0A0D9REE8|A0A0D9REE8_CHLSB	CHLSB	GEMIN5	13.6231	15.0014	14.0505	15.718	15.4878	18.1001	13.6697	14.9709	15.0384	20.2563	21.0872	20.5728	19.2311	19.2967	19.6232	15.4901	14.4363	14.3489	15.4772	14.0426	10.1949	11.2264	8.78019	10.3038	8.92401	12.4906	13.3253	15.7144	10.3599	-0.936551	0.441712	-0.509208	1.1583	0.928087	3.54041	5.49782	6.32874	5.81439	4.47265	4.53828	4.86478
GFAP	NA	NA	NA	NA	A0A0D9S0P0_CHLSB	tr|A0A0D9S0P0|A0A0D9S0P0_CHLSB	CHLSB	GFAP	NA	NA	NA	NA	NA	NA	NA	NA	NA	NA	NA	NA	NA	NA	NA	NA	NA	NA	NA	NA	10.7306	9.1575	11.5622	11.142	10.3535	13.6478	11.4625	12.3018	11.459	NA	NA	NA	NA	NA	NA	NA	NA	NA	NA	NA	NA
GFM1	sp|Q96RP9|EFGM_HUMAN	EFGM_HUMAN	HUMAN	GFM1 EFG EFG1 GFM	NA	NA	NA	NA	14.3514	18.8396	20.9863	17.7097	15.9148	17.7767	19.3956	18.4544	20.588	21.5284	21.7951	21.7754	19.1339	19.2466	18.3234	23.6603	23.677	23.8082	17.3014	19.9573	NA	NA	NA	NA	NA	NA	NA	NA	NA	-5.12796	-0.63971	1.50694	-1.76966	-3.56458	-1.70266	-2.18681	-1.92006	-1.93982	-4.58131	-4.46861	-5.39179
GFM2	sp|Q969S9|RRF2M_HUMAN	RRF2M_HUMAN	HUMAN	GFM2 EFG2 MSTP027	NA	NA	NA	NA	15.7278	15.7079	18.8251	14.9308	15.8123	15.8274	16.7669	17.9857	17.8587	19.2816	19.4017	19.0731	14.653	13.1874	15.9235	21.7353	21.5068	22.0778	15.8854	17.5394	NA	NA	NA	NA	NA	NA	NA	NA	NA	-1.80924	-1.82922	1.28802	-2.6063	-1.72483	-1.70965	-2.4917	-2.37157	-2.70016	-7.12025	-8.58586	-5.84978
GFPT1	sp|Q06210|GFPT1_HUMAN	GFPT1_HUMAN	HUMAN	GFPT1 GFAT GFPT	A0A0D9RR53_CHLSB	tr|A0A0D9RR53|A0A0D9RR53_CHLSB	CHLSB	GFPT1	14.6531	14.6957	13.6044	19.4068	17.3035	20.3493	15.251	14.2881	15.9596	19.1322	18.7281	19.1463	18.6441	18.4275	19.0195	18.6375	14.352	14.5828	15.2453	13.6607	15.6937	15.0214	14.3186	16.0409	16.213	17.1334	11.6373	13.1668	13.8488	-0.513186	-0.470597	-1.56182	4.24055	2.13725	5.18302	3.2748	2.87065	3.28884	2.78669	2.57006	3.16207
GGCX	sp|P38435|VKGC_HUMAN	VKGC_HUMAN	HUMAN	GGCX GC	NA	NA	NA	NA	13.9717	14.8214	15.0396	14.5576	13.8783	14.6887	14.902	14.2699	13.9297	17.9649	18.1316	17.7101	18.1749	16.7927	18.1207	14.6479	15.4788	13.2055	13.2063	14.6688	NA	NA	NA	NA	NA	NA	NA	NA	NA	-0.395495	0.454233	0.672435	0.190415	-0.488898	0.321492	3.52083	3.68748	3.26597	3.73083	2.3486	3.67654
GIGYF2	sp|Q6Y7W6|GGYF2_HUMAN	GGYF2_HUMAN	HUMAN	GIGYF2 KIAA0642 PERQ2 TNRC15	A0A0D9R2A7_CHLSB	tr|A0A0D9R2A7|A0A0D9R2A7_CHLSB	CHLSB	GIGYF2	15.3031	15.6403	15.4931	14.688	15.3648	13.5639	12.4072	15.9336	14.525	21.5674	21.7408	21.6559	21.3791	20.8653	21.1531	14.8975	14.5865	14.8125	17.1039	14.9829	12.0634	10.0225	10.6195	11.0316	11.3276	11.4792	12.2053	12.1397	11.1055	1.01455	1.35169	1.20455	0.399382	1.07623	-0.724668	6.80191	6.97532	6.89037	6.61359	6.09979	6.38757
GIPC1	sp|O14908|GIPC1_HUMAN	GIPC1_HUMAN	HUMAN	GIPC1 C19orf3 GIPC RGS19IP1	A0A0D9R1Y8_CHLSB	tr|A0A0D9R1Y8|A0A0D9R1Y8_CHLSB	CHLSB	GIPC1	13.989	14.6876	18.2937	18.725	19.4354	19.8641	14.6119	14.2036	14.0922	16.0558	16.7788	15.6274	14.5079	15.3412	13.9373	14.9601	14.2477	15.3268	14.1826	13.5753	15.0286	15.7328	16.7569	16.0358	16.9024	16.8798	10.8985	11.7026	13.45	-0.313531	0.38503	3.99111	4.4225	5.13288	5.5616	1.21095	1.93391	0.782509	-0.337018	0.496341	-0.907568
GLB1	sp|P16278|BGAL_HUMAN	BGAL_HUMAN	HUMAN	GLB1 ELNR1	NA	NA	NA	NA	14.2063	14.7947	16.2224	16.4115	14.2023	14.2297	15.2205	13.8283	14.8567	13.6703	16.0426	14.3871	14.1838	14.06	14.2439	15.923	14.1551	15.9355	15.759	13.974	NA	NA	NA	NA	NA	NA	NA	NA	NA	-0.428847	0.159499	1.58724	1.77635	-0.432905	-0.405464	-1.66759	0.704724	-0.950764	-1.15405	-1.2779	-1.094
GLDC	sp|P23378|GCSP_HUMAN	GCSP_HUMAN	HUMAN	GLDC GCSP	NA	NA	NA	NA	14.3375	14.6833	17.5779	15.2721	17.683	15.8755	21.7146	18.5156	19.1997	22.1316	23.2125	22.6619	19.8989	20.1584	20.5304	23.9098	24.4791	25.0353	14.7858	19.2282	NA	NA	NA	NA	NA	NA	NA	NA	NA	-5.4725	-5.12669	-2.23204	-4.53788	-2.12698	-3.93443	-2.34314	-1.26226	-1.81279	-4.57584	-4.31629	-3.94433
GLO1	sp|Q04760|LGUL_HUMAN	LGUL_HUMAN	HUMAN	GLO1	NA	NA	NA	NA	13.9759	15.3229	14.884	14.368	14.6996	14.6705	12.5359	14.6374	14.3809	16.6892	16.1829	15.4276	16.9157	16.7875	16.8986	13.0024	14.9756	13.9559	16.6307	13.9255	NA	NA	NA	NA	NA	NA	NA	NA	NA	0.124521	1.47145	1.03256	0.516604	0.84819	0.81904	2.71124	2.2049	1.44968	2.9377	2.80953	2.92068
GLOD4	NA	NA	NA	NA	A0A0D9RP53_CHLSB	tr|A0A0D9RP53|A0A0D9RP53_CHLSB	CHLSB	GLOD4	NA	NA	NA	NA	NA	NA	NA	NA	NA	NA	NA	NA	NA	NA	NA	NA	NA	NA	NA	NA	13.3569	8.90788	10.0522	10.9412	12.1049	10.9873	11.8066	11.5177	12.9165	NA	NA	NA	NA	NA	NA	NA	NA	NA	NA	NA	NA
GLRX3	sp|O76003|GLRX3_HUMAN	GLRX3_HUMAN	HUMAN	GLRX3 PICOT TXNL2 HUSSY-22	A0A0D9QWM0_CHLSB	tr|A0A0D9QWM0|A0A0D9QWM0_CHLSB	CHLSB	GLRX3	15.2478	18.068	14.9953	17.6296	15.6143	18.0599	15.4384	15.1839	13.7799	18.469	18.0482	18.2414	18.7188	18.5978	18.4833	15.6802	13.2789	13.2816	17.7837	14.4438	11.4521	10.631	13.6439	12.9208	12.9779	13.6028	13.2167	12.3412	11.9977	0.447087	3.26725	0.194553	2.82883	0.81361	3.25914	4.3888	3.96799	4.16114	4.63862	4.51763	4.40309
GLRX5	sp|Q86SX6|GLRX5_HUMAN	GLRX5_HUMAN	HUMAN	GLRX5 C14orf87	NA	NA	NA	NA	16.1528	18.9436	15.6497	14.3598	14.1166	15.1959	14.6549	14.115	18.951	18.7116	19.0179	16.121	15.2407	13.5002	14.9306	20.4119	19.5267	20.3134	14.485	14.0714	NA	NA	NA	NA	NA	NA	NA	NA	NA	0.245847	3.03665	-0.257258	-1.54715	-1.79032	-0.711103	-1.37243	-1.06616	-3.96304	-4.84336	-6.58379	-5.1534
GLS	sp|O94925|GLSK_HUMAN	GLSK_HUMAN	HUMAN	GLS GLS1 KIAA0838	NA	NA	NA	NA	15.702	14.2089	14.5775	14.5078	14.782	14.3903	17.5954	21.3744	20.0118	21.0454	21.3711	21.1533	17.4508	19.3178	16.8781	23.1531	23.2647	23.6086	15.0648	14.4615	NA	NA	NA	NA	NA	NA	NA	NA	NA	-3.95855	-5.45169	-5.0831	-5.15273	-4.87859	-5.27031	-2.29675	-1.97107	-2.18889	-5.89134	-4.0243	-6.46408
GLUD1	sp|P00367|DHE3_HUMAN	DHE3_HUMAN	HUMAN	GLUD1 GLUD	NA	NA	NA	NA	18.4804	24.1602	22.9337	23.2309	22.4696	23.9032	24.0514	24.4857	24.3178	24.233	24.4661	24.1178	22.0618	22.1236	22.3868	25.5584	25.4987	25.3578	17.6684	19.5704	NA	NA	NA	NA	NA	NA	NA	NA	NA	-5.80459	-0.124813	-1.35131	-1.05411	-1.81533	-0.381812	-1.23867	-1.00555	-1.35384	-3.4099	-3.34804	-3.08491
GLUD2	sp|P49448|DHE4_HUMAN	DHE4_HUMAN	HUMAN	GLUD2 GLUDP1	NA	NA	NA	NA	14.7887	15.8557	14.0133	14.6183	15.7623	15.6195	14.4232	14.0053	14.3386	15.7687	15.7864	16.331	13.9594	15.315	13.1677	16.9179	16.2054	16.3316	14.3079	13.8687	NA	NA	NA	NA	NA	NA	NA	NA	NA	0.533011	1.6	-0.242417	0.362624	1.50656	1.36378	-0.716275	-0.698592	-0.153945	-2.52551	-1.16996	-3.31728
GLUL	sp|P15104|GLNA_HUMAN	GLNA_HUMAN	HUMAN	GLUL GLNS	NA	NA	NA	NA	15.4684	15.3372	15.0263	16.8906	17.5251	19.4493	14.3091	13.904	14.1745	13.4921	15.8904	14.8444	14.3052	21.1918	13.6584	13.8864	14.2565	15.355	16.3778	14.1967	NA	NA	NA	NA	NA	NA	NA	NA	NA	1.33916	1.208	0.897042	2.76137	3.3959	5.32005	-1.00719	1.39106	0.345063	-0.194148	6.69253	-0.840926
GM2A	sp|P17900|SAP3_HUMAN	SAP3_HUMAN	HUMAN	GM2A	NA	NA	NA	NA	14.8094	15.0057	15.0746	16.0507	12.875	14.4313	14.6686	13.3717	14.2157	14.5866	13.7672	15.3005	13.3705	19.1976	13.9421	13.9984	14.7155	15.0711	14.2406	15.3165	NA	NA	NA	NA	NA	NA	NA	NA	NA	0.724093	0.92035	0.989245	1.9654	-1.21033	0.34598	-0.00840534	-0.827815	0.705491	-1.22452	4.60256	-0.652946
GMPS	sp|P49915|GUAA_HUMAN	GUAA_HUMAN	HUMAN	GMPS	A0A0D9RHX0_CHLSB	tr|A0A0D9RHX0|A0A0D9RHX0_CHLSB	CHLSB	GMPS	14.3971	14.9189	16.0009	16.5565	13.2295	15.7886	14.077	14.0539	13.5784	14.5501	16.4443	15.1729	17.7275	18.1084	18.4096	14.852	14.119	14.0674	21.7673	13.5653	11.7442	14.311	14.06	13.9996	14.4086	9.30973	10.6412	12.1756	12.9054	0.493996	1.01576	2.09778	2.65335	-0.673657	1.88553	0.204013	2.0982	0.826786	3.38142	3.76224	4.06353
GNAI3	sp|P08754|GNAI3_HUMAN;sp|P63096|GNAI1_HUMAN;sp|P04899|GNAI2_HUMAN	GNAI3_HUMAN	HUMAN	GNAI3	NA	NA	NA	NA	14.8045	17.5674	16.7387	19.0886	15.1956	17.076	15.7948	17.2233	17.5449	15.3118	13.7021	15.76	14.3277	14.8836	14.9187	14.6099	14.7137	14.6069	14.0582	14.2129	NA	NA	NA	NA	NA	NA	NA	NA	NA	-2.04985	0.713096	-0.115585	2.23425	-1.65872	0.22167	0.668356	-0.941394	1.11653	-0.315814	0.24013	0.275217
GNB1	sp|P62873|GBB1_HUMAN	GBB1_HUMAN	HUMAN	GNB1	A0A0D9S8W7_CHLSB	tr|A0A0D9S8W7|A0A0D9S8W7_CHLSB	CHLSB	GNB1	17.3232	13.8789	14.4996	18.8106	17.5355	17.8711	14.9444	15.8361	14.1014	14.2187	14.9423	14.6056	14.1729	15.0669	14.026	15.1474	14.6406	13.8011	14.5505	14.1098	10.4576	11.9219	12.2799	12.3824	8.86623	13.2126	11.7112	12.0909	12.3448	2.36261	-1.08178	-0.460988	3.84998	2.57485	2.91041	-0.311038	0.412575	0.0759054	-0.356846	0.537195	-0.503693
GNB2	sp|P62879|GBB2_HUMAN;sp|Q9HAV0|GBB4_HUMAN	GBB2_HUMAN	HUMAN	GNB2	A0A0D9RZB5_CHLSB	tr|A0A0D9RZB5|A0A0D9RZB5_CHLSB;tr|A0A0D9RKN3|A0A0D9RKN3_CHLSB	CHLSB	GNB2	17.6999	17.4666	18.006	19.7152	17.8871	18.51	15.0661	15.7274	17.2335	13.8921	14.9623	14.7331	14.4033	14.3157	14.4498	13.9622	14.5215	14.4982	14.4609	14.3174	10.1983	14.9233	14.7828	14.9216	14.681	15.243	11.7958	12.3483	15.2347	1.69087	1.45757	1.99695	3.70622	1.87808	2.50096	-0.43516	0.635045	0.405786	0.0760332	-0.0115845	0.122515
GNL1	NA	NA	NA	NA	A0A0D9R772_CHLSB	tr|A0A0D9R772|A0A0D9R772_CHLSB	CHLSB	GNL1	NA	NA	NA	NA	NA	NA	NA	NA	NA	NA	NA	NA	NA	NA	NA	NA	NA	NA	NA	NA	11.1466	11.2286	11.6611	11.802	9.05119	10.2656	11.4182	12.2201	12.7869	NA	NA	NA	NA	NA	NA	NA	NA	NA	NA	NA	NA
GOLGA3	NA	NA	NA	NA	A0A0D9S5R6_CHLSB	tr|A0A0D9S5R6|A0A0D9S5R6_CHLSB	CHLSB	GOLGA3	NA	NA	NA	NA	NA	NA	NA	NA	NA	NA	NA	NA	NA	NA	NA	NA	NA	NA	NA	NA	11.1534	11.7664	10.1643	10.2507	11.7098	9.26421	11.6854	12.0308	12.6215	NA	NA	NA	NA	NA	NA	NA	NA	NA	NA	NA	NA
GOLPH3	sp|Q9H4A6|GOLP3_HUMAN;sp|Q9H4A5|GLP3L_HUMAN	GOLP3_HUMAN	HUMAN	GOLPH3 GPP34	NA	NA	NA	NA	14.0789	16.0723	14.1908	14.4487	15.7041	14.7711	15.1486	14.6473	11.9167	16.1648	14.4967	13.9562	14.4643	15.1174	14.3132	13.2689	14.8141	13.8481	15.2524	14.2726	NA	NA	NA	NA	NA	NA	NA	NA	NA	0.174763	2.16808	0.286586	0.54447	1.79995	0.866918	2.18781	0.519647	-0.0207856	0.487326	1.14041	0.336231
GOLT1B	sp|Q9Y3E0|GOT1B_HUMAN	GOT1B_HUMAN	HUMAN	GOLT1B GCT2 GOT1A CGI-141 HDCMA39P UNQ432/PRO793	NA	NA	NA	NA	14.3421	15.1054	15.5615	14.9136	14.6391	15.7899	14.0058	15.0567	13.4277	17.54	17.2532	17.7858	17.8216	16.1774	17.6638	15.0474	14.6896	17.3572	15.1004	13.9578	NA	NA	NA	NA	NA	NA	NA	NA	NA	0.178698	0.941983	1.39807	0.75018	0.475724	1.62648	1.842	1.55518	2.08773	2.12355	0.479363	1.96576
GORASP2	sp|Q9H8Y8|GORS2_HUMAN	GORS2_HUMAN	HUMAN	GORASP2 GOLPH6	NA	NA	NA	NA	14.6782	14.7389	14.1747	16.6409	15.8929	15.1554	13.985	11.9241	12.8788	14.6046	16.5307	14.6804	14.4349	12.4527	12.7735	14.3708	15.532	14.6123	14.0948	15.0634	NA	NA	NA	NA	NA	NA	NA	NA	NA	1.74884	1.80959	1.24541	3.71158	2.96358	2.2261	-0.233774	1.69234	-0.15797	-0.403459	-2.38568	-2.06493
GOT1	sp|P17174|AATC_HUMAN	AATC_HUMAN	HUMAN	GOT1	A0A0D9R091_CHLSB	tr|A0A0D9R091|A0A0D9R091_CHLSB	CHLSB	GOT1	20.9351	14.7625	15.1576	15.0219	15.7843	14.2457	13.2986	14.8082	14.4085	13.579	14.409	15.4408	15.1184	15.3353	16.6451	14.4523	13.6445	13.8423	16.4663	16.5462	12.4366	10.6413	8.72141	12.4645	12.0286	11.6748	12.3289	13.1415	11.3036	6.76333	0.590703	0.985803	0.850126	1.6125	0.073885	-0.400757	0.429247	1.46106	1.1387	1.3556	2.66541
GOT2	sp|P00505|AATM_HUMAN	AATM_HUMAN	HUMAN	GOT2	A0A0D9QXD3_CHLSB	tr|A0A0D9QXD3|A0A0D9QXD3_CHLSB	CHLSB	GOT2	21.3503	23.5258	23.0386	22.3647	22.0638	23.2538	23.7285	24.3707	24.3926	23.1458	23.6214	23.3092	21.1642	21.1197	21.189	24.5891	24.5364	24.6342	19.861	21.511	14.9996	14.9489	14.528	14.5705	15.5196	15.4142	16.3947	16.3788	16.4435	-2.81363	-0.638167	-1.12531	-1.79924	-2.10008	-0.91014	-1.44072	-0.965131	-1.27731	-3.42239	-3.4669	-3.39756
GPD1	sp|P21695|GPDA_HUMAN	GPDA_HUMAN	HUMAN	GPD1	NA	NA	NA	NA	22.2034	13.9367	14.413	14.0702	14.4251	14.0402	15.0842	14.5735	15.6892	14.1804	16.0206	15.1057	15.4534	14.3722	14.2977	17.0527	16.6671	14.5901	14.4751	13.3629	NA	NA	NA	NA	NA	NA	NA	NA	NA	7.08779	-1.17895	-0.702642	-1.04539	-0.69057	-1.07541	-1.92291	-0.0827441	-0.997554	-0.649928	-1.73106	-1.80561
GPI	sp|P06744|G6PI_HUMAN	G6PI_HUMAN	HUMAN	GPI	A0A0D9QX89_CHLSB	tr|A0A0D9QX89|A0A0D9QX89_CHLSB	CHLSB	GPI	23.4009	18.152	19.3799	21.8241	20.1246	22.0789	15.652	17.1462	16.5889	21.6707	21.4737	21.3379	22.2286	21.9199	21.9361	20.304	17.4398	17.7048	22.6811	19.3615	15.4907	16.5972	17.8449	17.5432	18.6402	16.9734	11.9087	11.7771	11.9285	6.93859	1.6897	2.91754	5.36173	3.6623	5.61653	3.18786	2.99086	2.85508	3.74578	3.437	3.4532
GPKOW	sp|Q92917|GPKOW_HUMAN	GPKOW_HUMAN	HUMAN	GPKOW GPATC5 GPATCH5 T54	NA	NA	NA	NA	13.9604	15.8004	14.5511	15.8811	14.5545	15.1843	13.6456	14.5156	14.1146	16.2211	15.8818	14.871	18.0297	18.5789	18.8553	13.436	14.8454	11.8908	17.2367	15.1711	NA	NA	NA	NA	NA	NA	NA	NA	NA	-0.131514	1.70841	0.459166	1.78917	0.462514	1.09231	2.83038	2.49103	1.48022	4.63893	5.18814	5.46452
GPT2	sp|Q8TD30|ALAT2_HUMAN	ALAT2_HUMAN	HUMAN	GPT2 AAT2 ALT2	NA	NA	NA	NA	12.8076	15.4777	14.0099	14.0258	13.7928	14.8566	12.8023	13.5585	13.8902	14.7466	16.4528	14.4511	14.4091	15.6861	13.9961	18.8029	18.4893	18.3589	14.0944	14.913	NA	NA	NA	NA	NA	NA	NA	NA	NA	-0.609421	2.06072	0.592893	0.608815	0.375771	1.43961	-3.80376	-2.09758	-4.09922	-4.14129	-2.86426	-4.55423
GPX1	sp|P07203|GPX1_HUMAN	GPX1_HUMAN	HUMAN	GPX1	NA	NA	NA	NA	13.7221	15.716	15.8707	14.792	15.8871	15.3055	14.9263	15.6578	14.4504	17.1314	17.4133	17.1472	13.6684	13.535	15.3892	18.3329	17.8729	17.3889	15.492	14.3512	NA	NA	NA	NA	NA	NA	NA	NA	NA	-1.28944	0.704479	0.859241	-0.219496	0.875578	0.294028	-0.733537	-0.451651	-0.717746	-4.19648	-4.32997	-2.47574
GRB2	sp|P62993|GRB2_HUMAN	GRB2_HUMAN	HUMAN	GRB2 ASH	NA	NA	NA	NA	15.2958	14.502	15.1963	13.5296	15.9098	15.0679	13.3366	14.8954	15.3289	15.7395	15.5332	14.896	16.3827	16.081	16.4628	15.1456	14.331	14.4915	14.0524	13.0785	NA	NA	NA	NA	NA	NA	NA	NA	NA	0.775522	-0.0182786	0.676034	-0.990659	1.38952	0.547585	1.08353	0.877223	0.240025	1.72669	1.42497	1.80681
GRB7	NA	NA	NA	NA	A0A0D9S379_CHLSB	tr|A0A0D9S379|A0A0D9S379_CHLSB	CHLSB	GRB7	NA	NA	NA	NA	NA	NA	NA	NA	NA	NA	NA	NA	NA	NA	NA	NA	NA	NA	NA	NA	10.6647	12.5807	14.7889	14.6414	15.3422	12.9989	12.7521	12.2547	12.3655	NA	NA	NA	NA	NA	NA	NA	NA	NA	NA	NA	NA
GRHPR	sp|Q9UBQ7|GRHPR_HUMAN	GRHPR_HUMAN	HUMAN	GRHPR GLXR MSTP035	NA	NA	NA	NA	16.0873	20.6515	21.3441	20.7315	20.9155	21.2398	20.367	20.5696	20.6574	20.076	20.1385	20.0872	18.8421	19.1985	18.9891	20.8718	20.7557	21.5876	14.513	20.0962	NA	NA	NA	NA	NA	NA	NA	NA	NA	-4.44405	0.120186	0.812768	0.200174	0.384154	0.708444	-0.995695	-0.93324	-0.984514	-2.22958	-1.87323	-2.08263
GRPEL1	sp|Q9HAV7|GRPE1_HUMAN	GRPE1_HUMAN	HUMAN	GRPEL1 GREPEL1	NA	NA	NA	NA	18.9349	21.1037	20.9619	19.6226	19.8852	20.2937	17.1764	14.7463	20.0603	21.374	21.8297	21.2187	18.5977	18.525	18.9521	22.7134	22.5906	22.9638	16.8906	20.743	NA	NA	NA	NA	NA	NA	NA	NA	NA	1.60727	3.776	3.63423	2.29491	2.55748	2.966	-1.38198	-0.926232	-1.53725	-4.15824	-4.23088	-3.80385
GRSF1	sp|Q12849|GRSF1_HUMAN	GRSF1_HUMAN	HUMAN	GRSF1	A0A0D9QXT8_CHLSB	tr|A0A0D9QXT8|A0A0D9QXT8_CHLSB	CHLSB	GRSF1	20.2791	20.6025	21.1241	19.2295	18.1585	16.4377	18.602	21.494	21.6344	21.6685	21.8867	21.6854	20.5702	20.6654	20.2208	23.513	23.6703	23.4747	20.1169	18.8939	11.9254	14.0969	14.5276	13.859	15.3236	10.3359	12.9552	12.7879	10.8407	-0.29767	0.025709	0.547288	-1.34724	-2.41827	-4.1391	-1.88417	-1.66603	-1.8673	-2.98245	-2.88733	-3.33188
GRWD1	sp|Q9BQ67|GRWD1_HUMAN	GRWD1_HUMAN	HUMAN	GRWD1 GRWD KIAA1942 WDR28	NA	NA	NA	NA	13.69	14.6388	14.0024	16.7519	14.101	15.586	15.2015	15.5564	14.5957	14.0798	15.7121	15.6399	16.8715	16.4939	17.1262	13.157	15.4427	12.6653	15.8516	13.486	NA	NA	NA	NA	NA	NA	NA	NA	NA	-1.42789	-0.479128	-1.11546	1.63397	-1.01687	0.46813	0.324821	1.95707	1.88489	3.11647	2.7389	3.37116
GSDMA	sp|Q96QA5|GSDMA_HUMAN	GSDMA_HUMAN	HUMAN	GSDMA GSDM GSDM1 FKSG9	NA	NA	NA	NA	14.5034	15.56	14.0875	15.2922	15.1539	15.6231	13.7311	14.562	14.3946	15.7198	15.801	14.3634	14.7068	17.171	15.4689	13.5693	14.2916	13.4189	14.8495	14.5894	NA	NA	NA	NA	NA	NA	NA	NA	NA	0.274214	1.33076	-0.141677	1.063	0.924728	1.39392	1.95985	2.04104	0.60346	0.946855	3.41111	1.70897
GSK3B	sp|P49841|GSK3B_HUMAN	GSK3B_HUMAN	HUMAN	GSK3B	A0A0D9R447_CHLSB	tr|A0A0D9R447|A0A0D9R447_CHLSB	CHLSB	GSK3B	15.4178	16.3682	17.3446	17.8976	17.702	18.2775	16.659	14.2124	14.0389	14.9125	15.138	15.154	14.4645	13.2242	14.3592	15.5646	12.6872	14.7218	15.1347	14.8996	12.571	14.3131	15.2573	14.5492	13.8089	14.5542	12.6396	11.9876	11.5462	0.447744	1.39812	2.37447	2.9275	2.73189	3.30744	0.587954	0.813432	0.829498	0.139954	-1.10031	0.0347086
GSN	sp|P06396|GELS_HUMAN	GELS_HUMAN	HUMAN	GSN	A0A0D9RLH2_CHLSB	tr|A0A0D9RLH2|A0A0D9RLH2_CHLSB	CHLSB	GSN	14.651	14.481	15.4725	15.1807	13.6519	15.5094	16.2688	14.7752	14.3115	14.9011	15.4587	15.1014	15.4949	18.8482	15.0984	18.0099	14.9205	14.3476	14.5334	14.6209	11.6335	9.27643	13.9184	10.2354	12.65	9.72875	14.9467	13.0858	11.2855	-0.467445	-0.637469	0.354037	0.0621702	-1.46655	0.390933	-0.858257	-0.300575	-0.657892	-0.264391	3.08892	-0.660959
GSPT1	sp|P15170|ERF3A_HUMAN;sp|Q8IYD1|ERF3B_HUMAN	ERF3A_HUMAN	HUMAN	GSPT1 ERF3A	A0A0D9R7B0_CHLSB	tr|A0A0D9R7B0|A0A0D9R7B0_CHLSB;tr|A0A0D9SAH6|A0A0D9SAH6_CHLSB	CHLSB	GSPT1	16.2376	14.8279	17.7867	17.5522	17.103	19.6014	15.2384	14.1865	11.9657	20.0249	19.5534	19.9649	19.768	20.1299	19.9776	14.5784	15.9495	12.8798	14.6231	13.3895	11.1082	15.2678	15.8784	16.6374	16.3732	16.1161	12.2492	11.7949	12.0255	2.44078	1.03105	3.98981	3.75531	3.30612	5.80455	5.55562	5.08418	5.4957	5.29876	5.6607	5.50833
GSR	sp|P00390|GSHR_HUMAN	GSHR_HUMAN	HUMAN	GSR GLUR GRD1	NA	NA	NA	NA	14.7553	18.3605	19.9583	19.8759	20.257	21.1724	13.8949	14.7834	18.6644	20.6554	20.3739	20.7321	19.9306	19.4679	20.1489	21.3137	21.2603	21.3261	19.4912	18.9281	NA	NA	NA	NA	NA	NA	NA	NA	NA	-1.02564	2.57964	4.17739	4.09501	4.47605	5.39153	-0.644622	-0.926153	-0.567908	-1.36942	-1.83212	-1.15113
GSS	sp|P48637|GSHB_HUMAN	GSHB_HUMAN	HUMAN	GSS	NA	NA	NA	NA	14.2988	15.1574	17.0634	15.6122	13.7585	14.3625	14.0479	13.6831	14.4157	19.0642	18.9475	18.5095	19.8612	17.4699	19.1217	20.7044	18.4254	19.0287	20.1076	22.4271	NA	NA	NA	NA	NA	NA	NA	NA	NA	0.249874	1.10853	3.01447	1.56333	-0.290354	0.313594	-0.321933	-0.438648	-0.876658	0.475023	-1.91624	-0.26448
GSTK1	sp|Q9Y2Q3|GSTK1_HUMAN	GSTK1_HUMAN	HUMAN	GSTK1 HDCMD47P	NA	NA	NA	NA	15.9991	19.4018	19.6008	18.4289	18.9049	18.3772	20.6936	20.2652	17.6719	20.6802	20.4868	20.8813	14.2145	15.1928	16.5311	21.4582	21.4496	21.7735	17.5509	20.6879	NA	NA	NA	NA	NA	NA	NA	NA	NA	-3.54449	-0.141793	0.0572326	-1.11464	-0.638658	-1.16641	-0.880242	-1.07365	-0.679153	-7.34594	-6.36765	-5.02932
GSTO1	sp|P78417|GSTO1_HUMAN	GSTO1_HUMAN	HUMAN	GSTO1 GSTTLP28	NA	NA	NA	NA	14.6113	15.0975	18.3267	18.6232	18.0469	18.699	15.6831	13.1705	13.9549	15.0322	13.3933	14.7959	18.2192	17.942	17.7865	16.2137	15.1166	14.5507	16.6818	13.0773	NA	NA	NA	NA	NA	NA	NA	NA	NA	0.341836	0.828018	4.05722	4.35375	3.77737	4.42947	-0.261417	-1.90032	-0.497799	2.92555	2.64838	2.49288
GSTP1	sp|P09211|GSTP1_HUMAN	GSTP1_HUMAN	HUMAN	GSTP1 FAEES3 GST3	A0A0D9R8K4_CHLSB	tr|A0A0D9R8K4|A0A0D9R8K4_CHLSB	CHLSB	GSTP1	23.8816	19.9141	24.4512	24.732	22.6719	25.0106	14.3132	19.5079	19.4152	23.8741	23.5986	23.2242	24.0056	24.0978	24.075	21.8366	22.1935	21.8979	14.4123	14.5973	15.0482	15.5471	16.9323	15.4544	16.5973	18.2482	14.9813	12.5047	14.9013	6.13612	2.16862	6.70579	6.9865	4.92642	7.26512	1.89811	1.62258	1.24827	2.02959	2.12183	2.09907
GTF2E1	sp|P29083|T2EA_HUMAN	T2EA_HUMAN	HUMAN	GTF2E1 TF2E1	A0A0D9R498_CHLSB	tr|A0A0D9R498|A0A0D9R498_CHLSB	CHLSB	GTF2E1	16.3346	15.1975	14.173	13.9462	15.3789	14.8099	14.1541	13.9513	16.1985	15.9091	15.4655	13.9784	16.8647	13.9055	13.981	14.2453	13.5832	13.5126	14.1897	16.3881	11.3445	10.7272	10.0324	10.3197	10.9087	9.32402	12.226	13.3731	12.9811	1.56668	0.429566	-0.59498	-0.821752	0.610994	0.0419853	2.12877	1.68515	0.198057	3.08436	0.125141	0.200679
GTF2E2	sp|P29084|T2EB_HUMAN	T2EB_HUMAN	HUMAN	GTF2E2 TF2E2	NA	NA	NA	NA	15.3093	15.4551	14.4541	14.9292	13.4011	14.7306	14.8612	14.4624	14.9565	15.4564	14.7465	15.1007	14.8997	14.0086	14.6799	13.4442	14.1503	14.7316	13.1068	13.107	NA	NA	NA	NA	NA	NA	NA	NA	NA	0.54931	0.69506	-0.305905	0.169221	-1.35895	-0.0293977	1.34768	0.637787	0.991947	0.790961	-0.100126	0.57116
GTF2I	sp|P78347|GTF2I_HUMAN	GTF2I_HUMAN	HUMAN	GTF2I BAP135 WBSCR6	A0A0D9S030_CHLSB	tr|A0A0D9S030|A0A0D9S030_CHLSB	CHLSB	GTF2I	16.3566	16.1509	14.2172	13.7965	14.3183	15.823	14.7536	13.958	14.0644	16.6446	16.2467	15.7231	21.2017	21.3218	20.6121	15.0232	14.1873	14.4033	16.55	13.827	10.3006	14.362	15.0463	13.9194	15.6728	10.1418	12.3195	12.2352	12.1121	2.09794	1.89227	-0.0414335	-0.462106	0.0596818	1.56437	2.10664	1.70874	1.18518	6.66376	6.78387	6.07415
GTF3C5	sp|Q9Y5Q8|TF3C5_HUMAN	TF3C5_HUMAN	HUMAN	GTF3C5 CDABP0017	NA	NA	NA	NA	14.6706	14.6624	14.1433	15.2095	14.0087	14.6727	13.8588	14.0793	14.9718	14.8716	14.5473	14.6415	13.7794	15.075	14.4039	13.688	18.2445	14.0339	14.4378	15.2869	NA	NA	NA	NA	NA	NA	NA	NA	NA	0.367299	0.359092	-0.160026	0.906124	-0.294648	0.369366	-0.450503	-0.774855	-0.680661	-1.5427	-0.247164	-0.918244
GTPBP1	sp|O00178|GTPB1_HUMAN	GTPB1_HUMAN	HUMAN	GTPBP1	A0A0D9R2E5_CHLSB	tr|A0A0D9R2E5|A0A0D9R2E5_CHLSB	CHLSB	GTPBP1	14.701	15.5789	14.8832	14.9584	14.1977	14.3199	14.6554	15.5278	14.141	18.8409	18.0456	18.6837	18.0666	18.0301	17.8143	18.1088	14.4847	14.7925	13.9647	12.065	12.4445	13.6116	10.6272	13.082	12.7847	10.4378	11.6118	12.9998	12.8135	-0.0737022	0.804114	0.108436	0.183626	-0.577045	-0.454795	3.04556	2.25032	2.88834	2.27128	2.23482	2.01902
GTPBP10	NA	NA	NA	NA	A0A0D9RJ90_CHLSB	tr|A0A0D9RJ90|A0A0D9RJ90_CHLSB	CHLSB	GTPBP10	NA	NA	NA	NA	NA	NA	NA	NA	NA	NA	NA	NA	NA	NA	NA	NA	NA	NA	NA	NA	11.5553	10.3961	8.78919	11.5139	12.3437	9.82084	12.4143	13.1636	10.9467	NA	NA	NA	NA	NA	NA	NA	NA	NA	NA	NA	NA
GTPBP3	sp|Q969Y2|GTPB3_HUMAN	GTPB3_HUMAN	HUMAN	GTPBP3 MTGP1	NA	NA	NA	NA	14.1972	14.4581	18.4306	15.8657	18.3487	17.1957	19.2721	19.7156	19.7267	14.5645	17.2696	17.5664	13.496	14.6402	14.8429	18.2745	18.0139	17.722	15.575	13.6447	NA	NA	NA	NA	NA	NA	NA	NA	NA	-5.37431	-5.11338	-1.14085	-3.70572	-1.22275	-2.3758	-3.43892	-0.733896	-0.437021	-4.5075	-3.36329	-3.16056
GUF1	sp|Q8N442|GUF1_HUMAN	GUF1_HUMAN	HUMAN	GUF1	NA	NA	NA	NA	14.4342	14.6249	14.8765	15.3543	14.875	14.5939	15.5842	15.2081	14.0566	14.5277	16.9281	15.938	15.3583	14.0297	13.8332	17.2487	17.1117	17.6224	12.934	14.5298	NA	NA	NA	NA	NA	NA	NA	NA	NA	-0.51544	-0.324682	-0.0731682	0.404718	-0.074616	-0.355758	-2.79986	-0.39949	-1.38962	-1.96927	-3.29793	-3.4944
H1-10	NA	NA	NA	NA	A0A0D9SBU2_CHLSB	tr|A0A0D9SBU2|A0A0D9SBU2_CHLSB	CHLSB	H1-10	NA	NA	NA	NA	NA	NA	NA	NA	NA	NA	NA	NA	NA	NA	NA	NA	NA	NA	NA	NA	11.8429	11.483	12.5925	9.35719	10.0739	11.8652	11.7437	12.6613	11.6353	NA	NA	NA	NA	NA	NA	NA	NA	NA	NA	NA	NA
H1-2	NA	NA	NA	NA	A0A0D9SCL7_CHLSB	tr|A0A0D9SCL7|A0A0D9SCL7_CHLSB	CHLSB	H1-2	NA	NA	NA	NA	NA	NA	NA	NA	NA	NA	NA	NA	NA	NA	NA	NA	NA	NA	NA	NA	16.0577	17.9482	18.4372	17.0538	17.5218	18.0402	16.7872	16.6634	15.9616	NA	NA	NA	NA	NA	NA	NA	NA	NA	NA	NA	NA
H1-3	NA	NA	NA	NA	A0A0D9SCL1_CHLSB	tr|A0A0D9SCL1|A0A0D9SCL1_CHLSB	CHLSB	H1-3	NA	NA	NA	NA	NA	NA	NA	NA	NA	NA	NA	NA	NA	NA	NA	NA	NA	NA	NA	NA	14.5084	13.5319	13.9412	14.0801	12.5635	9.57519	11.9217	12.2475	11.9824	NA	NA	NA	NA	NA	NA	NA	NA	NA	NA	NA	NA
H1-4	sp|P10412|H14_HUMAN;sp|P16402|H13_HUMAN;sp|Q02539|H11_HUMAN	H14_HUMAN	HUMAN	H1-4 H1F4 HIST1H1E	A0A0D9SCL3_CHLSB	tr|A0A0D9SCL3|A0A0D9SCL3_CHLSB	CHLSB	H1-4	18.9833	19.0323	18.4821	19.9516	18.2514	19.5661	13.9851	18.2393	18.3483	16.7628	15.9523	17.1733	20.4862	18.419	18.5451	17.1957	16.9823	17.5405	15.916	15.0889	17.0907	15.1771	14.5151	14.1067	13.9203	14.0465	16.7289	17.0507	17.1834	2.12578	2.17474	1.62455	3.09406	1.39381	2.70854	-0.476673	-1.28721	-0.0661833	3.24674	1.1795	1.30559
H1-5	sp|P16401|H15_HUMAN	H15_HUMAN	HUMAN	H1-5 H1F5 HIST1H1B	NA	NA	NA	NA	17.6742	13.6481	16.804	17.8877	16.7719	13.6873	17.6099	18.1745	14.8941	15.3678	16.677	13.8648	17.7655	17.1284	17.2219	13.1958	15.1006	14.6337	14.3264	15.9938	NA	NA	NA	NA	NA	NA	NA	NA	NA	0.781363	-3.24474	-0.0888362	0.994869	-0.120965	-3.20552	1.05782	2.36701	-0.445241	3.4555	2.81836	2.91193
H2AC14	NA	NA	NA	NA	A0A0D9SCK3_CHLSB	tr|A0A0D9SCK3|A0A0D9SCK3_CHLSB;tr|A0A0D9SD10|A0A0D9SD10_CHLSB;tr|A0A0D9SA89|A0A0D9SA89_CHLSB;tr|A0A0D9SCL9|A0A0D9SCL9_CHLSB;tr|A0A0D9SCL4|A0A0D9SCL4_CHLSB;tr|A0A0D9SCL2|A0A0D9SCL2_CHLSB;tr|A0A0D9SCK1|A0A0D9SCK1_CHLSB;tr|A0A0D9SAA0|A0A0D9SAA0_CHLSB;tr|A0A0D9SA36|A0A0D9SA36_CHLSB;tr|A0A0D9SAU6|A0A0D9SAU6_CHLSB;tr|A0A0D9S9R8|A0A0D9S9R8_CHLSB;tr|A0A0D9RT40|A0A0D9RT40_CHLSB;tr|A0A0D9SA92|A0A0D9SA92_CH…	CHLSB	H2AC14	NA	NA	NA	NA	NA	NA	NA	NA	NA	NA	NA	NA	NA	NA	NA	NA	NA	NA	NA	NA	16.0673	16.0446	15.2177	16.6125	14.4786	16.5334	17.9962	11.9002	17.7954	NA	NA	NA	NA	NA	NA	NA	NA	NA	NA	NA	NA
H2AC20	sp|Q16777|H2A2C_HUMAN;sp|Q6FI13|H2A2A_HUMAN;sp|Q99878|H2A1J_HUMAN;sp|Q96KK5|H2A1H_HUMAN;sp|Q9BTM1|H2AJ_HUMAN;sp|P20671|H2A1D_HUMAN;sp|P0C0S8|H2A1_HUMAN	H2A2C_HUMAN	HUMAN	H2AC20 H2AFQ HIST2H2AC	NA	NA	NA	NA	21.8988	21.8079	20.8919	22.7858	18.274	20.5952	21.1856	21.9333	21.8998	19.4809	19.8008	19.9808	20.8909	21.8839	20.9783	20.9608	19.7198	20.0407	20.3333	21.1025	NA	NA	NA	NA	NA	NA	NA	NA	NA	0.225862	0.134987	-0.781054	1.11293	-3.39888	-1.07768	-0.759523	-0.439674	-0.259654	0.650458	1.6435	0.737904
H2BC13	sp|Q99880|H2B1L_HUMAN;sp|Q99879|H2B1M_HUMAN;sp|Q99877|H2B1N_HUMAN;sp|Q93079|H2B1H_HUMAN;sp|Q5QNW6|H2B2F_HUMAN;sp|P62807|H2B1C_HUMAN;sp|P58876|H2B1D_HUMAN;sp|O60814|H2B1K_HUMAN;sp|P57053|H2BFS_HUMAN;sp|Q16778|H2B2E_HUMAN;sp|P33778|H2B1B_HUMAN;sp|P23527|H2B1O_HUMAN;sp|P06899|H2B1J_HUMAN;sp|Q8N257|H2B3B_HUMAN	H2B1L_HUMAN	HUMAN	H2BC13 H2BFC HIST1H2BL	NA	NA	NA	NA	23.0868	22.2565	21.8607	23.1041	20.3763	21.5261	21.9242	22.1824	21.5581	19.9455	19.8383	20.3486	21.1118	21.7913	20.8255	20.7463	20.088	20.8868	20.3403	20.0639	NA	NA	NA	NA	NA	NA	NA	NA	NA	1.19854	0.368267	-0.0275405	1.21583	-1.51191	-0.362187	-0.628203	-0.735393	-0.225074	0.538081	1.21756	0.251776
H3C15	sp|Q71DI3|H32_HUMAN;sp|Q16695|H31T_HUMAN;sp|P84243|H33_HUMAN;sp|P68431|H31_HUMAN	H32_HUMAN	HUMAN	H3C15 HIST2H3A; H3C14 H3F2 H3FM HIST2H3C; H3C13 HIST2H3D	NA	NA	NA	NA	19.363	20.6268	19.6292	21.6944	14.3253	19.6512	19.6395	13.9073	19.7505	16.9004	17.3263	16.6419	17.687	18.1938	18.1969	18.7099	16.8474	17.0666	18.8915	13.9862	NA	NA	NA	NA	NA	NA	NA	NA	NA	1.59723	2.86109	1.86346	3.92867	-3.44049	1.88541	-0.640885	-0.21498	-0.899422	0.145648	0.652529	0.655605
H4-16	NA	NA	NA	NA	A0A0D9SD09_CHLSB	tr|A0A0D9SD09|A0A0D9SD09_CHLSB	CHLSB	H4-16	NA	NA	NA	NA	NA	NA	NA	NA	NA	NA	NA	NA	NA	NA	NA	NA	NA	NA	NA	NA	18.3886	16.9256	15.7612	17.3614	15.9609	17.7579	19.2985	18.4969	19.6391	NA	NA	NA	NA	NA	NA	NA	NA	NA	NA	NA	NA
H4C1	sp|P62805|H4_HUMAN	H4_HUMAN	HUMAN	H4C1 H4/A H4FA HIST1H4A; H4C2 H4/I H4FI HIST1H4B; H4C3 H4/G H4FG HIST1H4C; H4C4 H4/B H4FB HIST1H4D; H4C5 H4/J H4FJ HIST1H4E; H4C6 H4/C H4FC HIST1H4F; H4C8 H4/H H4FH HIST1H4H; H4C9 H4/M H4FM HIST1H4I; H4C11 H4/E H4FE HIST1H4J; H4C12 H4/D H4FD HIST1H4K; H4C13 H4/K H4FK HIST1H4L; H4C14 H4/N H4F2 H4FN HIST2H4 HIST2H4A; H4C15 H4/O H4FO HIST2H4B; H4-16 HIST4H4	NA	NA	NA	NA	21.8504	22.8403	21.4422	22.7087	20.1078	21.9519	21.8521	22.2205	22.1074	19.7919	20.1348	20.532	20.8368	21.6036	21.2722	22.5172	22.211	22.6523	19.4032	19.1839	NA	NA	NA	NA	NA	NA	NA	NA	NA	-0.209572	0.780301	-0.617758	0.648699	-1.95222	-0.108074	-2.66832	-2.32536	-1.92816	-1.62335	-0.856605	-1.188
HABP4	NA	NA	NA	NA	A0A0D9R310_CHLSB	tr|A0A0D9R310|A0A0D9R310_CHLSB	CHLSB	HABP4	NA	NA	NA	NA	NA	NA	NA	NA	NA	NA	NA	NA	NA	NA	NA	NA	NA	NA	NA	NA	11.6442	10.4314	11.747	11.1492	9.40831	11.0774	11.7252	12.8227	13.4324	NA	NA	NA	NA	NA	NA	NA	NA	NA	NA	NA	NA
HACD3	sp|Q9P035|HACD3_HUMAN	HACD3_HUMAN	HUMAN	HACD3 BIND1 PTPLAD1	NA	NA	NA	NA	16.2624	15.2649	13.6965	15.4854	14.9717	14.709	14.3938	13.6281	12.2889	20.7437	19.9586	20.1773	20.2699	19.7168	21.0669	13.5552	15.4036	15.9898	17.8835	13.4782	NA	NA	NA	NA	NA	NA	NA	NA	NA	2.82546	1.82794	0.259584	2.04843	1.53474	1.27203	5.76083	4.97572	5.19445	5.28705	4.73398	6.08404
HADH	sp|Q16836|HCDH_HUMAN	HCDH_HUMAN	HUMAN	HADH HAD HADHSC SCHAD	A0A0D9QVE6_CHLSB	tr|A0A0D9QVE6|A0A0D9QVE6_CHLSB	CHLSB	HADH	16.2427	20.3688	19.9346	17.0463	17.3676	20.543	16.2349	15.8257	20.8921	21.0334	21.7448	21.4568	18.6314	18.7411	18.7436	22.8453	22.6346	22.92	17.2599	20.6504	11.26	14.0328	12.6338	10.8074	9.91719	11.4765	11.9069	12.574	13.774	-1.40818	2.71791	2.2837	-0.604555	-0.283288	2.89213	-1.76661	-1.0552	-1.34313	-4.1686	-4.05887	-4.05637
HADHA	sp|P40939|ECHA_HUMAN	ECHA_HUMAN	HUMAN	HADHA HADH	A0A0D9R8Q2_CHLSB	tr|A0A0D9R8Q2|A0A0D9R8Q2_CHLSB	CHLSB	HADHA	14.1328	19.884	19.1475	20.4089	12.7168	18.2192	16.9298	19.336	20.8473	22.6231	23.0283	22.8608	18.8424	17.671	17.9684	24.1828	23.3541	23.8501	13.3692	16.1268	12.1949	14.2	9.6852	16.7377	16.1344	10.8957	16.357	13.4049	11.7838	-4.9049	0.846319	0.109741	1.37122	-6.3209	-0.818559	-1.17255	-0.767399	-0.934879	-4.95329	-6.12465	-5.82728
HADHB	sp|P55084|ECHB_HUMAN	ECHB_HUMAN	HUMAN	HADHB MSTP029	NA	NA	NA	NA	13.7716	18.1767	16.9923	18.937	16.7334	19.0533	16.2445	20.7945	20.5336	20.9408	20.9748	21.0719	16.9136	17.1845	17.9898	22.4142	21.9244	22.2271	14.0549	14.0293	NA	NA	NA	NA	NA	NA	NA	NA	NA	-5.41925	-1.01414	-2.19863	-0.253901	-2.45745	-0.137584	-1.24772	-1.2138	-1.11668	-5.275	-5.0041	-4.19881
HAGH	sp|Q16775|GLO2_HUMAN	GLO2_HUMAN	HUMAN	HAGH GLO2 HAGH1	A0A0D9RFU8_CHLSB	tr|A0A0D9RFU8|A0A0D9RFU8_CHLSB	CHLSB	HAGH	14.8225	15.6288	13.9924	16.1052	14.8665	14.4217	12.5214	14.9801	14.5402	14.5301	14.4217	14.9208	15.4991	14.125	15.353	15.8653	16.1038	13.3121	13.9614	13.8205	10.9139	10.8916	12.572	11.265	8.88435	11.4426	11.0295	12.8887	13.3123	0.80862	1.61488	-0.0215229	2.09129	0.852575	0.407816	-0.563583	-0.672013	-0.17297	0.405322	-0.96878	0.259291
HAL	sp|P42357|HUTH_HUMAN	HUTH_HUMAN	HUMAN	HAL HIS	NA	NA	NA	NA	16.7126	15.1161	14.0714	14.6972	14.2375	13.4838	13.9821	14.8517	15.0356	13.19	16.228	14.3781	13.7605	18.8742	14.5226	15.3633	15.8598	14.0084	14.3673	14.4949	NA	NA	NA	NA	NA	NA	NA	NA	NA	2.0895	0.493027	-0.551674	0.0740706	-0.385645	-1.13936	-1.88721	1.15081	-0.699116	-1.31665	3.79706	-0.554538
HARS1	NA	NA	NA	NA	A0A0D9RJQ8_CHLSB	tr|A0A0D9RJQ8|A0A0D9RJQ8_CHLSB	CHLSB	HARS1	NA	NA	NA	NA	NA	NA	NA	NA	NA	NA	NA	NA	NA	NA	NA	NA	NA	NA	NA	NA	11.2872	12.2137	11.1378	9.33669	9.88614	12.7909	13.0506	12.7418	11.1428	NA	NA	NA	NA	NA	NA	NA	NA	NA	NA	NA	NA
HARS2	sp|P49590|SYHM_HUMAN	SYHM_HUMAN	HUMAN	HARS2 HARSL HARSR HO3	NA	NA	NA	NA	20.8706	19.3322	18.6236	18.3315	18.3481	18.5118	15.6212	13.9943	17.8286	18.5789	18.4195	18.7847	15.9694	14.6613	13.3909	19.5461	19.3227	19.4963	14.3494	14.215	NA	NA	NA	NA	NA	NA	NA	NA	NA	5.05587	3.51745	2.8089	2.51675	2.53341	2.69705	-0.876092	-1.03545	-0.670316	-3.48562	-4.79368	-6.06406
HAT1	sp|O14929|HAT1_HUMAN	HAT1_HUMAN	HUMAN	HAT1 KAT1	A0A0D9RQL6_CHLSB	tr|A0A0D9RQL6|A0A0D9RQL6_CHLSB	CHLSB	HAT1	15.264	17.8036	18.3922	18.5913	19.2137	20.1507	14.2181	13.2616	13.1154	18.414	18.677	17.7387	18.6127	18.3091	18.1621	15.6524	13.1273	14.5173	19.3125	13.8827	11.1554	13.9307	13.2857	12.9745	13.0508	13.5405	11.3251	11.3075	12.6967	1.73229	4.2719	4.86048	5.05958	5.68197	6.61896	3.98165	4.24467	3.30639	4.18034	3.87673	3.72978
HBA1;	sp|P69905|HBA_HUMAN	HBA_HUMAN	HUMAN	HBA1; HBA2	NA	NA	NA	NA	21.669	16.7496	18.1747	14.947	14.0545	14.719	13.8375	17.8809	16.6941	14.876	15.0471	15.083	13.3867	14.5182	15.4112	14.7153	14.6296	13.4797	14.5874	15.0904	NA	NA	NA	NA	NA	NA	NA	NA	NA	5.53147	0.612147	2.03717	-1.19053	-2.08294	-1.41848	0.601079	0.772234	0.808149	-0.888202	0.243317	1.13627
HBB	sp|P68871|HBB_HUMAN;sp|P02042|HBD_HUMAN	HBB_HUMAN	HUMAN	HBB	NA	NA	NA	NA	23.1789	13.8634	16.9945	14.8282	14.6868	13.7165	15.0772	14.199	13.7554	14.7515	15.5952	14.085	14.5578	14.9698	15.607	19.0984	14.0784	14.525	14.8883	14.5246	NA	NA	NA	NA	NA	NA	NA	NA	NA	8.83503	-0.480424	2.65061	0.484359	0.34299	-0.627382	-1.14911	-0.305433	-1.81561	-1.34281	-0.930757	-0.293584
HBS1L	sp|Q9Y450|HBS1L_HUMAN	HBS1L_HUMAN	HUMAN	HBS1L HBS1 KIAA1038	NA	NA	NA	NA	14.6285	16.6171	13.6573	15.5645	18.2687	15.1674	14.0183	13.5223	16.0649	18.9775	18.1993	18.1101	17.9688	18.9164	18.9024	15.6236	13.7429	14.2003	15.8419	14.23	NA	NA	NA	NA	NA	NA	NA	NA	NA	0.0933504	2.08199	-0.87782	1.02939	3.73354	0.632263	4.4552	3.67697	3.58779	3.44653	4.39411	4.38013
HDAC1	sp|Q13547|HDAC1_HUMAN;sp|Q92769|HDAC2_HUMAN	HDAC1_HUMAN	HUMAN	HDAC1 RPD3L1	NA	NA	NA	NA	14.3035	14.4347	16.2835	15.1683	14.6342	13.5658	13.1736	12.912	14.6224	14.6485	14.9658	15.4596	18.0782	18.2608	18.3912	13.5183	14.3115	14.4527	16.3672	14.4774	NA	NA	NA	NA	NA	NA	NA	NA	NA	0.734196	0.865405	2.71418	1.599	1.06494	-0.00352257	0.554341	0.87165	1.3654	3.98401	4.16661	4.297
HDGF	sp|P51858|HDGF_HUMAN	HDGF_HUMAN	HUMAN	HDGF HMG1L2	A0A0D9S4Q5_CHLSB	tr|A0A0D9S4Q5|A0A0D9S4Q5_CHLSB	CHLSB	HDGF	18.8416	18.1756	18.3377	19.957	20.4029	19.8582	14.2946	14.3732	12.5702	17.1079	16.4694	18.0459	20.8277	21.4636	21.6916	15.6495	16.3705	16.1178	20.436	15.9376	11.9443	14.947	14.5791	14.7954	14.1457	14.0771	12.1824	12.0321	12.2641	5.09562	4.42962	4.59169	6.21102	6.65691	6.11218	1.06196	0.423474	1.99993	4.78179	5.41771	5.64569
HDHD3	sp|Q9BSH5|HDHD3_HUMAN	HDHD3_HUMAN	HUMAN	HDHD3 C9orf158	NA	NA	NA	NA	15.1206	15.2743	15.5871	15.0905	13.9831	15.3059	14.2722	14.2042	13.7821	14.6143	16.1483	13.8692	13.0404	14.7421	14.2474	17.1278	17.745	16.8727	13.7448	17.8089	NA	NA	NA	NA	NA	NA	NA	NA	NA	1.03444	1.18813	1.50092	1.00434	-0.10307	1.21969	-2.63419	-1.10013	-3.3793	-4.20808	-2.50636	-3.00107
HDHD5	sp|Q9BXW7|HDHD5_HUMAN	HDHD5_HUMAN	HUMAN	HDHD5 CECR5	NA	NA	NA	NA	18.1563	20.3723	21.6772	18.1566	20.9583	19.2065	21.0374	21.7075	22.6439	22.5426	22.7911	22.7731	19.3134	19.2099	18.676	23.7018	23.5715	23.8435	15.0081	19.0061	NA	NA	NA	NA	NA	NA	NA	NA	NA	-3.63993	-1.42398	-0.119047	-3.63964	-0.837986	-2.5898	-1.163	-0.914541	-0.932463	-4.39224	-4.49572	-5.0296
HDLBP	sp|Q00341|VIGLN_HUMAN	VIGLN_HUMAN	HUMAN	HDLBP HBP VGL	A0A0D9R0F2_CHLSB	tr|A0A0D9R0F2|A0A0D9R0F2_CHLSB	CHLSB	HDLBP	19.5416	15.5232	20.3432	20.0957	20.8745	20.5995	14.6136	14.5033	14.3767	26.6835	27.243	27.5447	27.3067	27.3388	27.5444	16.6345	18.0377	18.9273	22.5596	19.0011	17.9534	19.1028	20.6685	18.8998	19.5687	18.8768	12.5381	14.583	14.568	5.04379	1.02535	5.84536	5.59786	6.37662	6.10165	8.81701	9.37649	9.67815	9.44019	9.47233	9.67793
HEATR6	NA	NA	NA	NA	A0A0D9R1F0_CHLSB	tr|A0A0D9R1F0|A0A0D9R1F0_CHLSB	CHLSB	HEATR6	NA	NA	NA	NA	NA	NA	NA	NA	NA	NA	NA	NA	NA	NA	NA	NA	NA	NA	NA	NA	11.7646	9.93651	10.9099	11.1888	11.8289	11.7158	10.3215	12.6095	12.5047	NA	NA	NA	NA	NA	NA	NA	NA	NA	NA	NA	NA
HECTD1	sp|Q9ULT8|HECD1_HUMAN	HECD1_HUMAN	HUMAN	HECTD1 KIAA1131	NA	NA	NA	NA	15.1102	14.8144	13.6801	15.107	15.7563	15.7922	14.3324	13.5939	14.9714	15.5185	15.3757	14.4239	13.122	14.2199	14.1354	12.8516	15.5749	14.5655	15.211	13.6266	NA	NA	NA	NA	NA	NA	NA	NA	NA	0.811	0.515161	-0.61914	0.807791	1.4571	1.49302	1.18787	1.04501	0.0932393	-1.20865	-0.110773	-0.195292
HELZ	sp|P42694|HELZ_HUMAN	HELZ_HUMAN	HUMAN	HELZ DRHC KIAA0054	A0A0D9QVV3_CHLSB	tr|A0A0D9QVV3|A0A0D9QVV3_CHLSB	CHLSB	HELZ	15.4857	13.9694	14.6699	13.7472	15.0695	14.4707	12.5529	13.3766	14.8118	18.1046	18.0786	17.9616	17.9742	18.1865	18.9828	15.0358	15.2575	15.1127	13.9686	14.5604	11.6049	14.2499	14.2879	10.5141	13.7961	9.52852	12.8734	11.8345	12.9118	1.90524	0.388904	1.08946	0.166735	1.48906	0.890232	2.96931	2.94333	2.82629	2.8389	3.05119	3.84747
HERC2	sp|O95714|HERC2_HUMAN	HERC2_HUMAN	HUMAN	HERC2	NA	NA	NA	NA	14.5899	15.7941	15.808	14.5479	15.6521	14.9432	14.095	14.6539	14.8901	14.3568	16.4015	14.9558	14.5229	13.7853	14.0372	15.1464	16.8084	18.2608	15.4342	16.0709	NA	NA	NA	NA	NA	NA	NA	NA	NA	0.0435965	1.24783	1.2617	0.00157591	1.10577	0.396837	-2.38173	-0.33703	-1.7827	-2.21557	-2.95316	-2.7013
HEXIM1	NA	NA	NA	NA	A0A0D9SCE2_CHLSB	tr|A0A0D9SCE2|A0A0D9SCE2_CHLSB	CHLSB	HEXIM1	NA	NA	NA	NA	NA	NA	NA	NA	NA	NA	NA	NA	NA	NA	NA	NA	NA	NA	NA	NA	10.9744	10.616	12.789	10.1785	11.383	10.6309	12.868	12.7722	13.4933	NA	NA	NA	NA	NA	NA	NA	NA	NA	NA	NA	NA
HGD	sp|Q93099|HGD_HUMAN	HGD_HUMAN	HUMAN	HGD HGO	NA	NA	NA	NA	15.9009	16.1844	14.1857	14.1467	14.9283	14.1194	13.7283	14.9324	14.3803	18.0506	18.0223	18.0137	18.1934	17.8526	18.2648	14.9561	14.634	14.0602	14.2374	14.9588	NA	NA	NA	NA	NA	NA	NA	NA	NA	1.55389	1.83743	-0.161314	-0.200317	0.58131	-0.227625	3.50052	3.47219	3.4636	3.64327	3.30251	3.71468
HIBADH	sp|P31937|3HIDH_HUMAN	3HIDH_HUMAN	HUMAN	HIBADH	NA	NA	NA	NA	21.1	16.2661	14.4512	13.5981	17.6313	15.5539	18.6906	20.3986	15.9878	18.1895	18.9973	18.2167	15.2928	13.5283	15.1652	19.316	19.2317	19.339	14.7532	12.4406	NA	NA	NA	NA	NA	NA	NA	NA	NA	2.74101	-2.09289	-3.90779	-4.76086	-0.72767	-2.80509	-1.10601	-0.298272	-1.07885	-4.00274	-5.76724	-4.13033
HIBCH	sp|Q6NVY1|HIBCH_HUMAN	HIBCH_HUMAN	HUMAN	HIBCH	NA	NA	NA	NA	15.5848	14.8814	14.7201	15.4731	13.7889	15.9116	13.3208	15.9082	12.7935	20.5149	20.4602	20.5949	17.7043	17.3544	17.865	21.6498	21.4912	21.7973	14.4852	13.4923	NA	NA	NA	NA	NA	NA	NA	NA	NA	1.57731	0.873928	0.712569	1.46555	-0.218644	1.90411	-1.13121	-1.18587	-1.05124	-3.94183	-4.29171	-3.78115
HINT1	NA	NA	NA	NA	A0A0D9RNF6_CHLSB	tr|A0A0D9RNF6|A0A0D9RNF6_CHLSB	CHLSB	HINT1	NA	NA	NA	NA	NA	NA	NA	NA	NA	NA	NA	NA	NA	NA	NA	NA	NA	NA	NA	NA	11.0397	13.134	13.8651	11.0702	8.98878	13.316	12.0498	12.586	12.3955	NA	NA	NA	NA	NA	NA	NA	NA	NA	NA	NA	NA
HINT2	sp|Q9BX68|HINT2_HUMAN	HINT2_HUMAN	HUMAN	HINT2	NA	NA	NA	NA	19.4186	20.9222	25.008	22.3954	22.0967	23.0598	20.8962	21.7461	21.9153	22.2173	22.8611	22.5132	19.8783	20.425	19.7609	23.4526	23.5012	23.4613	16.6252	23.2647	NA	NA	NA	NA	NA	NA	NA	NA	NA	-2.10062	-0.597024	3.48877	0.876216	0.577492	1.54063	-1.25442	-0.610575	-0.958528	-3.59337	-3.04668	-3.71082
HKDC1	NA	NA	NA	NA	A0A0D9R642_CHLSB	tr|A0A0D9R642|A0A0D9R642_CHLSB	CHLSB	HKDC1	NA	NA	NA	NA	NA	NA	NA	NA	NA	NA	NA	NA	NA	NA	NA	NA	NA	NA	NA	NA	15.0272	13.7506	14.2798	14.2003	15.0364	14.3928	11.0961	13.4193	11.252	NA	NA	NA	NA	NA	NA	NA	NA	NA	NA	NA	NA
HM13	sp|Q8TCT9|HM13_HUMAN	HM13_HUMAN	HUMAN	HM13 H13 IMP1 PSL3 SPP MSTP086	NA	NA	NA	NA	14.1825	15.4209	14.8164	15.3259	13.0243	15.9188	14.3298	15.4895	12.5083	18.8838	18.38	18.5798	18.38	17.6854	18.544	13.2696	13.7981	15.888	14.0583	13.2494	NA	NA	NA	NA	NA	NA	NA	NA	NA	0.0733753	1.3117	0.707253	1.21674	-1.08489	1.80961	4.5652	4.06145	4.2612	4.0614	3.36682	4.22545
HMBS	sp|P08397|HEM3_HUMAN	HEM3_HUMAN	HUMAN	HMBS PBGD UPS	NA	NA	NA	NA	15.0576	15.2283	14.7425	15.0627	14.0659	14.8185	15.3884	14.2505	14.8837	14.1143	14.6403	14.4196	15.2301	14.8857	15.7623	14.4684	13.3271	13.9268	14.0312	13.2998	NA	NA	NA	NA	NA	NA	NA	NA	NA	0.216749	0.387462	-0.0984058	0.22188	-0.774978	-0.0223303	0.206861	0.732865	0.512187	1.32265	0.978324	1.85487
HMGB1	sp|P09429|HMGB1_HUMAN	HMGB1_HUMAN	HUMAN	HMGB1 HMG1	NA	NA	NA	NA	18.5329	18.1811	20.1996	19.6399	19.5832	19.7919	14.2933	15.4815	18.213	18.3142	17.4723	18.534	21.9156	21.6567	20.6414	18.0771	15.0368	16.4458	21.6452	12.6148	NA	NA	NA	NA	NA	NA	NA	NA	NA	2.53694	2.18515	4.20372	3.644	3.58725	3.79593	1.79431	0.952422	2.01416	5.39572	5.13681	4.1215
HMGB2	sp|P26583|HMGB2_HUMAN	HMGB2_HUMAN	HUMAN	HMGB2 HMG2	A0A0D9S252_CHLSB	tr|A0A0D9S252|A0A0D9S252_CHLSB	CHLSB	HMGB2	16.2558	15.2232	15.5471	15.3961	13.5462	14.4939	13.7003	14.4399	13.6655	14.7674	15.1872	16.426	18.0086	18.0826	17.9572	14.0579	13.8903	15.9137	14.7901	13.2367	11.6609	12.3641	9.68419	9.6322	9.18345	12.0014	13.0636	11.8371	12.12	2.32053	1.28795	1.61188	1.46089	-0.389	0.558668	0.14673	0.566567	1.80531	3.38795	3.46196	3.33661
HMGCL	sp|P35914|HMGCL_HUMAN	HMGCL_HUMAN	HUMAN	HMGCL	A0A0D9S885_CHLSB	tr|A0A0D9S885|A0A0D9S885_CHLSB	CHLSB	HMGCL	15.1238	14.9615	20.5683	17.6995	17.1909	17.1191	20.5156	20.9886	20.3656	18.6005	19.4064	17.9706	18.5236	19.0846	19.0095	19.5964	19.7202	19.9834	20.7857	13.1729	11.461	10.7301	9.76056	9.92022	13.1654	11.7368	13.1032	11.8179	10.8071	-5.49947	-5.6618	-0.05497	-2.92379	-3.43232	-3.50418	-1.16623	-0.360272	-1.79611	-1.24308	-0.682106	-0.757181
HMGCS1	sp|Q01581|HMCS1_HUMAN	HMCS1_HUMAN	HUMAN	HMGCS1 HMGCS	NA	NA	NA	NA	17.849	15.3146	18.3646	21.6398	20.1367	22.7823	15.3336	13.8781	14.976	17.9765	17.9307	18.1242	18.9384	19.6607	19.5163	17.7074	17.6505	16.8712	14.9103	12.5953	NA	NA	NA	NA	NA	NA	NA	NA	NA	3.11981	0.585364	3.63539	6.91053	5.40749	8.0531	0.566791	0.520986	0.714526	1.52867	2.25098	2.10658
HMGCS2	sp|P54868|HMCS2_HUMAN	HMCS2_HUMAN	HUMAN	HMGCS2	NA	NA	NA	NA	14.8836	14.739	17.1825	16.0512	14.5423	14.7323	13.5266	12.9372	16.9875	15.258	15.5916	14.1689	15.8915	15.4031	13.9335	14.9459	14.8709	15.5516	13.2179	14.3815	NA	NA	NA	NA	NA	NA	NA	NA	NA	0.399801	0.255278	2.69877	1.56746	0.0585721	0.248576	0.135203	0.468739	-0.953927	0.768647	0.280225	-1.18937
HMGN1	sp|P05114|HMGN1_HUMAN	HMGN1_HUMAN	HUMAN	HMGN1 HMG14	A0A0D9R7M9_CHLSB	tr|A0A0D9R7M9|A0A0D9R7M9_CHLSB	CHLSB	HMGN1	17.1639	15.0234	16.5297	16.4681	16.3853	15.831	13.2581	14.7661	13.6917	15.7079	16.0188	14.104	14.0093	14.8611	16.0306	13.6008	14.0112	14.6256	16.1428	13.7635	13.3776	11.605	12.9914	10.4867	12.9521	11.6189	11.7554	13.0484	11.4265	3.25857	1.11805	2.62435	2.56283	2.47998	1.92565	1.62867	1.93965	0.0247776	-0.0698783	0.781918	1.9514
HMOX1	sp|P09601|HMOX1_HUMAN	HMOX1_HUMAN	HUMAN	HMOX1 HO HO1	NA	NA	NA	NA	14.4992	16.2053	15.1574	14.8054	14.9724	16.2167	14.6798	13.8911	14.7411	14.8767	16.653	15.0473	15.7783	16.7508	13.5589	13.7124	15.8241	17.2853	13.7148	13.7318	NA	NA	NA	NA	NA	NA	NA	NA	NA	0.0618226	1.76798	0.720095	0.368008	0.535028	1.77938	-0.730568	1.04568	-0.559957	0.171012	1.14351	-2.04837
HNMT	sp|P50135|HNMT_HUMAN	HNMT_HUMAN	HUMAN	HNMT	NA	NA	NA	NA	16.2782	16.398	13.7705	13.8617	13.9656	13.8443	13.2557	15.5924	14.759	18.1442	15.0387	17.7382	18.6351	18.0159	18.428	15.1638	13.2156	13.6888	13.7551	13.6664	NA	NA	NA	NA	NA	NA	NA	NA	NA	1.74249	1.86233	-0.765232	-0.67403	-0.570102	-0.691339	4.12143	1.01597	3.71548	4.61241	3.99318	4.40528
HNRNPA0	sp|Q13151|ROA0_HUMAN	ROA0_HUMAN	HUMAN	HNRNPA0 HNRPA0	A0A0D9S9G6_CHLSB	tr|A0A0D9S9G6|A0A0D9S9G6_CHLSB	CHLSB	HNRNPA0	21.6451	16.9785	24.0167	23.9672	24.9586	23.9497	15.6152	15.0833	15.3196	22.2977	23.4833	23.9506	23.9639	24.22	24.2786	17.5032	17.2211	16.9947	24.9776	16.0614	19.4361	21.0827	20.3105	19.7863	20.0311	19.9261	16.4182	15.6588	12.5328	6.30578	1.63912	8.67731	8.62784	9.61929	8.61032	5.05801	6.24368	6.71091	6.72429	6.98035	7.03895
HNRNPA1	sp|P09651|ROA1_HUMAN;tr|A0A2R8Y4L2|A0A2R8Y4L2_HUMAN;sp|Q32P51|RA1L2_HUMAN	ROA1_HUMAN	HUMAN	HNRNPA1 HNRPA1	A0A0D9QZF1_CHLSB	tr|A0A0D9QZF1|A0A0D9QZF1_CHLSB	CHLSB	HNRNPA1	27.6191	24.0943	27.0002	27.6536	28.1468	27.4425	21.4413	21.1223	22.0242	28.0141	27.872	27.9705	28.0195	28.2559	28.2048	23.7642	22.9916	22.5249	28.2211	22.3454	24.4185	25.6577	25.0167	25.0768	25.1339	24.7163	18.903	17.8302	18.9734	6.08987	2.56509	5.47099	6.1243	6.61756	5.9132	4.9206	4.77843	4.877	4.92592	5.16235	5.11127
HNRNPA2B1	sp|P22626|ROA2_HUMAN	ROA2_HUMAN	HUMAN	HNRNPA2B1 HNRPA2B1	NA	NA	NA	NA	27.9986	23.9821	27.1775	27.5352	28.2051	27.3318	21.4166	21.3653	22.082	27.7414	27.5153	27.8662	28.1521	28.0951	28.2509	23.345	22.7285	22.8043	28.9195	23.3013	NA	NA	NA	NA	NA	NA	NA	NA	NA	6.37731	2.36075	5.55618	5.91387	6.58381	5.71044	4.78215	4.55597	4.90692	5.19281	5.13579	5.29164
HNRNPA3	sp|P51991|ROA3_HUMAN	ROA3_HUMAN	HUMAN	HNRNPA3 HNRPA3	NA	NA	NA	NA	20.9656	20.22	25.1159	25.5926	26.1645	25.0388	16.9376	17.8117	17.4453	25.8599	25.8033	26.0938	26.3847	26.3808	26.5748	21.7496	21.6342	20.8545	25.7417	16.3583	NA	NA	NA	NA	NA	NA	NA	NA	NA	3.56745	2.82179	7.71769	8.19441	8.76634	7.64056	4.44715	4.3905	4.68101	4.97187	4.96801	5.16203
HNRNPAB	sp|Q99729|ROAA_HUMAN	ROAA_HUMAN	HUMAN	HNRNPAB ABBP1 HNRPAB	NA	NA	NA	NA	18.0389	18.8578	24.0121	23.4395	24.5764	23.1381	14.3608	14.2781	15.7496	23.3012	22.9019	23.3049	24.8338	25.1856	25.0076	19.7723	19.5497	18.203	25.3938	14.3952	NA	NA	NA	NA	NA	NA	NA	NA	NA	3.24268	4.06161	9.21597	8.64332	9.78023	8.3419	4.12617	3.72687	4.12994	5.65879	6.01056	5.83261
HNRNPC	sp|P07910|HNRPC_HUMAN	HNRPC_HUMAN	HUMAN	HNRNPC HNRPC	A0A0D9RVK4_CHLSB	tr|A0A0D9RVK4|A0A0D9RVK4_CHLSB	CHLSB	HNRNPC	27.241	23.8443	28.0664	27.808	28.6946	26.9066	20.5555	20.2755	21.8333	25.5543	25.3361	25.9913	27.0819	27.4034	27.12	22.1215	21.453	21.7384	27.7042	22.2452	24.8533	24.8568	24.221	23.9875	24.1081	23.5512	18.9575	17.674	19.3626	6.35288	2.9562	7.17829	6.91991	7.8065	6.01844	3.78329	3.56516	4.22034	5.31095	5.63243	5.34904
HNRNPD	sp|Q14103|HNRPD_HUMAN	HNRPD_HUMAN	HUMAN	HNRNPD AUF1 HNRPD	A0A0D9QWR4_CHLSB	tr|A0A0D9QWR4|A0A0D9QWR4_CHLSB	CHLSB	HNRNPD	24.4895	21.5035	25.0795	25.5952	26.5634	24.7832	20.1933	20.3988	19.1904	24.39	24.0221	24.7661	26.0617	26.3559	26.218	21.1772	20.9462	21.0374	26.3756	19.8149	21.7811	22.8593	22.2472	22.0206	22.3321	21.7349	15.7587	16.622	16.0782	4.56196	1.57597	5.15197	5.66771	6.63589	4.8557	3.3364	2.96847	3.71251	5.0081	5.30225	5.16434
HNRNPDL	sp|O14979|HNRDL_HUMAN	HNRDL_HUMAN	HUMAN	HNRNPDL HNRPDL JKTBP	A0A0D9QWR3_CHLSB	tr|A0A0D9QWR3|A0A0D9QWR3_CHLSB	CHLSB	HNRNPDL	21.4015	16.2584	24.5267	24.6544	25.7567	24.1932	17.0007	15.5218	16.9016	21.726	20.4606	21.6859	23.4699	23.4974	23.2342	15.904	13.8468	15.2353	24.9398	18.2168	20.3288	21.2206	21.2247	20.8759	20.7193	20.4385	15.6346	15.04	15.0881	4.92673	-0.216291	8.05193	8.17964	9.282	7.71853	6.73067	5.46526	6.69052	8.47448	8.50203	8.23883
HNRNPF	sp|P52597|HNRPF_HUMAN	HNRPF_HUMAN	HUMAN	HNRNPF HNRPF	NA	NA	NA	NA	19.5013	20.0356	23.2775	23.3294	24.4882	22.8432	14.8187	13.9501	17.0349	24.0313	23.7008	24.0576	23.8957	24.1299	23.8508	17.1323	15.1104	16.741	24.9903	16.8358	NA	NA	NA	NA	NA	NA	NA	NA	NA	4.23345	4.76776	8.00966	8.06149	9.22037	7.57529	7.7034	7.37292	7.72974	7.5678	7.80202	7.52292
HNRNPH1	sp|P31943|HNRH1_HUMAN	HNRH1_HUMAN	HUMAN	HNRNPH1 HNRPH HNRPH1	A0A0D9R7T1_CHLSB	tr|A0A0D9R7T1|A0A0D9R7T1_CHLSB	CHLSB	HNRNPH1	26.4477	23.2763	27.1056	27.0035	27.7179	25.7855	18.0166	18.831	20.6417	26.7124	26.6109	27.0396	26.6469	26.7621	26.8416	23.0271	22.759	22.6666	26.8035	21.6337	23.016	24.3082	24.1562	23.5455	23.5979	23.1701	19.0436	20.0132	17.9407	7.28461	4.11316	7.9425	7.84036	8.55481	6.62242	3.89484	3.79334	4.222	3.82935	3.94449	4.02401
HNRNPH2	sp|P55795|HNRH2_HUMAN	HNRH2_HUMAN	HUMAN	HNRNPH2 FTP3 HNRPH2	A0A0D9SAP7_CHLSB	tr|A0A0D9SAP7|A0A0D9SAP7_CHLSB	CHLSB	HNRNPH2	14.5703	14.6811	20.2829	20.7454	21.6261	14.1278	14.9024	13.4179	14.6266	22.9292	22.5179	22.9303	23.0404	22.8115	23.0048	18.5881	13.6684	18.7586	22.0058	13.2771	16.8289	19.2451	19.4319	18.5696	18.7266	19.1123	11.8593	12.9529	12.0936	0.254711	0.365472	5.96724	6.4298	7.31047	-0.187829	5.92414	5.51279	5.92524	6.03535	5.80648	5.99972
HNRNPH3	sp|P31942|HNRH3_HUMAN	HNRH3_HUMAN	HUMAN	HNRNPH3 HNRPH3	A0A0D9R5E6_CHLSB	tr|A0A0D9R5E6|A0A0D9R5E6_CHLSB	CHLSB	HNRNPH3	22.6809	19.1351	24.0939	24.2446	25.0557	23.2973	18.1353	14.2623	12.6096	25.3004	25.4696	25.5091	25.0725	25.1869	24.7762	20.3708	19.9532	19.7072	24.4958	12.6546	20.3848	21.8305	21.3065	21.1057	20.5789	20.4374	20.5676	18.7626	14.3373	7.67855	4.13275	9.09156	9.24221	10.0533	8.29488	5.29002	5.45919	5.49867	5.06208	5.17649	4.76577
HNRNPK	sp|P61978|HNRPK_HUMAN	HNRPK_HUMAN	HUMAN	HNRNPK HNRPK	NA	NA	NA	NA	25.7892	21.8276	26.8747	26.8196	27.5403	26.2101	20.1619	20.9748	20.2733	26.7161	26.4513	26.8563	27.6424	27.7717	27.6749	23.6359	23.1293	23.0246	29.0896	23.2814	NA	NA	NA	NA	NA	NA	NA	NA	NA	5.3192	1.35765	6.40467	6.34958	7.07031	5.74008	3.45281	3.18799	3.593	4.37918	4.50839	4.41166
HNRNPL	sp|P14866|HNRPL_HUMAN	HNRPL_HUMAN	HUMAN	HNRNPL HNRPL P/OKcl.14	A0A0D9QVC3_CHLSB	tr|A0A0D9QVC3|A0A0D9QVC3_CHLSB	CHLSB	HNRNPL	22.4627	18.8274	24.0439	23.9873	25.1262	23.7747	14.1423	15.9747	16.329	24.4757	24.1818	24.6582	26.2326	26.1648	26.2134	20.4831	20.3721	20.2138	27.3891	18.2704	20.857	22.0492	22.101	21.8598	22.467	20.8856	17.5328	15.7186	16.6682	6.98072	3.3454	8.56194	8.50529	9.64425	8.29275	4.11942	3.82544	4.30191	5.87632	5.80851	5.85705
HNRNPLL	sp|Q8WVV9|HNRLL_HUMAN	HNRLL_HUMAN	HUMAN	HNRNPLL HNRPLL SRRF BLOCK24	A0A0D9RIL5_CHLSB	tr|A0A0D9RIL5|A0A0D9RIL5_CHLSB	CHLSB	HNRNPLL	15.1659	16.1089	14.7895	13.9437	14.8086	14.7255	13.7801	13.3639	14.5398	14.821	16.2124	16.2417	16.1054	16.9052	14.5278	15.2551	14.357	13.5761	14.2634	14.2068	10.9295	8.56098	10.3918	10.4436	13.8774	11.0917	11.911	11.4322	11.6854	1.27125	2.21423	0.89488	0.0490351	0.914011	0.830839	0.424957	1.8163	1.84563	1.70932	2.50916	0.131762
HNRNPM	sp|P52272|HNRPM_HUMAN	HNRPM_HUMAN	HUMAN	HNRNPM HNRPM NAGR1	A0A0D9R6L1_CHLSB	tr|A0A0D9R6L1|A0A0D9R6L1_CHLSB	CHLSB	HNRNPM	26.8202	24.0259	27.2059	27.0843	27.5802	25.4754	19.7848	21.2853	21.7945	28.4437	28.0395	28.8393	28.1615	28.2091	28.0672	23.6009	23.0268	22.7624	28.6872	21.8103	24.1255	24.6038	24.1866	24.6039	24.4677	23.036	18.5123	19.4434	19.1817	5.86532	3.07102	6.25105	6.12939	6.62538	4.5205	5.31366	4.9095	5.70925	5.03147	5.07907	4.93716
HNRNPR	sp|O43390|HNRPR_HUMAN	HNRPR_HUMAN	HUMAN	HNRNPR HNRPR	A0A0D9S897_CHLSB	tr|A0A0D9S897|A0A0D9S897_CHLSB	CHLSB	HNRNPR	21.8945	17.5983	23.5118	23.6123	23.8266	22.6843	15.1571	15.6383	14.4527	24.2266	24.0789	24.5594	25.9165	26.0946	25.9943	18.8243	17.2964	17.7675	26.765	18.7121	20.688	21.9007	22.1734	21.7981	22.0598	20.257	15.6684	13.503	17.9315	6.81183	2.51565	8.42914	8.52965	8.74389	7.6016	6.26389	6.11614	6.59667	7.95374	8.13187	8.03156
HNRNPU	sp|Q00839|HNRPU_HUMAN	HNRPU_HUMAN	HUMAN	HNRNPU C1orf199 HNRPU SAFA U21.1	A0A0D9RA32_CHLSB	tr|A0A0D9RA32|A0A0D9RA32_CHLSB	CHLSB	HNRNPU	26.0249	22.217	25.4889	26.226	26.5027	25.0496	21.2188	21.3504	21.6293	26.2645	26.1526	26.2409	28.267	28.2474	28.1131	22.9641	22.3588	22.8022	29.3914	21.7178	23.2781	23.7763	24.2351	23.8072	24.5794	22.6237	19.7191	20.0873	20.0585	4.6254	0.817512	4.08934	4.82649	5.10323	3.65004	3.55616	3.44419	3.53254	5.55857	5.53897	5.40468
HNRNPUL1	sp|Q9BUJ2|HNRL1_HUMAN	HNRL1_HUMAN	HUMAN	HNRNPUL1 E1BAP5 HNRPUL1	A0A0D9S0W9_CHLSB	tr|A0A0D9S0W9|A0A0D9S0W9_CHLSB	CHLSB	HNRNPUL1	15.2203	15.6947	20.3746	19.8462	20.1335	17.8263	14.9521	16.4073	14.2455	21.9293	21.7263	21.4455	23.612	23.7853	23.4841	15.3411	14.761	15.2724	24.5622	15.8287	17.2593	19.9755	20.0491	18.6364	19.7788	17.3161	11.9865	14.1603	12.7687	0.0186446	0.49307	5.17302	4.64457	4.93183	2.62469	6.80441	6.60145	6.32067	8.48716	8.66042	8.35922
HNRNPUL2	sp|Q1KMD3|HNRL2_HUMAN	HNRL2_HUMAN	HUMAN	HNRNPUL2 HNRPUL2	NA	NA	NA	NA	18.399	16.3526	19.6632	19.8425	21.3304	18.4098	15.144	18.8854	18.1374	22.2485	22.2554	22.3565	24.1671	24.5168	24.2293	15.1832	16.0304	14.648	24.2011	16.6963	NA	NA	NA	NA	NA	NA	NA	NA	NA	1.01011	-1.03632	2.27429	2.45355	3.94148	1.02083	6.96131	6.96815	7.06925	8.87985	9.22955	8.94213
HP1BP3	NA	NA	NA	NA	A0A0D9S8B8_CHLSB	tr|A0A0D9S8B8|A0A0D9S8B8_CHLSB	CHLSB	HP1BP3	NA	NA	NA	NA	NA	NA	NA	NA	NA	NA	NA	NA	NA	NA	NA	NA	NA	NA	NA	NA	11.5634	11.6449	10.1356	14.2805	14.5266	10.3217	12.8457	13.0283	11.7325	NA	NA	NA	NA	NA	NA	NA	NA	NA	NA	NA	NA
HPD	sp|P32754|HPPD_HUMAN	HPPD_HUMAN	HUMAN	HPD PPD	NA	NA	NA	NA	14.8329	14.7287	14.5604	15.4684	12.933	13.8476	15.3368	16.4029	13.7988	15.0625	14.834	15.2207	14.3661	14.4618	14.3912	13.6328	14.8477	15.5432	20.6049	17.6323	NA	NA	NA	NA	NA	NA	NA	NA	NA	-0.346602	-0.450772	-0.61911	0.288896	-2.24646	-1.33185	0.387955	0.159427	0.54617	-0.308476	-0.212804	-0.283361
HPDL	sp|Q96IR7|HPDL_HUMAN	HPDL_HUMAN	HUMAN	HPDL GLOXD1	NA	NA	NA	NA	14.5677	15.382	13.5239	14.6654	15.3031	15.6402	13.7259	14.9299	14.2203	15.3037	14.5772	15.6151	14.2996	15.3863	13.888	15.4374	12.0261	13.9324	16.1458	21.5167	NA	NA	NA	NA	NA	NA	NA	NA	NA	0.27561	1.09	-0.768136	0.373316	1.01108	1.34819	1.50511	0.778597	1.81646	0.500952	1.58766	0.0893603
HRNR	sp|Q86YZ3|HORN_HUMAN	HORN_HUMAN	HUMAN	HRNR S100A18	NA	NA	NA	NA	16.8338	22.1998	20.0642	20.8603	19.4205	20.6864	21.5595	20.3271	22.2455	23.606	21.4418	20.2313	18.3687	18.9142	18.5494	21.7438	19.0837	19.686	19.4024	19.1591	NA	NA	NA	NA	NA	NA	NA	NA	NA	-4.54357	0.822447	-1.31317	-0.517078	-1.95684	-0.691006	3.43488	1.27068	0.0601372	-1.80243	-1.25696	-1.62175
HRVPolyProtein	sp|HRV|HRV_PolyProtein_P03303	HRVPolyProtein	HRV	HRVPolyProtein	NA	NA	NA	NA	15.6879	15.1045	14.9437	13.1396	16.6488	15.6925	13.664	13.9413	13.4112	13.9481	14.0778	15.2478	12.8933	14.7931	13.7314	14.6933	12.5955	14.5158	26.9837	14.0314	NA	NA	NA	NA	NA	NA	NA	NA	NA	2.01572	1.43231	1.27155	-0.532581	2.97661	2.02025	0.0132455	0.142938	1.31299	-1.04154	0.858238	-0.203415
HSCB	sp|Q8IWL3|HSC20_HUMAN	HSC20_HUMAN	HUMAN	HSCB DNAJC20 HSC20	NA	NA	NA	NA	14.3234	14.7695	13.5842	14.2865	13.6159	15.779	14.9348	14.031	14.3128	18.4552	19.4066	17.6132	14.2567	17.1916	13.395	19.4569	19.2166	19.5837	15.2016	13.4854	NA	NA	NA	NA	NA	NA	NA	NA	NA	-0.102778	0.343319	-0.841968	-0.139702	-0.810288	1.35281	-0.963818	-0.0124789	-1.80588	-5.16239	-2.22743	-6.02406
HSD17B10	sp|Q99714|HCD2_HUMAN	HCD2_HUMAN	HUMAN	HSD17B10 ERAB HADH2 MRPP2 SCHAD SDR5C1 XH98G2	NA	NA	NA	NA	18.9822	21.319	23.3318	22.7387	20.4431	22.3288	20.4898	17.6633	18.8429	24.0178	24.3996	23.5695	21.4295	21.4937	21.5184	25.1336	24.9681	24.8266	17.9694	20.9466	NA	NA	NA	NA	NA	NA	NA	NA	NA	-0.0165116	2.3203	4.33315	3.74003	1.44445	3.33014	-0.958269	-0.576481	-1.40658	-3.54665	-3.48236	-3.45775
HSD17B11	sp|Q8NBQ5|DHB11_HUMAN	DHB11_HUMAN	HUMAN	HSD17B11 DHRS8 PAN1B SDR16C2 PSEC0029 UNQ207/PRO233	NA	NA	NA	NA	13.001	13.7798	14.4132	14.9076	15.1982	13.7924	14.1492	13.9288	14.6691	18.8329	18.9321	18.6479	18.0208	17.8312	18.5764	15.344	15.0002	13.559	14.4833	14.2583	NA	NA	NA	NA	NA	NA	NA	NA	NA	-1.24801	-0.469262	0.164139	0.658606	0.949157	-0.45666	4.19852	4.29773	4.01351	3.38646	3.19682	3.94201
HSD17B2	NA	NA	NA	NA	A0A0D9S197_CHLSB	tr|A0A0D9S197|A0A0D9S197_CHLSB	CHLSB	HSD17B2	NA	NA	NA	NA	NA	NA	NA	NA	NA	NA	NA	NA	NA	NA	NA	NA	NA	NA	NA	NA	11.4831	11.0702	11.66	15.9564	16.0088	15.8798	12.7855	12.2882	17.9127	NA	NA	NA	NA	NA	NA	NA	NA	NA	NA	NA	NA
HSD17B4	sp|P51659|DHB4_HUMAN	DHB4_HUMAN	HUMAN	HSD17B4 EDH17B4 SDR8C1	NA	NA	NA	NA	14.6282	15.066	15.8442	22.8684	14.3975	18.9003	15.1886	16.1747	14.2761	14.8702	15.0711	15.7402	15.0943	16.9328	15.4973	14.6778	14.7258	14.7466	14.0741	15.1234	NA	NA	NA	NA	NA	NA	NA	NA	NA	-0.584947	-0.147075	0.63104	7.65528	-0.815581	3.68721	0.153461	0.354327	1.02349	0.377584	2.2161	0.780556
HSD17B8	sp|Q92506|DHB8_HUMAN	DHB8_HUMAN	HUMAN	HSD17B8 FABGL HKE6 RING2 SDR30C1	NA	NA	NA	NA	15.1322	15.1645	14.0415	15.9504	14.5221	15.8908	17.7337	17.7618	15.3132	13.6757	14.4041	16.9089	14.9495	14.118	15.7778	17.5892	17.0142	17.266	15.0121	13.8327	NA	NA	NA	NA	NA	NA	NA	NA	NA	-1.804	-1.77178	-2.89477	-0.985877	-2.41417	-1.04542	-3.61416	-2.88572	-0.380959	-2.3403	-3.17182	-1.51205
HSDL2	sp|Q6YN16|HSDL2_HUMAN	HSDL2_HUMAN	HUMAN	HSDL2 C9orf99 SDR13C1	A0A0D9RIT0_CHLSB	tr|A0A0D9RIT0|A0A0D9RIT0_CHLSB	CHLSB	HSDL2	21.5587	21.5516	22.434	21.5148	21.1255	22.0235	20.1472	21.6395	23.7313	20.4601	21.4404	20.7603	16.9658	18.2888	18.5743	22.12	21.7747	22.0071	13.5159	17.4841	11.4566	12.7674	12.3762	13.6831	12.4945	12.5929	12.9308	12.5325	12.5469	-0.280609	-0.287726	0.594632	-0.324567	-0.713851	0.184187	-1.50713	-0.52692	-1.20699	-5.00149	-3.67843	-3.39301
HSP90AA1	sp|P07900|HS90A_HUMAN	HS90A_HUMAN	HUMAN	HSP90AA1 HSP90A HSPC1 HSPCA	NA	NA	NA	NA	20.3583	21.3087	20.012	23.5617	21.4747	23.1857	13.2878	20.2633	20.6158	23.4342	23.3453	23.112	23.8999	23.9522	24.1053	22.6691	22.0991	22.4716	21.9505	21.0662	NA	NA	NA	NA	NA	NA	NA	NA	NA	2.30267	3.25311	1.95631	5.5061	3.41908	5.13007	1.02088	0.932026	0.698715	1.48666	1.53889	1.69206
HSP90AB1	sp|P08238|HS90B_HUMAN	HS90B_HUMAN	HUMAN	HSP90AB1 HSP90B HSPC2 HSPCB	A0A0D9RJ20_CHLSB	tr|A0A0D9RJ20|A0A0D9RJ20_CHLSB	CHLSB	HSP90AB1	23.6407	24.875	23.6295	25.4934	24.257	25.8695	23.7396	23.7986	24.0593	25.3279	25.2356	25.0782	25.5114	25.5404	25.816	24.6522	24.1392	24.4583	25.4928	24.0277	20.2363	20.3401	20.1829	21.722	21.6509	21.5173	17.8569	20.2306	20.3381	-0.225086	1.00919	-0.236381	1.62761	0.39112	2.00371	0.911326	0.819068	0.66165	1.09478	1.1238	1.39945
HSP90AB2P	sp|Q58FF8|H90B2_HUMAN	H90B2_HUMAN	HUMAN	HSP90AB2P HSP90BB	NA	NA	NA	NA	15.3626	16.0306	13.7681	18.1362	15.1219	17.9569	16.1349	13.2367	14.1173	19.0297	17.9742	18.4779	19.9296	19.2481	20.0261	18.0726	14.7501	18.2846	19.2381	18.5089	NA	NA	NA	NA	NA	NA	NA	NA	NA	0.866325	1.53434	-0.728195	3.63991	0.625571	3.46061	1.99391	0.938454	1.44213	2.89386	2.21237	2.99032
HSP90AB4P	sp|Q58FF6|H90B4_HUMAN	H90B4_HUMAN	HUMAN	HSP90AB4P	NA	NA	NA	NA	15.6624	14.7129	13.2586	15.1619	14.4107	12.8685	14.4803	14.1958	14.3704	14.1508	14.7935	15.1243	13.4784	13.7232	18.6636	14.9956	15.4229	14.2631	12.5597	14.1076	NA	NA	NA	NA	NA	NA	NA	NA	NA	1.31355	0.364001	-1.09027	0.813074	0.0618335	-1.48034	-0.743087	-0.100321	0.230461	-1.41545	-1.17059	3.76971
HSP90B1	sp|P14625|ENPL_HUMAN	ENPL_HUMAN	HUMAN	HSP90B1 GRP94 TRA1	A0A0D9S294_CHLSB	tr|A0A0D9S294|A0A0D9S294_CHLSB	CHLSB	HSP90B1	20.6361	18.9088	17.6499	22.2117	18.5672	20.3743	17.9286	19.1276	18.2189	22.28	22.045	21.5879	21.4216	21.6841	22.0857	19.3632	18.8493	19.479	17.1432	16.9607	14.4642	11.5785	10.3881	14.9319	15.758	15.5838	13.1717	15.9196	15.282	2.21106	0.483745	-0.775121	3.78667	0.142198	1.9493	3.04952	2.81453	2.35737	2.19112	2.45355	2.85516
HSPA1B	sp|P0DMV9|HS71B_HUMAN;sp|P0DMV8|HS71A_HUMAN	HS71B_HUMAN	HUMAN	HSPA1B HSP72	NA	NA	NA	NA	21.4261	20.2572	20.1386	21.0983	20.2434	20.7085	18.6198	18.548	18.6834	21.6165	21.3934	21.628	22.4867	22.4356	22.5121	19.3689	18.9944	19.449	24.27	21.6632	NA	NA	NA	NA	NA	NA	NA	NA	NA	2.80907	1.64012	1.52152	2.48128	1.62635	2.09145	2.34572	2.12266	2.35721	3.21599	3.16485	3.2413
HSPA2	NA	NA	NA	NA	A0A0D9SDX8_CHLSB	tr|A0A0D9SDX8|A0A0D9SDX8_CHLSB	CHLSB	HSPA2	NA	NA	NA	NA	NA	NA	NA	NA	NA	NA	NA	NA	NA	NA	NA	NA	NA	NA	NA	NA	11.1278	9.77913	10.4178	14.0047	13.3871	11.7132	11.9453	12.1869	11.1983	NA	NA	NA	NA	NA	NA	NA	NA	NA	NA	NA	NA
HSPA4	sp|P34932|HSP74_HUMAN	HSP74_HUMAN	HUMAN	HSPA4 APG2	A0A0D9RMI8_CHLSB	tr|A0A0D9RMI8|A0A0D9RMI8_CHLSB	CHLSB	HSPA4	16.3749	14.7892	14.1424	19.8006	17.5063	20.1447	15.1611	15.542	13.6299	18.4154	18.741	19.2243	20.7909	20.3318	21.8496	15.453	12.1766	14.2187	19.6866	13.9052	11.0337	8.95942	14.6669	15.619	15.8015	15.2288	13.2618	12.5606	10.8231	1.59725	0.0114828	-0.635276	5.02289	2.72858	5.36701	4.46599	4.7916	5.27489	6.84147	6.38235	7.90022
HSPA5	sp|P11021|BIP_HUMAN	BIP_HUMAN	HUMAN	HSPA5 GRP78	A0A0D9RMF3_CHLSB	tr|A0A0D9RMF3|A0A0D9RMF3_CHLSB	CHLSB	HSPA5	20.4648	20.2901	20.8797	24.2117	20.7466	22.1678	21.0322	20.0768	20.4184	23.5106	23.3448	23.9491	22.4889	22.5916	22.6537	20.2196	20.4085	19.3483	19.996	20.8311	17.3691	13.6804	14.5988	17.9113	18.5564	16.6658	17.6193	18.7432	16.1232	-0.0443127	-0.219068	0.370575	3.70256	0.237424	1.65861	3.51848	3.35261	3.95699	2.49676	2.59946	2.66152
HSPA6	sp|P17066|HSP76_HUMAN;sp|P48741|HSP77_HUMAN	HSP76_HUMAN	HUMAN	HSPA6 HSP70B'	NA	NA	NA	NA	20.9254	15.7433	15.427	20.9914	20.2851	21.6434	21.3686	20.0797	20.3796	21.6846	21.5551	21.7295	21.8782	21.6091	21.8956	21.185	19.9792	19.7764	21.3311	19.3943	NA	NA	NA	NA	NA	NA	NA	NA	NA	0.316118	-4.86597	-5.18228	0.382103	-0.324188	1.03411	1.37104	1.24153	1.41597	1.5647	1.29553	1.58203
HSPA8	sp|P11142|HSP7C_HUMAN	HSP7C_HUMAN	HUMAN	HSPA8 HSC70 HSP73 HSPA10	A0A0D9S441_CHLSB	tr|A0A0D9S441|A0A0D9S441_CHLSB	CHLSB	HSPA8	25.202	24.2611	24.3983	26.0338	25.2022	26.1156	23.0455	23.0554	23.4269	25.116	24.838	25.3533	25.2864	25.2412	25.4942	23.7752	23.7648	23.7116	24.9713	23.8192	21.2475	20.8327	21.1194	21.6829	22.1054	22.2097	20.5747	20.9638	20.2157	2.02609	1.08519	1.22239	2.85787	2.02631	2.93966	1.36548	1.08749	1.60277	1.53592	1.49073	1.74372
HSPA9	sp|P38646|GRP75_HUMAN	GRP75_HUMAN	HUMAN	HSPA9 GRP75 HSPA9B mt-HSP70	A0A0D9RKY9_CHLSB	tr|A0A0D9RKY9|A0A0D9RKY9_CHLSB	CHLSB	HSPA9	24.8154	26.6846	25.8968	24.7929	24.9678	25.6864	26.0418	27.1146	26.9586	26.3127	26.6547	26.4411	24.4799	24.5804	24.5803	27.9811	27.7164	27.9111	23.3013	25.6174	15.7999	16.0096	16.877	18.2582	18.3462	16.2432	18.3944	16.9029	17.4739	-1.88959	-0.0203864	-0.808219	-1.91204	-1.73721	-1.01854	-1.55684	-1.21481	-1.42846	-3.38964	-3.28914	-3.2892
HSPB1	sp|P04792|HSPB1_HUMAN	HSPB1_HUMAN	HUMAN	HSPB1 HSP27 HSP28	A0A0D9RZW6_CHLSB	tr|A0A0D9RZW6|A0A0D9RZW6_CHLSB	CHLSB	HSPB1	20.2869	20.1597	21.7958	22.4132	21.7709	22.7533	14.3928	18.2676	19.839	23.3621	23.2624	23.2565	22.7317	23.2898	22.9	21.7534	21.679	21.4185	22.748	23.2241	17.7593	16.772	16.6537	16.7268	16.8835	16.854	17.2123	13.5796	17.1608	2.78712	2.65988	4.29602	4.91343	4.27112	5.25348	1.74514	1.64543	1.63954	1.11471	1.67284	1.28305
HSPBP1	sp|Q9NZL4|HPBP1_HUMAN	HPBP1_HUMAN	HUMAN	HSPBP1 HSPBP PP1845	NA	NA	NA	NA	16.4692	14.5734	16.7203	16.8219	16.0052	17.6634	13.7446	13.6268	13.4497	15.5541	15.7307	14.877	13.9021	13.4386	16.1221	13.4579	14.2869	13.3182	14.6924	13.8769	NA	NA	NA	NA	NA	NA	NA	NA	NA	2.86222	0.966344	3.11324	3.21487	2.39818	4.05641	1.86642	2.043	1.18932	0.214463	-0.249111	2.43439
HSPD1	sp|P10809|CH60_HUMAN	CH60_HUMAN	HUMAN	HSPD1 HSP60	A0A0D9RG93_CHLSB	tr|A0A0D9RG93|A0A0D9RG93_CHLSB	CHLSB	HSPD1	25.203	26.6926	26.188	25.5629	25.2883	26.182	27.709	28.0635	27.2042	27.213	27.7593	27.1695	25.2447	25.2218	25.3789	28.9042	28.9808	28.8123	23.1504	26.0965	17.973	17.2718	16.9003	18.5369	18.4955	17.3459	18.4236	19.1621	19.012	-2.45596	-0.966333	-1.47095	-2.09601	-2.37064	-1.47694	-1.6861	-1.13983	-1.7296	-3.65442	-3.67725	-3.52021
HSPE1	sp|P61604|CH10_HUMAN	CH10_HUMAN	HUMAN	HSPE1	NA	NA	NA	NA	21.2974	22.9722	23.0497	22.0476	21.0852	22.3861	22.1851	22.3088	22.3955	23.3637	24.3819	23.5524	21.1962	22.0291	20.9999	25.5696	25.1001	25.2227	17.6062	21.8049	NA	NA	NA	NA	NA	NA	NA	NA	NA	-0.999106	0.675684	0.75325	-0.248878	-1.2113	0.089608	-1.93372	-0.915594	-1.74506	-4.10122	-3.2683	-4.29755
HSPH1	sp|Q92598|HS105_HUMAN	HS105_HUMAN	HUMAN	HSPH1 HSP105 HSP110 KIAA0201	A0A0D9RZC5_CHLSB	tr|A0A0D9RZC5|A0A0D9RZC5_CHLSB	CHLSB	HSPH1	13.7686	16.4542	14.4596	18.4616	16.3728	18.6836	15.274	14.0025	13.8139	18.7961	16.6057	18.4777	19.5576	19.6943	20.4602	12.5836	17.064	15.5983	18.9976	13.5719	12.5165	12.7451	14.1412	16.8908	17.6378	14.2014	12.21	12.8239	11.5552	-0.594877	2.09076	0.0961289	4.0982	2.00932	4.32016	3.71414	1.52375	3.39576	4.47563	4.61229	5.37827
HTATIP2	sp|Q9BUP3|HTAI2_HUMAN	HTAI2_HUMAN	HUMAN	HTATIP2 CC3 TIP30	NA	NA	NA	NA	15.5336	15.5746	15.231	15.2418	13.9469	14.1376	13.9345	13.8102	14.1991	15.9053	15.3213	15.5329	15.7057	14.2872	14.8186	15.4049	17.2968	13.704	16.4418	15.6811	NA	NA	NA	NA	NA	NA	NA	NA	NA	1.55229	1.59336	1.24976	1.26057	-0.034372	0.156282	0.43677	-0.147253	0.0643569	0.237126	-1.18138	-0.649987
HUNK	sp|P57058|HUNK_HUMAN	HUNK_HUMAN	HUMAN	HUNK MAKV	NA	NA	NA	NA	15.9446	15.4148	16.7046	15.545	15.4968	15.7514	15.4356	16.3834	12.1663	14.6235	14.8811	14.4421	19.1466	15.0961	13.5866	14.9729	14.5513	13.6232	14.6666	13.8454	NA	NA	NA	NA	NA	NA	NA	NA	NA	1.28283	0.753032	2.04289	0.883282	0.835082	1.08961	0.240974	0.498629	0.0596605	4.76413	0.713664	-0.795912
HYAL1	NA	NA	NA	NA	A0A0D9RP19_CHLSB	tr|A0A0D9RP19|A0A0D9RP19_CHLSB	CHLSB	HYAL1	NA	NA	NA	NA	NA	NA	NA	NA	NA	NA	NA	NA	NA	NA	NA	NA	NA	NA	NA	NA	11.19	12.3858	10.6977	10.7927	13.7917	15.279	12.3071	13.2403	12.3313	NA	NA	NA	NA	NA	NA	NA	NA	NA	NA	NA	NA
IARS1	sp|P41252|SYIC_HUMAN	SYIC_HUMAN	HUMAN	IARS1 IARS	NA	NA	NA	NA	18.7498	18.7696	17.407	20.1965	16.0634	17.9784	14.3994	17.9102	14.263	17.9743	17.7383	18.2386	17.8735	17.885	18.2962	14.3528	15.3059	14.8254	13.7148	13.2555	NA	NA	NA	NA	NA	NA	NA	NA	NA	3.22561	3.24537	1.88277	4.67231	0.539218	2.45413	3.14622	2.91022	3.41055	3.04541	3.05696	3.46812
IARS2	sp|Q9NSE4|SYIM_HUMAN	SYIM_HUMAN	HUMAN	IARS2	NA	NA	NA	NA	22.0096	22.0415	21.4076	20.0971	20.2282	20.772	21.9393	23.6291	22.9563	23.6652	24.032	23.7163	21.2122	21.1963	21.4993	24.9091	24.5834	25.0325	18.4901	20.7999	NA	NA	NA	NA	NA	NA	NA	NA	NA	-0.831986	-0.800085	-1.43391	-2.74442	-2.61332	-2.06954	-1.17642	-0.809622	-1.12538	-3.62944	-3.64532	-3.3424
IBA57	sp|Q5T440|CAF17_HUMAN	CAF17_HUMAN	HUMAN	IBA57 C1orf69	NA	NA	NA	NA	15.0754	14.7198	14.1467	15.0589	15.2167	14.4588	18.0162	14.7841	15.3893	16.7483	14.6689	14.5083	14.336	13.5691	14.8218	16.8539	17.2769	16.9981	13.5761	14.271	NA	NA	NA	NA	NA	NA	NA	NA	NA	-0.987762	-1.34341	-1.91645	-1.0043	-0.846463	-1.60435	-0.294635	-2.37408	-2.53464	-2.707	-3.47384	-2.22114
IDE	sp|P14735|IDE_HUMAN	IDE_HUMAN	HUMAN	IDE	NA	NA	NA	NA	14.725	15.393	15.4453	15.8717	15.0796	15.6272	14.198	15.049	14.8076	18.2981	17.3864	15.5235	16.9007	19.9869	17.1804	17.5446	16.1714	17.6513	15.6932	12.3598	NA	NA	NA	NA	NA	NA	NA	NA	NA	0.0401061	0.708117	0.760474	1.18684	0.394741	0.942346	1.17572	0.264002	-1.59895	-0.221762	2.86449	0.0579787
IDH1	sp|O75874|IDHC_HUMAN	IDHC_HUMAN	HUMAN	IDH1 PICD	A0A0D9RCE1_CHLSB	tr|A0A0D9RCE1|A0A0D9RCE1_CHLSB	CHLSB	IDH1	20.1575	21.4096	21.8424	23.2785	23.2458	25.1443	17.9844	18.192	19.6877	23.0659	22.6466	23.1768	23.0162	23.248	23.2515	21.0184	20.6557	21.3046	17.519	12.821	11.3302	8.33241	10.018	10.8719	10.4763	9.92361	11.9153	12.5587	12.1449	1.5361	2.78825	3.22106	4.65717	4.62446	6.5229	2.07305	1.65369	2.18392	2.02332	2.25517	2.25862
IDH2	sp|P48735|IDHP_HUMAN	IDHP_HUMAN	HUMAN	IDH2	A0A0D9RX20_CHLSB	tr|A0A0D9RX20|A0A0D9RX20_CHLSB	CHLSB	IDH2	22.5639	24.4722	24.3556	23.1469	23.1143	23.7885	24.8384	25.4117	25.1717	24.2496	24.4841	24.3502	22.1574	22.3944	22.2721	25.389	25.3775	25.5053	17.2536	16.8506	13.6556	15.0773	13.9108	15.2295	15.3962	15.593	17.1595	16.6589	14.9156	-2.57671	-0.668381	-0.785047	-1.99371	-2.0263	-1.35214	-1.17433	-0.939853	-1.07369	-3.26655	-3.02954	-3.15185
IDH3A	sp|P50213|IDH3A_HUMAN	IDH3A_HUMAN	HUMAN	IDH3A	NA	NA	NA	NA	20.3102	20.1521	21.2649	20.1632	20.6347	21.1618	21.9804	22.5615	22.3204	21.0605	21.5412	21.0957	17.0268	18.4058	18.9364	22.9594	22.9615	22.6681	17.1708	21.6407	NA	NA	NA	NA	NA	NA	NA	NA	NA	-1.97723	-2.13528	-1.02249	-2.12418	-1.65276	-1.12559	-1.80248	-1.32177	-1.76729	-5.8362	-4.45718	-3.92662
IDH3B	sp|O43837|IDH3B_HUMAN	IDH3B_HUMAN	HUMAN	IDH3B	NA	NA	NA	NA	15.6543	16.3091	19.3441	19.736	19.8279	20.7188	15.0931	20.9021	18.7512	20.1062	20.5776	20.2941	16.7649	13.0268	18.8663	21.4718	21.2981	21.6047	17.9361	14.3888	NA	NA	NA	NA	NA	NA	NA	NA	NA	-2.59446	-1.9397	1.09534	1.48724	1.57915	2.47007	-1.35197	-0.880565	-1.16408	-4.69333	-8.43141	-2.59195
IDH3G	sp|P51553|IDH3G_HUMAN	IDH3G_HUMAN	HUMAN	IDH3G	NA	NA	NA	NA	15.2125	13.4272	18.7885	17.6563	19.0845	17.7231	14.0343	18.7757	18.6235	17.654	17.9719	17.344	15.9288	14.2526	12.5906	18.7919	18.0733	18.5489	14.8073	14.0034	NA	NA	NA	NA	NA	NA	NA	NA	NA	-1.93204	-3.71734	1.64398	0.511766	1.93999	0.57857	-0.817294	-0.499415	-1.12729	-2.54258	-4.21872	-5.88074
IDI1	sp|Q13907|IDI1_HUMAN	IDI1_HUMAN	HUMAN	IDI1	NA	NA	NA	NA	16.4139	16.3215	19.6005	19.4527	18.0492	19.0522	14.3611	15.475	13.3491	19.0924	15.626	18.799	18.6033	18.8142	19.0731	18.6243	19.4571	18.7564	15.1434	14.7967	NA	NA	NA	NA	NA	NA	NA	NA	NA	2.01886	1.9264	5.20541	5.05763	3.65416	4.6571	0.146494	-3.31993	-0.146958	-0.342602	-0.131698	0.127137
IGBP1	sp|P78318|IGBP1_HUMAN	IGBP1_HUMAN	HUMAN	IGBP1 IBP1	A0A0D9RH36_CHLSB	tr|A0A0D9RH36|A0A0D9RH36_CHLSB	CHLSB	IGBP1	15.5205	15.3789	15.5927	15.3698	13.3937	15.0208	15.4757	14.1879	13.3466	13.96	14.9367	14.0883	15.509	13.542	13.3857	14.7949	13.6177	13.1868	15.8239	14.4476	12.3088	12.3828	12.596	10.4937	9.29439	10.9093	11.7382	11.79	12.9159	1.18377	1.04212	1.25598	1.03311	-0.942992	0.684033	0.0936112	1.07027	0.221879	1.64261	-0.324413	-0.480715
IGF2BP1	sp|Q9NZI8|IF2B1_HUMAN	IF2B1_HUMAN	HUMAN	IGF2BP1 CRDBP VICKZ1 ZBP1	NA	NA	NA	NA	26.1627	22.8967	26.8134	26.4736	27.3854	27.8322	17.9298	18.5215	18.4621	27.5871	27.4666	27.6441	27.9904	28.0169	28.0833	19.964	19.7985	21.2259	25.5892	14.6372	NA	NA	NA	NA	NA	NA	NA	NA	NA	7.85818	4.59223	8.50888	8.16915	9.08094	9.52772	7.25761	7.13715	7.31464	7.66097	7.68745	7.75389
IGF2BP2	sp|Q9Y6M1|IF2B2_HUMAN	IF2B2_HUMAN	HUMAN	IGF2BP2 IMP2 VICKZ2	A0A0D9RNG4_CHLSB	tr|A0A0D9RNG4|A0A0D9RNG4_CHLSB	CHLSB	IGF2BP2	20.7073	17.1552	21.9076	22.2821	23.8434	23.2947	18.9565	18.2593	17.0685	24.5057	24.0901	24.1427	25.0204	24.8309	25.0079	15.3032	13.932	14.4884	18.5265	13.994	20.5103	20.3514	20.8414	21.6507	22.0045	21.0525	13.2508	13.1687	16.2899	2.61246	-0.93958	3.81277	4.18727	5.74856	5.19995	9.93114	9.51562	9.56813	10.4459	10.2564	10.4333
IGF2BP3	sp|O00425|IF2B3_HUMAN	IF2B3_HUMAN	HUMAN	IGF2BP3 IMP3 KOC1 VICKZ3	A0A0D9RNC9_CHLSB	tr|A0A0D9RNC9|A0A0D9RNC9_CHLSB	CHLSB	IGF2BP3	24.2185	20.8483	24.1585	24.2501	25.0939	25.5597	12.9752	20.1343	14.0824	24.6727	24.3122	24.8212	25.1391	24.9599	25.2348	14.7687	13.1654	13.9935	24.5339	15.4849	21.8557	22.1619	22.4857	22.7532	23.1839	22.6426	15.407	11.9121	13.353	8.48787	5.11762	8.42789	8.51945	9.36325	9.82902	10.6969	10.3364	10.8453	11.1633	10.984	11.259
IGHG1	sp|P01857|IGHG1_HUMAN	IGHG1_HUMAN	HUMAN	IGHG1	NA	NA	NA	NA	26.6217	25.9895	25.7037	23.9233	23.9259	23.8836	26.7881	26.475	26.9005	14.827	14.7337	15.637	15.2817	23.8047	14.9466	14.9998	14.5341	14.9889	18.684	13.9373	NA	NA	NA	NA	NA	NA	NA	NA	NA	-0.0994738	-0.731706	-1.01751	-2.79784	-2.7953	-2.83756	-0.0138984	-0.107235	0.796141	0.440771	8.96379	0.105675
IGHG3	sp|P01860|IGHG3_HUMAN;sp|P01859|IGHG2_HUMAN	IGHG3_HUMAN	HUMAN	IGHG3	NA	NA	NA	NA	15.7842	15.2296	14.6923	15.4375	14.6959	14.203	14.6254	14.9077	13.956	14.7623	15.2775	15.4333	15.2999	17.1767	15.9211	14.4609	15.2825	14.6281	14.9197	13.6921	NA	NA	NA	NA	NA	NA	NA	NA	NA	1.2878	0.733232	0.195917	0.941103	0.199571	-0.293334	-0.0282147	0.487061	0.642851	0.509417	2.38622	1.13064
IGHV3-53	sp|P01767|HV353_HUMAN;sp|A0A0C4DH42|HV366_HUMAN;tr|A0A0J9YY99|A0A0J9YY99_HUMAN;tr|A0A075B7E8|A0A075B7E8_HUMAN;tr|A0A075B7B8|A0A075B7B8_HUMAN;sp|P0DP03|HVC05_HUMAN;sp|P0DP02|HVC33_HUMAN;sp|P01772|HV333_HUMAN;sp|P01768|HV330_HUMAN;sp|P01764|HV323_HUMAN;sp|A0A0B4J1X5|HV374_HUMAN	HV353_HUMAN	HUMAN	IGHV3-53	NA	NA	NA	NA	22.1865	22.452	19.9499	19.0369	20.03	18.1895	21.7435	21.9273	13.0543	15.3684	16.0072	15.477	15.4326	16.2658	13.9439	13.5317	14.3957	13.6983	17.9191	13.5252	NA	NA	NA	NA	NA	NA	NA	NA	NA	3.27812	3.54359	1.04154	0.128518	1.12161	-0.718884	1.49313	2.13198	1.6017	1.55735	2.39056	0.068633
IGHV3OR16-9	tr|S4R460|S4R460_HUMAN	S4R460_HUMAN	HUMAN	IGHV3OR16-9	NA	NA	NA	NA	22.7526	23.7147	22.5405	21.2104	20.6674	20.6712	22.8005	23.2008	23.1903	14.7373	15.4487	15.9297	13.236	18.384	13.9844	13.6047	15.5793	15.2524	16.0156	13.9727	NA	NA	NA	NA	NA	NA	NA	NA	NA	-0.31129	0.650815	-0.5234	-1.85345	-2.39654	-2.39265	-0.0748011	0.636551	1.11756	-1.57609	3.57185	-0.827769
IGKC	sp|P01834|IGKC_HUMAN	IGKC_HUMAN	HUMAN	IGKC	NA	NA	NA	NA	20.7676	21.9784	20.5298	19.8467	20.0813	19.6491	20.7728	21.3287	21.1927	14.8889	16.3347	14.3586	13.7596	20.4768	14.1847	15.4501	16.5102	14.2582	14.1862	13.7832	NA	NA	NA	NA	NA	NA	NA	NA	NA	-0.330478	0.880392	-0.568213	-1.25131	-1.0167	-1.44894	-0.517248	0.928588	-1.04757	-1.64652	5.07069	-1.22143
[truncated: 1,402 more rows]
[truncated: 37 more columns]
